# Supplementary material for: Age, growth, reproduction and management of Southwestern Atlantic’s largest and endangered herbivorous reef fish, Scarus trispinosus Valenciennes, 1840
Source: PeerJ. 2019 Aug 30;7:e7459. doi: 10.7717/peerj.7459 (PMC6718160; doi:10.7717/peerj.7459)
Supplement: Supplemental Information 4 [file peerj-07-7459-s004.txt]

local	arte	n	ls	Raio	Idade	A1	A2	A3	A4	A5	A6	A7	A8	A9	A10	A11	A12	A13	A14	A15	A16	A17	A18	A19	A20	A21	A22	A23	
Alcobaça	mergulho	4854	77.0	3.032	22	0.178	0.316	0.442	0.62	0.792	1.054	1.238	1.416	1.621	1.797	1.945	2.089	2.158	2.184	2.301	2.403	2.506	2.645	2.727	2.843	2.916	3.001	3.032	
Alcobaça	mergulho	6097	64	2.097	20	0.201	0.273	0.38	0.454	0.57	0.642	0.765	0.916	0.979	1.072	1.172	1.267	1.309	1.425	1.502	1.644	1.765	1.89	2.016	2.085	2.097	NA	NA	
Alcobaça	mergulho	4143	83.0	1.525	19	0.198	0.404	0.462	0.553	0.617	0.671	0.722	0.781	0.844	0.921	0.997	1.046	1.092	1.181	1.261	1.345	1.407	1.449	1.494	1.525	NA	NA	NA	
Alcobaça	mergulho	4853	77.0	1.41	18	0.316	0.452	0.576	0.688	0.775	0.829	0.891	0.941	0.976	1.027	1.076	1.122	1.176	1.217	1.255	1.297	1.347	1.389	1.41	NA	NA	NA	NA	
Alcobaça	mergulho	4889	60.0	1.172	18	0.184	0.278	0.327	0.393	0.444	0.502	0.574	0.648	0.693	0.741	0.792	0.847	0.891	0.925	0.999	1.041	1.097	1.134	1.172	NA	NA	NA	NA	
Alcobaça	mergulho	5102	84.0	1.697	18	0.182	0.275	0.339	0.46	0.566	0.726	0.821	0.925	1.022	1.084	1.126	1.227	1.299	1.346	1.41	1.499	1.575	1.669	1.697	NA	NA	NA	NA	
Alcobaça	mergulho	6090	83	2.529	18	0.263	0.419	0.614	0.758	0.906	1.019	1.101	1.27	1.399	1.482	1.625	1.74	1.822	1.938	2.039	2.174	2.408	2.514	2.529	NA	NA	NA	NA	
Alcobaça	mergulho	4676	78.0	1.559	17	0.266	0.394	0.507	0.614	0.71	0.825	0.959	1.017	1.095	1.139	1.23	1.28	1.345	1.386	1.437	1.494	1.533	1.559	NA	NA	NA	NA	NA	
Alcobaça	mergulho	4677	79.0	2.283	17	0.275	0.413	0.55	0.705	0.803	0.928	1.094	1.201	1.349	1.5	1.673	1.772	1.877	1.957	2.064	2.181	2.264	2.283	NA	NA	NA	NA	NA	
Alcobaça	mergulho	5254	75.0	1.771	17	0.42	0.587	0.697	0.777	0.836	0.913	0.962	1.032	1.105	1.164	1.229	1.271	1.354	1.501	1.556	1.651	1.734	1.771	NA	NA	NA	NA	NA	
Alcobaça	mergulho	6194	76	1.642	17	0.161	0.27	0.403	0.482	0.588	0.671	0.794	0.914	0.99	1.075	1.143	1.24	1.315	1.368	1.449	1.493	1.56	1.642	NA	NA	NA	NA	NA	
Alcobaça	mergulho	5255	77.0	1.45	15	0.228	0.272	0.392	0.557	0.709	0.798	0.853	0.948	1.012	1.075	1.142	1.211	1.28	1.335	1.384	1.45	NA	NA	NA	NA	NA	NA	NA	
Alcobaça	mergulho	5259	69.0	1.152	15	0.193	0.411	0.487	0.604	0.668	0.723	0.78	0.843	0.907	0.955	0.985	1.023	1.051	1.076	1.122	1.152	NA	NA	NA	NA	NA	NA	NA	
Alcobaça	mergulho	5388	69.0	2.623	15	0.39	0.584	0.776	1.155	1.312	1.455	1.577	1.698	1.877	2.015	2.15	2.272	2.374	2.494	2.566	2.623	NA	NA	NA	NA	NA	NA	NA	
Alcobaça	mergulho	4881	67.0	1.91	14	0.216	0.37	0.498	0.664	0.862	0.997	1.148	1.294	1.41	1.511	1.622	1.707	1.817	1.889	1.91	NA	NA	NA	NA	NA	NA	NA	NA	
Alcobaça	mergulho	5303	76.0	2.066	14	0.31	0.476	0.673	0.847	0.957	1.059	1.12	1.22	1.337	1.453	1.601	1.715	1.796	1.963	2.066	NA	NA	NA	NA	NA	NA	NA	NA
Alcobaça	mergulho	5304	81.0	1.309	14	0.243	0.372	0.487	0.59	0.668	0.737	0.83	0.903	0.96	1.037	1.114	1.166	1.204	1.249	1.309	NA	NA	NA	NA	NA	NA	NA	NA
Alcobaça	mergulho	5417	74	1.553	14	0.212	0.294	0.458	0.553	0.734	0.841	0.894	1.018	1.105	1.183	1.249	1.361	1.423	1.482	1.553	NA	NA	NA	NA	NA	NA	NA	NA
Alcobaça	mergulho	6205	72	2.336	14	0.232	0.463	0.699	0.817	0.947	1.153	1.376	1.412	1.547	1.633	1.701	1.851	1.966	2.07	2.336	NA	NA	NA	NA	NA	NA	NA	NA
Alcobaça	mergulho	4473	79.0	1.755	13	0.156	0.27	0.369	0.561	0.698	0.831	0.991	1.086	1.177	1.304	1.415	1.585	1.703	1.755	NA	NA	NA	NA	NA	NA	NA	NA	NA
Alcobaça	mergulho	4755	79.0	1.678	13	0.253	0.407	0.554	0.751	0.902	0.988	1.073	1.16	1.273	1.394	1.514	1.623	1.623	1.678	NA	NA	NA	NA	NA	NA	NA	NA	NA
Alcobaça	mergulho	5199	67.0	2.811	13	0.192	0.383	0.707	0.978	1.183	1.411	1.576	1.79	2.101	2.262	2.428	2.589	2.772	2.811	NA	NA	NA	NA	NA	NA	NA	NA	NA
Alcobaça	mergulho	5248	75.0	0.964	13	0.097	0.24	0.349	0.448	0.531	0.644	0.709	0.76	0.794	0.837	0.888	0.926	0.952	0.964	NA	NA	NA	NA	NA	NA	NA	NA	NA
Alcobaça	mergulho	5836	79	1.702	13	0.15	0.313	0.504	0.625	0.731	0.871	0.969	1.07	1.215	1.322	1.422	1.534	1.624	1.702	NA	NA	NA	NA	NA	NA	NA	NA	NA
Alcobaça	mergulho	6092	71	1.156	13	0.146	0.257	0.325	0.4	0.557	0.622	0.733	0.859	0.897	0.95	1.023	1.083	1.127	1.156	NA	NA	NA	NA	NA	NA	NA	NA	NA
Alcobaça	mergulho	4464	69.0	1.357	13	0.113	0.193	0.367	0.532	0.684	0.783	0.877	0.944	1.053	1.109	1.207	1.273	1.321	1.357	NA	NA	NA	NA	NA	NA	NA	NA	NA
Alcobaça	mergulho	4890	71.0	1.623	12	0.235	0.357	0.441	0.538	0.686	0.782	0.888	1.009	1.164	1.324	1.415	1.528	1.623	NA	NA	NA	NA	NA	NA	NA	NA	NA	NA
Alcobaça	mergulho	5086	86.0	2.262	12	0.197	0.383	0.547	0.736	0.987	1.242	1.469	1.599	1.765	1.934	2.07	2.205	2.262	NA	NA	NA	NA	NA	NA	NA	NA	NA	NA
Alcobaça	mergulho	5164	78.0	2.621	12	0.268	0.427	0.552	0.743	0.981	1.138	1.263	1.519	1.688	1.98	2.245	2.487	2.621	NA	NA	NA	NA	NA	NA	NA	NA	NA	NA
Alcobaça	mergulho	6107	68	2.253	12	0.223	0.449	0.594	0.821	0.989	1.276	1.402	1.501	1.721	1.863	1.978	2.083	2.253	NA	NA	NA	NA	NA	NA	NA	NA	NA	NA
Alcobaça	mergulho	6210	73	2.184	12	0.145	0.304	0.495	0.681	0.876	1.116	1.199	1.359	1.532	1.78	2.02	2.122	2.184	NA	NA	NA	NA	NA	NA	NA	NA	NA	NA
Alcobaça	mergulho	5208	70.0	2.4	11	0.375	0.623	0.757	0.959	1.158	1.412	1.584	1.825	1.985	2.143	2.29	2.4	NA	NA	NA	NA	NA	NA	NA	NA	NA	NA	NA
Alcobaça	mergulho	5383	75.0	1.482	11	0.18	0.31	0.421	0.5	0.62	0.704	0.818	0.929	1.037	1.216	1.408	1.482	NA	NA	NA	NA	NA	NA	NA	NA	NA	NA	NA
Alcobaça	mergulho	6002	70	1.92	11	0.143	0.297	0.527	0.78	0.931	1.091	1.212	1.346	1.546	1.707	1.839	1.92	NA	NA	NA	NA	NA	NA	NA	NA	NA	NA	NA
Alcobaça	mergulho	6004	73	1.567	11	0.206	0.309	0.43	0.53	0.699	0.812	0.954	1.094	1.213	1.349	1.537	1.567	NA	NA	NA	NA	NA	NA	NA	NA	NA	NA	NA
Alcobaça	mergulho	6026	75	1.596	11	0.152	0.286	0.473	0.681	0.835	0.943	1.028	1.177	1.299	1.434	1.544	1.596	NA	NA	NA	NA	NA	NA	NA	NA	NA	NA	NA
Alcobaça	mergulho	6211	70	1.48	11	0.214	0.345	0.454	0.555	0.658	0.785	0.927	1.016	1.113	1.242	1.389	1.48	NA	NA	NA	NA	NA	NA	NA	NA	NA	NA	NA
Alcobaça	mergulho	6304	57	1.998	11	0.153	0.312	0.491	0.678	0.966	1.153	1.302	1.454	1.694	1.789	1.942	1.998	NA	NA	NA	NA	NA	NA	NA	NA	NA	NA	NA
Alcobaça	mergulho	4465	73.0	1.737	11	0.197	0.263	0.366	0.554	0.675	0.814	0.99	1.221	1.493	1.562	1.712	1.737	NA	NA	NA	NA	NA	NA	NA	NA	NA	NA	NA
Alcobaça	mergulho	4883	68.0	1.971	10	0.164	0.348	0.479	0.68	0.832	1.02	1.169	1.432	1.678	1.844	1.971	NA	NA	NA	NA	NA	NA	NA	NA	NA	NA	NA	NA
Alcobaça	mergulho	5053	72.0	1.745	10	0.291	0.53	0.703	0.856	1.081	1.17	1.329	1.457	1.597	1.712	1.745	NA	NA	NA	NA	NA	NA	NA	NA	NA	NA	NA	NA
Alcobaça	mergulho	5201	73.0	1.488	10	0.248	0.335	0.539	0.65	0.745	0.912	1.023	1.158	1.338	1.458	1.488	NA	NA	NA	NA	NA	NA	NA	NA	NA	NA	NA	NA
Alcobaça	mergulho	5252	73.0	2.097	10	0.294	0.533	0.721	1.033	1.254	1.431	1.619	1.778	1.919	2.021	2.097	NA	NA	NA	NA	NA	NA	NA	NA	NA	NA	NA	NA
Alcobaça	mergulho	5260	69.0	0.984	10	0.162	0.261	0.345	0.439	0.499	0.584	0.689	0.756	0.842	0.917	0.984	NA	NA	NA	NA	NA	NA	NA	NA	NA	NA	NA	NA
Alcobaça	mergulho	5297	79.0	2.091	10	0.286	0.484	0.653	0.849	1.002	1.182	1.398	1.664	1.816	1.98	2.091	NA	NA	NA	NA	NA	NA	NA	NA	NA	NA	NA	NA
Alcobaça	mergulho	5343	86.0	2.202	10	0.266	0.48	0.755	1.038	1.214	1.381	1.621	1.798	1.94	2.107	2.202	NA	NA	NA	NA	NA	NA	NA	NA	NA	NA	NA	NA
Alcobaça	mergulho	5395	71.0	1.833	10	0.239	0.466	0.614	0.795	0.917	1.078	1.277	1.488	1.625	1.752	1.833	NA	NA	NA	NA	NA	NA	NA	NA	NA	NA	NA	NA
Alcobaça	mergulho	5399	78	1.776	10	0.206	0.37	0.52	0.773	0.98	1.096	1.218	1.327	1.509	1.67	1.776	NA	NA	NA	NA	NA	NA	NA	NA	NA	NA	NA	NA
Alcobaça	mergulho	5429	55	1.513	10	0.149	0.25	0.486	0.644	0.752	0.929	1.038	1.153	1.297	1.407	1.513	NA	NA	NA	NA	NA	NA	NA	NA	NA	NA	NA	NA
Alcobaça	mergulho	5729	53	1.517	10	0.286	0.387	0.508	0.662	0.722	0.877	1.008	1.219	1.388	1.48	1.517	NA	NA	NA	NA	NA	NA	NA	NA	NA	NA	NA	NA
Alcobaça	mergulho	6020	64	2.499	10	0.332	0.637	0.811	0.964	1.233	1.515	1.679	1.889	2.107	2.312	2.499	NA	NA	NA	NA	NA	NA	NA	NA	NA	NA	NA	NA
Alcobaça	mergulho	6201	71	1.225	10	0.153	0.409	0.494	0.595	0.756	0.831	0.954	1.034	1.095	1.18	1.225	NA	NA	NA	NA	NA	NA	NA	NA	NA	NA	NA	NA
Alcobaça	mergulho	6206	70	1.77	10	0.381	0.504	0.802	0.967	1.101	1.225	1.352	1.492	1.625	1.707	1.77	NA	NA	NA	NA	NA	NA	NA	NA	NA	NA	NA	NA
Alcobaça	mergulho	4670	48.0	1.626	9	0.165	0.478	0.748	0.904	1.057	1.174	1.316	1.447	1.56	1.626	NA	NA	NA	NA	NA	NA	NA	NA	NA	NA	NA	NA	NA
Alcobaça	mergulho	4725	57.0	1.623	9	0.327	0.466	0.577	0.682	0.818	0.976	1.16	1.294	1.528	1.623	NA	NA	NA	NA	NA	NA	NA	NA	NA	NA	NA	NA	NA
Alcobaça	mergulho	4754	62.0	1.696	9	0.311	0.428	0.593	0.813	1.028	1.21	1.377	1.506	1.626	1.696	NA	NA	NA	NA	NA	NA	NA	NA	NA	NA	NA	NA	NA
Alcobaça	mergulho	4863	54.0	1.535	9	0.286	0.37	0.483	0.564	0.689	0.808	1.044	1.249	1.466	1.535	NA	NA	NA	NA	NA	NA	NA	NA	NA	NA	NA	NA	NA
Alcobaça	mergulho	4891	60.0	1.282	9	0.27	0.455	0.546	0.689	0.847	0.966	1.066	1.167	1.252	1.282	NA	NA	NA	NA	NA	NA	NA	NA	NA	NA	NA	NA	NA
Alcobaça	mergulho	4894	70	2.028	9	0.275	0.491	0.697	0.806	0.969	1.233	1.462	1.671	1.907	2.028	NA	NA	NA	NA	NA	NA	NA	NA	NA	NA	NA	NA	NA
Alcobaça	mergulho	5035	58.0	1.756	9	0.094	0.4	0.641	0.736	0.934	1.051	1.183	1.453	1.633	1.756	NA	NA	NA	NA	NA	NA	NA	NA	NA	NA	NA	NA	NA
Alcobaça	mergulho	5043	60.0	1.621	9	0.224	0.371	0.614	0.732	0.896	1.086	1.274	1.423	1.59	1.621	NA	NA	NA	NA	NA	NA	NA	NA	NA	NA	NA	NA	NA
Alcobaça	mergulho	5051	75.0	1.697	9	0.245	0.403	0.664	0.742	0.842	0.99	1.24	1.414	1.622	1.697	NA	NA	NA	NA	NA	NA	NA	NA	NA	NA	NA	NA	NA
Alcobaça	mergulho	5087	71.0	1.49	9	0.293	0.458	0.617	0.772	0.915	1.102	1.232	1.327	1.438	1.49	NA	NA	NA	NA	NA	NA	NA	NA	NA	NA	NA	NA	NA
Alcobaça	mergulho	5175	63.0	1.293	9	0.242	0.358	0.539	0.696	0.832	0.967	1.072	1.157	1.254	1.293	NA	NA	NA	NA	NA	NA	NA	NA	NA	NA	NA	NA	NA
Alcobaça	mergulho	5182	61.0	1.555	9	0.296	0.481	0.685	0.795	0.928	1.073	1.199	1.327	1.5	1.555	NA	NA	NA	NA	NA	NA	NA	NA	NA	NA	NA	NA	NA
Alcobaça	mergulho	5204	72.0	2.112	9	0.252	0.458	0.708	0.972	1.199	1.436	1.606	1.799	2.054	2.112	NA	NA	NA	NA	NA	NA	NA	NA	NA	NA	NA	NA	NA
Alcobaça	mergulho	5206	68.0	1.654	9	0.187	0.341	0.506	0.72	0.903	1.078	1.239	1.383	1.563	1.654	NA	NA	NA	NA	NA	NA	NA	NA	NA	NA	NA	NA	NA
Alcobaça	mergulho	5207	73.0	1.516	9	0.254	0.427	0.591	0.758	0.927	1.047	1.199	1.31	1.446	1.516	NA	NA	NA	NA	NA	NA	NA	NA	NA	NA	NA	NA	NA
Alcobaça	mergulho	5312	77.0	2.795	9	0.343	0.797	0.954	1.27	1.705	2.107	2.296	2.538	2.675	2.795	NA	NA	NA	NA	NA	NA	NA	NA	NA	NA	NA	NA	NA
Alcobaça	mergulho	5313	63.0	1.798	9	0.248	0.384	0.524	0.738	0.897	1.08	1.364	1.555	1.684	1.798	NA	NA	NA	NA	NA	NA	NA	NA	NA	NA	NA	NA	NA
Alcobaça	mergulho	5389	70.0	2.33	9	0.327	0.487	0.691	0.878	1.142	1.415	1.65	1.936	2.166	2.33	NA	NA	NA	NA	NA	NA	NA	NA	NA	NA	NA	NA	NA
Alcobaça	mergulho	5393	80.0	2.21	9	0.385	0.607	0.795	1.179	1.466	1.607	1.718	1.877	2.083	2.21	NA	NA	NA	NA	NA	NA	NA	NA	NA	NA	NA	NA	NA
Alcobaça	mergulho	5394	68.0	1.234	9	0.254	0.397	0.583	0.744	0.89	0.993	1.057	1.106	1.179	1.234	NA	NA	NA	NA	NA	NA	NA	NA	NA	NA	NA	NA	NA
Alcobaça	mergulho	5423	83	2.39	9	0.141	0.316	0.472	0.658	0.921	1.231	1.596	1.949	2.21	2.39	NA	NA	NA	NA	NA	NA	NA	NA	NA	NA	NA	NA	NA
Alcobaça	mergulho	5432	55	1.968	9	0.323	0.539	0.73	0.883	1.088	1.242	1.445	1.773	1.942	1.968	NA	NA	NA	NA	NA	NA	NA	NA	NA	NA	NA	NA	NA
Alcobaça	mergulho	5439	65	0.975	9	0.215	0.316	0.416	0.52	0.631	0.713	0.783	0.861	0.924	0.975	NA	NA	NA	NA	NA	NA	NA	NA	NA	NA	NA	NA	NA
Alcobaça	mergulho	5980	59	1.565	9	0.229	0.302	0.467	0.64	0.823	0.991	1.155	1.34	1.475	1.565	NA	NA	NA	NA	NA	NA	NA	NA	NA	NA	NA	NA	NA
Alcobaça	mergulho	5995	64	1.577	9	0.215	0.35	0.528	0.769	0.935	1.101	1.222	1.377	1.551	1.577	NA	NA	NA	NA	NA	NA	NA	NA	NA	NA	NA	NA	NA
Alcobaça	mergulho	6093	53	2.065	9	0.214	0.367	0.489	0.732	0.975	1.239	1.476	1.713	1.917	2.065	NA	NA	NA	NA	NA	NA	NA	NA	NA	NA	NA	NA	NA
Alcobaça	mergulho	6152	58	1.84	9	0.227	0.341	0.661	0.837	1.048	1.273	1.45	1.621	1.779	1.84	NA	NA	NA	NA	NA	NA	NA	NA	NA	NA	NA	NA	NA
Alcobaça	mergulho	6159	62	1.782	9	0.145	0.338	0.547	0.752	0.981	1.151	1.472	1.584	1.706	1.782	NA	NA	NA	NA	NA	NA	NA	NA	NA	NA	NA	NA	NA
Alcobaça	mergulho	6162	38	1.546	9	0.28	0.452	0.598	0.724	0.912	1.116	1.238	1.37	1.47	1.546	NA	NA	NA	NA	NA	NA	NA	NA	NA	NA	NA	NA	NA
Alcobaça	mergulho	6208	64	1.99	9	0.29	0.481	0.813	1.017	1.203	1.316	1.55	1.791	1.934	1.99	NA	NA	NA	NA	NA	NA	NA	NA	NA	NA	NA	NA	NA
Alcobaça	mergulho	4585	55.0	1.77	9	0.237	0.39	0.522	0.642	0.799	1.009	1.234	1.473	1.627	1.77	NA	NA	NA	NA	NA	NA	NA	NA	NA	NA	NA	NA	NA
Caravelas	mergulho	6051	38	1.242	9	0.08	0.199	0.267	0.442	0.599	0.755	0.898	1.064	1.216	1.242	NA	NA	NA	NA	NA	NA	NA	NA	NA	NA	NA	NA	NA
Caravelas	mergulho	6335	45	1.484	9	0.246	0.432	0.672	0.846	0.952	1.043	1.189	1.318	1.44	1.484	NA	NA	NA	NA	NA	NA	NA	NA	NA	NA	NA	NA	NA
Caravelas	mergulho	6348	41	1.025	9	0.144	0.324	0.457	0.541	0.629	0.72	0.823	0.904	0.988	1.025	NA	NA	NA	NA	NA	NA	NA	NA	NA	NA	NA	NA	NA
Alcobaça	mergulho	4668	50.0	1.742	8	0.459	0.59	0.81	1.008	1.214	1.405	1.539	1.671	1.742	NA	NA	NA	NA	NA	NA	NA	NA	NA	NA	NA	NA	NA	NA
Alcobaça	mergulho	4733	60.0	1.393	8	0.242	0.369	0.521	0.701	0.854	1.08	1.18	1.286	1.393	NA	NA	NA	NA	NA	NA	NA	NA	NA	NA	NA	NA	NA	NA
Alcobaça	mergulho	4736	54.0	1.547	8	0.291	0.397	0.653	0.788	0.929	1.137	1.262	1.476	1.547	NA	NA	NA	NA	NA	NA	NA	NA	NA	NA	NA	NA	NA	NA
Alcobaça	mergulho	4869	61.0	1.28	8	0.258	0.386	0.547	0.675	0.855	0.999	1.16	1.266	1.28	NA	NA	NA	NA	NA	NA	NA	NA	NA	NA	NA	NA	NA	NA
Alcobaça	mergulho	4882	64.0	1.731	8	0.236	0.496	0.652	0.905	1.089	1.344	1.567	1.689	1.731	NA	NA	NA	NA	NA	NA	NA	NA	NA	NA	NA	NA	NA	NA
Alcobaça	mergulho	4892	69.0	1.782	8	0.253	0.528	0.774	0.953	1.198	1.379	1.498	1.653	1.782	NA	NA	NA	NA	NA	NA	NA	NA	NA	NA	NA	NA	NA	NA
Alcobaça	mergulho	5034	60.0	1.419	8	0.191	0.459	0.571	0.692	0.798	0.973	1.099	1.277	1.419	NA	NA	NA	NA	NA	NA	NA	NA	NA	NA	NA	NA	NA	NA
Alcobaça	mergulho	5052	65.0	1.538	8	0.242	0.36	0.491	0.612	0.889	1.093	1.284	1.465	1.538	NA	NA	NA	NA	NA	NA	NA	NA	NA	NA	NA	NA	NA	NA
Alcobaça	mergulho	5112	70.0	1.506	8	0.239	0.419	0.632	0.8	1.019	1.193	1.336	1.438	1.506	NA	NA	NA	NA	NA	NA	NA	NA	NA	NA	NA	NA	NA	NA
Alcobaça	mergulho	5173	57.0	1.412	8	0.221	0.423	0.594	0.832	1.031	1.16	1.259	1.367	1.412	NA	NA	NA	NA	NA	NA	NA	NA	NA	NA	NA	NA	NA	NA
Alcobaça	mergulho	5203	67.0	1.884	8	0.302	0.508	0.635	0.944	1.127	1.327	1.59	1.804	1.884	NA	NA	NA	NA	NA	NA	NA	NA	NA	NA	NA	NA	NA	NA
Alcobaça	mergulho	5205	65.0	1.448	8	0.224	0.375	0.599	0.764	0.939	1.115	1.245	1.406	1.448	NA	NA	NA	NA	NA	NA	NA	NA	NA	NA	NA	NA	NA	NA
Alcobaça	mergulho	5209	67.0	1.743	8	0.423	0.593	0.767	0.96	1.132	1.378	1.573	1.683	1.743	NA	NA	NA	NA	NA	NA	NA	NA	NA	NA	NA	NA	NA	NA
Alcobaça	mergulho	5246	68.0	1.908	8	0.39	0.687	0.886	1.059	1.184	1.368	1.532	1.783	1.908	NA	NA	NA	NA	NA	NA	NA	NA	NA	NA	NA	NA	NA	NA
Alcobaça	mergulho	5253	71.0	1.923	8	0.29	0.618	0.818	1.163	1.424	1.558	1.706	1.827	1.923	NA	NA	NA	NA	NA	NA	NA	NA	NA	NA	NA	NA	NA	NA
Alcobaça	mergulho	5257	64.0	1.63	8	0.265	0.543	0.714	0.875	0.992	1.153	1.32	1.494	1.63	NA	NA	NA	NA	NA	NA	NA	NA	NA	NA	NA	NA	NA	NA
Alcobaça	mergulho	5310	64.0	1.701	8	0.214	0.42	0.617	0.886	1.093	1.26	1.471	1.6	1.701	NA	NA	NA	NA	NA	NA	NA	NA	NA	NA	NA	NA	NA	NA
Alcobaça	mergulho	5314	62.0	2.237	8	0.247	0.41	0.691	0.968	1.343	1.66	1.899	2.116	2.237	NA	NA	NA	NA	NA	NA	NA	NA	NA	NA	NA	NA	NA	NA
Alcobaça	mergulho	5390	75.0	1.885	8	0.294	0.535	0.665	0.921	1.103	1.188	1.35	1.691	1.885	NA	NA	NA	NA	NA	NA	NA	NA	NA	NA	NA	NA	NA	NA
Alcobaça	mergulho	5397	70.0	1.692	8	0.198	0.355	0.568	0.776	0.989	1.285	1.43	1.608	1.692	NA	NA	NA	NA	NA	NA	NA	NA	NA	NA	NA	NA	NA	NA
Alcobaça	mergulho	5425	57	1.435	8	0.182	0.332	0.455	0.597	0.895	1.084	1.248	1.335	1.435	NA	NA	NA	NA	NA	NA	NA	NA	NA	NA	NA	NA	NA	NA
Alcobaça	mergulho	5426	59	1.638	8	0.31	0.464	0.614	0.826	1.019	1.236	1.397	1.52	1.638	NA	NA	NA	NA	NA	NA	NA	NA	NA	NA	NA	NA	NA	NA
Alcobaça	mergulho	5636	59.5	0.996	8	0.17	0.278	0.385	0.457	0.562	0.737	0.82	0.93	0.996	NA	NA	NA	NA	NA	NA	NA	NA	NA	NA	NA	NA	NA	NA
Alcobaça	mergulho	5648	62.5	1.786	8	0.228	0.516	0.785	1.044	1.247	1.425	1.588	1.691	1.786	NA	NA	NA	NA	NA	NA	NA	NA	NA	NA	NA	NA	NA	NA
Alcobaça	mergulho	5716	47	1.216	8	0.263	0.379	0.489	0.618	0.74	0.824	1.027	1.129	1.216	NA	NA	NA	NA	NA	NA	NA	NA	NA	NA	NA	NA	NA	NA	
Alcobaça	mergulho	5721	56	1.566	8	0.16	0.33	0.562	0.721	0.874	1.064	1.292	1.483	1.566	NA	NA	NA	NA	NA	NA	NA	NA	NA	NA	NA	NA	NA	NA	
Alcobaça	mergulho	5728	60	1.374	8	0.22	0.368	0.519	0.713	0.847	0.987	1.169	1.36	1.374	NA	NA	NA	NA	NA	NA	NA	NA	NA	NA	NA	NA	NA	NA	
Alcobaça	mergulho	5808	52	1.922	8	0.307	0.563	0.747	1.072	1.23	1.437	1.637	1.804	1.922	NA	NA	NA	NA	NA	NA	NA	NA	NA	NA	NA	NA	NA	NA	
Alcobaça	mergulho	5831	42	1.749	8	0.263	0.458	0.644	0.846	0.994	1.194	1.39	1.594	1.749	NA	NA	NA	NA	NA	NA	NA	NA	NA	NA	NA	NA	NA	NA	
Alcobaça	mergulho	5835	61	1.374	8	0.163	0.416	0.533	0.671	0.776	0.94	1.139	1.317	1.374	NA	NA	NA	NA	NA	NA	NA	NA	NA	NA	NA	NA	NA	NA	
Alcobaça	mergulho	5896	54	1.201	8	0.27	0.423	0.547	0.658	0.74	0.871	1.047	1.167	1.201	NA	NA	NA	NA	NA	NA	NA	NA	NA	NA	NA	NA	NA	NA	
Alcobaça	mergulho	5898	50	0.717	8	0.181	0.282	0.36	0.469	0.546	0.596	0.647	0.712	0.717	NA	NA	NA	NA	NA	NA	NA	NA	NA	NA	NA	NA	NA	NA	
Alcobaça	mergulho	5993	48	1.909	8	0.118	0.292	0.533	0.827	1.014	1.361	1.625	1.806	1.909	NA	NA	NA	NA	NA	NA	NA	NA	NA	NA	NA	NA	NA	NA	
Alcobaça	mergulho	6100	78	1.845	8	0.281	0.527	0.719	0.939	1.081	1.247	1.459	1.652	1.845	NA	NA	NA	NA	NA	NA	NA	NA	NA	NA	NA	NA	NA	NA	
Alcobaça	mergulho	6129	50	1.09	8	0.208	0.333	0.434	0.527	0.711	0.862	0.978	1.054	1.09	NA	NA	NA	NA	NA	NA	NA	NA	NA	NA	NA	NA	NA	NA	
Alcobaça	mergulho	6133	38	1.474	8	0.227	0.459	0.664	0.767	0.97	1.128	1.281	1.413	1.474	NA	NA	NA	NA	NA	NA	NA	NA	NA	NA	NA	NA	NA	NA	
Alcobaça	mergulho	6138	59	1.208	8	0.157	0.221	0.338	0.541	0.72	0.847	0.958	1.109	1.208	NA	NA	NA	NA	NA	NA	NA	NA	NA	NA	NA	NA	NA	NA	
Alcobaça	mergulho	6141	62	1.409	8	0.275	0.512	0.731	0.889	0.999	1.151	1.257	1.34	1.409	NA	NA	NA	NA	NA	NA	NA	NA	NA	NA	NA	NA	NA	NA	
Alcobaça	mergulho	6148	51	1.287	8	0.123	0.285	0.407	0.597	0.714	0.873	1.055	1.185	1.287	NA	NA	NA	NA	NA	NA	NA	NA	NA	NA	NA	NA	NA	NA	
Alcobaça	mergulho	6156	57	0.805	8	0.16	0.298	0.38	0.495	0.56	0.63	0.705	0.786	0.805	NA	NA	NA	NA	NA	NA	NA	NA	NA	NA	NA	NA	NA	NA	
Alcobaça	mergulho	4571	55.0	0.975	8	0.247	0.38	0.479	0.61	0.71	0.791	0.869	0.928	0.975	NA	NA	NA	NA	NA	NA	NA	NA	NA	NA	NA	NA	NA	NA
Alcobaça	mergulho	4581	43.0	1.216	8	0.179	0.423	0.536	0.661	0.802	0.951	1.054	1.162	1.216	NA	NA	NA	NA	NA	NA	NA	NA	NA	NA	NA	NA	NA	NA
Caravelas	mergulho	6063	34	1.37	8	0.268	0.375	0.594	0.693	0.867	1.074	1.197	1.347	1.37	NA	NA	NA	NA	NA	NA	NA	NA	NA	NA	NA	NA	NA	NA
Caravelas	mergulho	6175	45	1.505	8	0.224	0.395	0.567	0.828	1.063	1.218	1.339	1.482	1.505	NA	NA	NA	NA	NA	NA	NA	NA	NA	NA	NA	NA	NA	NA
Caravelas	mergulho	6341	44	1.54	8	0.278	0.389	0.589	0.859	1.128	1.27	1.373	1.503	1.54	NA	NA	NA	NA	NA	NA	NA	NA	NA	NA	NA	NA	NA	NA
Caravelas	redagem	5116	43.0	0.896	8	0.151	0.272	0.398	0.545	0.637	0.732	0.814	0.889	0.896	NA	NA	NA	NA	NA	NA	NA	NA	NA	NA	NA	NA	NA	NA
Alcobaça	mergulho	4653	46.0	1.31	7	0.221	0.358	0.451	0.666	0.819	0.946	1.174	1.31	NA	NA	NA	NA	NA	NA	NA	NA	NA	NA	NA	NA	NA	NA	NA
Alcobaça	mergulho	4654	43.5	1.121	7	0.244	0.384	0.489	0.652	0.753	0.867	1.023	1.121	NA	NA	NA	NA	NA	NA	NA	NA	NA	NA	NA	NA	NA	NA	NA
Alcobaça	mergulho	4655	58.0	1.526	7	0.281	0.381	0.594	0.751	1.006	1.2	1.403	1.526	NA	NA	NA	NA	NA	NA	NA	NA	NA	NA	NA	NA	NA	NA	NA
Alcobaça	mergulho	4658	42.0	1.369	7	0.398	0.526	0.795	0.909	1.054	1.174	1.331	1.369	NA	NA	NA	NA	NA	NA	NA	NA	NA	NA	NA	NA	NA	NA	NA
Alcobaça	mergulho	4663	52.0	1.274	7	0.211	0.35	0.541	0.716	0.872	1.028	1.17	1.274	NA	NA	NA	NA	NA	NA	NA	NA	NA	NA	NA	NA	NA	NA	NA
Alcobaça	mergulho	4664	47.5	1.114	7	0.191	0.315	0.505	0.669	0.782	0.902	1.011	1.114	NA	NA	NA	NA	NA	NA	NA	NA	NA	NA	NA	NA	NA	NA	NA
Alcobaça	mergulho	4672	46.0	1.264	7	0.279	0.458	0.571	0.712	0.847	1.085	1.195	1.264	NA	NA	NA	NA	NA	NA	NA	NA	NA	NA	NA	NA	NA	NA	NA
Alcobaça	mergulho	4679	78.0	1.508	7	0.273	0.528	0.675	0.873	1.034	1.261	1.436	1.508	NA	NA	NA	NA	NA	NA	NA	NA	NA	NA	NA	NA	NA	NA	NA
Alcobaça	mergulho	4722	44.0	1.337	7	0.219	0.39	0.624	0.771	0.927	1.07	1.247	1.337	NA	NA	NA	NA	NA	NA	NA	NA	NA	NA	NA	NA	NA	NA	NA
Alcobaça	mergulho	4742	52.0	1.105	7	0.263	0.453	0.561	0.704	0.838	0.937	1.077	1.105	NA	NA	NA	NA	NA	NA	NA	NA	NA	NA	NA	NA	NA	NA	NA
Alcobaça	mergulho	4818	48.0	1.276	7	0.169	0.264	0.436	0.63	0.837	1.014	1.151	1.276	NA	NA	NA	NA	NA	NA	NA	NA	NA	NA	NA	NA	NA	NA	NA
Alcobaça	mergulho	4852	77.0	1.569	7	0.197	0.33	0.468	0.663	0.867	1.211	1.41	1.569	NA	NA	NA	NA	NA	NA	NA	NA	NA	NA	NA	NA	NA	NA	NA
Alcobaça	mergulho	5044	62.5	0.984	7	0.178	0.296	0.392	0.504	0.698	0.818	0.912	0.984	NA	NA	NA	NA	NA	NA	NA	NA	NA	NA	NA	NA	NA	NA	NA
Alcobaça	mergulho	5046	63.5	1.038	7	0.149	0.254	0.39	0.552	0.664	0.865	0.992	1.038	NA	NA	NA	NA	NA	NA	NA	NA	NA	NA	NA	NA	NA	NA	NA
Alcobaça	mergulho	5109	60.0	1.06	7	0.152	0.243	0.45	0.63	0.759	0.912	0.994	1.06	NA	NA	NA	NA	NA	NA	NA	NA	NA	NA	NA	NA	NA	NA	NA
Alcobaça	mergulho	5176	56.0	1.389	7	0.296	0.483	0.671	0.844	1.028	1.205	1.329	1.389	NA	NA	NA	NA	NA	NA	NA	NA	NA	NA	NA	NA	NA	NA	NA
Alcobaça	mergulho	5227	63.0	1.753	7	0.346	0.434	0.677	1.137	1.437	1.577	1.691	1.753	NA	NA	NA	NA	NA	NA	NA	NA	NA	NA	NA	NA	NA	NA	NA
Alcobaça	mergulho	5232	61.0	2.132	7	0.238	0.482	0.925	0.925	1.15	1.376	1.844	2.132	NA	NA	NA	NA	NA	NA	NA	NA	NA	NA	NA	NA	NA	NA	NA
Alcobaça	mergulho	5235	62.0	1.628	7	0.222	0.44	0.648	0.904	1.086	1.3	1.49	1.628	NA	NA	NA	NA	NA	NA	NA	NA	NA	NA	NA	NA	NA	NA	NA
Alcobaça	mergulho	5256	70.0	1.563	7	0.277	0.54	0.742	0.936	1.062	1.252	1.475	1.563	NA	NA	NA	NA	NA	NA	NA	NA	NA	NA	NA	NA	NA	NA	NA
Alcobaça	mergulho	5311	64.0	1.778	7	0.196	0.408	0.771	1.066	1.271	1.531	1.699	1.778	NA	NA	NA	NA	NA	NA	NA	NA	NA	NA	NA	NA	NA	NA	NA
Alcobaça	mergulho	5334	57.0	1.508	7	0.285	0.424	0.576	0.768	0.923	1.056	1.307	1.508	NA	NA	NA	NA	NA	NA	NA	NA	NA	NA	NA	NA	NA	NA	NA
Alcobaça	mergulho	5386	68.0	1.01	7	0.225	0.409	0.518	0.634	0.746	0.863	0.945	1.01	NA	NA	NA	NA	NA	NA	NA	NA	NA	NA	NA	NA	NA	NA	NA
Alcobaça	mergulho	5440	57.0	1.099	7	0.166	0.238	0.391	0.516	0.648	0.77	1	1.099	NA	NA	NA	NA	NA	NA	NA	NA	NA	NA	NA	NA	NA	NA	NA
Alcobaça	mergulho	5449	73.0	1.091	7	0.273	0.434	0.574	0.732	0.811	0.948	1.043	1.091	NA	NA	NA	NA	NA	NA	NA	NA	NA	NA	NA	NA	NA	NA	NA
Alcobaça	mergulho	5639	54.6	1.373	7	0.35	0.519	0.645	0.836	0.98	1.151	1.277	1.373	NA	NA	NA	NA	NA	NA	NA	NA	NA	NA	NA	NA	NA	NA	NA
Alcobaça	mergulho	5644	62	0.717	7	0.136	0.24	0.338	0.438	0.509	0.586	0.645	0.717	NA	NA	NA	NA	NA	NA	NA	NA	NA	NA	NA	NA	NA	NA	NA
Alcobaça	mergulho	5670	45	1.676	7	0.174	0.402	0.782	1.04	1.306	1.446	1.601	1.676	NA	NA	NA	NA	NA	NA	NA	NA	NA	NA	NA	NA	NA	NA	NA
Alcobaça	mergulho	5672	77	1.435	7	0.257	0.449	0.602	0.771	0.9	1.216	1.364	1.435	NA	NA	NA	NA	NA	NA	NA	NA	NA	NA	NA	NA	NA	NA	NA
Alcobaça	mergulho	5717	46	1.51	7	0.362	0.499	0.708	0.987	1.151	1.246	1.406	1.51	NA	NA	NA	NA	NA	NA	NA	NA	NA	NA	NA	NA	NA	NA	NA
Alcobaça	mergulho	5733	55	1.523	7	0.27	0.47	0.6	0.837	1.191	1.325	1.456	1.523	NA	NA	NA	NA	NA	NA	NA	NA	NA	NA	NA	NA	NA	NA	NA
Alcobaça	mergulho	5818	42	1.216	7	0.201	0.366	0.471	0.702	0.854	1.006	1.11	1.216	NA	NA	NA	NA	NA	NA	NA	NA	NA	NA	NA	NA	NA	NA	NA
Alcobaça	mergulho	5825	50	1.578	7	0.267	0.414	0.573	0.855	1.037	1.267	1.462	1.578	NA	NA	NA	NA	NA	NA	NA	NA	NA	NA	NA	NA	NA	NA	NA
Alcobaça	mergulho	5826	62	1.476	7	0.205	0.319	0.565	0.673	0.902	1.118	1.29	1.476	NA	NA	NA	NA	NA	NA	NA	NA	NA	NA	NA	NA	NA	NA	NA
Alcobaça	mergulho	5830	52	1.648	7	0.312	0.483	0.703	1.018	1.171	1.353	1.499	1.648	NA	NA	NA	NA	NA	NA	NA	NA	NA	NA	NA	NA	NA	NA	NA
Alcobaça	mergulho	5838	61	1.513	7	0.213	0.328	0.558	0.81	1.016	1.168	1.388	1.513	NA	NA	NA	NA	NA	NA	NA	NA	NA	NA	NA	NA	NA	NA	NA
Alcobaça	mergulho	5891	61	2.105	7	0.305	0.508	0.957	1.192	1.467	1.828	2.043	2.105	NA	NA	NA	NA	NA	NA	NA	NA	NA	NA	NA	NA	NA	NA	NA
Alcobaça	mergulho	5972	60	1.446	7	0.262	0.499	0.744	0.973	1.108	1.252	1.425	1.446	NA	NA	NA	NA	NA	NA	NA	NA	NA	NA	NA	NA	NA	NA	NA
Alcobaça	mergulho	6158	50	1.304	7	0.255	0.38	0.57	0.756	0.928	1.087	1.21	1.304	NA	NA	NA	NA	NA	NA	NA	NA	NA	NA	NA	NA	NA	NA	NA
Alcobaça	mergulho	4463	64.0	1.889	7	0.392	0.747	0.993	1.183	1.339	1.591	1.819	1.889	NA	NA	NA	NA	NA	NA	NA	NA	NA	NA	NA	NA	NA	NA	NA
Alcobaça	mergulho	4549	53.0	1.682	7	0.289	0.444	0.607	0.829	1.042	1.38	1.642	1.682	NA	NA	NA	NA	NA	NA	NA	NA	NA	NA	NA	NA	NA	NA	NA
Alcobaça	mergulho	4569	55.0	1.468	7	0.302	0.552	0.742	0.951	1.148	1.333	1.411	1.468	NA	NA	NA	NA	NA	NA	NA	NA	NA	NA	NA	NA	NA	NA	NA
Caravelas	mergulho	3148	32.7	1.32	7	0.125	0.308	0.537	0.715	0.951	1.121	1.256	1.32	NA	NA	NA	NA	NA	NA	NA	NA	NA	NA	NA	NA	NA	NA	NA
Caravelas	mergulho	5607	39.5	1.301	7	0.241	0.404	0.591	0.708	0.859	1.1	1.277	1.301	NA	NA	NA	NA	NA	NA	NA	NA	NA	NA	NA	NA	NA	NA	NA
Caravelas	mergulho	5905	37	0.829	7	0.205	0.336	0.489	0.569	0.647	0.72	0.784	0.829	NA	NA	NA	NA	NA	NA	NA	NA	NA	NA	NA	NA	NA	NA	NA
Caravelas	mergulho	5915	37	1.295	7	0.308	0.447	0.634	0.833	0.985	1.079	1.256	1.295	NA	NA	NA	NA	NA	NA	NA	NA	NA	NA	NA	NA	NA	NA	NA
Caravelas	mergulho	5920	48	1.719	7	0.252	0.45	0.938	1.198	1.31	1.485	1.62	1.719	NA	NA	NA	NA	NA	NA	NA	NA	NA	NA	NA	NA	NA	NA	NA
Caravelas	mergulho	5921	43	1.003	7	0.281	0.487	0.599	0.762	0.858	0.926	0.996	1.003	NA	NA	NA	NA	NA	NA	NA	NA	NA	NA	NA	NA	NA	NA	NA
Caravelas	mergulho	5932	37	1.26	7	0.28	0.397	0.532	0.706	0.916	1.074	1.183	1.26	NA	NA	NA	NA	NA	NA	NA	NA	NA	NA	NA	NA	NA	NA	NA
Caravelas	mergulho	5941	38	1.192	7	0.195	0.426	0.555	0.71	0.844	1.002	1.088	1.192	NA	NA	NA	NA	NA	NA	NA	NA	NA	NA	NA	NA	NA	NA	NA
Caravelas	mergulho	6031	48	1.195	7	0.125	0.268	0.52	0.653	0.819	0.952	1.075	1.195	NA	NA	NA	NA	NA	NA	NA	NA	NA	NA	NA	NA	NA	NA	NA
Caravelas	mergulho	6038	47	0.768	7	0.155	0.236	0.358	0.459	0.505	0.64	0.724	0.768	NA	NA	NA	NA	NA	NA	NA	NA	NA	NA	NA	NA	NA	NA	NA
Caravelas	mergulho	6048	48	1.34	7	0.245	0.348	0.55	0.698	0.819	1.159	1.288	1.34	NA	NA	NA	NA	NA	NA	NA	NA	NA	NA	NA	NA	NA	NA	NA
Caravelas	mergulho	6059	29	0.571	7	0.074	0.157	0.23	0.311	0.418	0.497	0.561	0.571	NA	NA	NA	NA	NA	NA	NA	NA	NA	NA	NA	NA	NA	NA	NA
Caravelas	mergulho	6088	48	0.986	7	0.153	0.274	0.394	0.483	0.599	0.723	0.921	0.986	NA	NA	NA	NA	NA	NA	NA	NA	NA	NA	NA	NA	NA	NA	NA
Caravelas	mergulho	6177	48	0.776	7	0.131	0.258	0.38	0.447	0.52	0.647	0.71	0.776	NA	NA	NA	NA	NA	NA	NA	NA	NA	NA	NA	NA	NA	NA	NA
Caravelas	mergulho	6339	43	1.353	7	0.231	0.399	0.561	0.758	1.006	1.161	1.264	1.353	NA	NA	NA	NA	NA	NA	NA	NA	NA	NA	NA	NA	NA	NA	NA
Caravelas	mergulho	6347	44	1.233	7	0.259	0.369	0.451	0.655	0.828	0.952	1.071	1.233	NA	NA	NA	NA	NA	NA	NA	NA	NA	NA	NA	NA	NA	NA	NA
Caravelas	redagem	4141	40.0	1.282	7	0.194	0.427	0.565	0.692	0.825	1.047	1.2	1.282	NA	NA	NA	NA	NA	NA	NA	NA	NA	NA	NA	NA	NA	NA	NA
Caravelas	redagem	4435	43.5	1.071	7	0.244	0.414	0.583	0.68	0.785	0.896	0.97	1.071	NA	NA	NA	NA	NA	NA	NA	NA	NA	NA	NA	NA	NA	NA	NA
Caravelas	redagem	4438	51.0	1.212	7	0.207	0.334	0.494	0.708	0.825	1.006	1.128	1.212	NA	NA	NA	NA	NA	NA	NA	NA	NA	NA	NA	NA	NA	NA	NA
Caravelas	redagem	4948	31.5	1.155	7	0.308	0.467	0.668	0.758	0.902	1.022	1.118	1.155	NA	NA	NA	NA	NA	NA	NA	NA	NA	NA	NA	NA	NA	NA	NA
Caravelas	redagem	5022	46.5	1.124	7	0.193	0.328	0.5	0.65	0.745	0.873	1.041	1.124	NA	NA	NA	NA	NA	NA	NA	NA	NA	NA	NA	NA	NA	NA	NA
Alcobaça	mergulho	4651	58.0	1.493	6	0.236	0.363	0.572	0.864	1.074	1.334	1.493	NA	NA	NA	NA	NA	NA	NA	NA	NA	NA	NA	NA	NA	NA	NA	NA
Alcobaça	mergulho	4652	38.0	1.092	6	0.239	0.406	0.581	0.823	0.961	1.053	1.092	NA	NA	NA	NA	NA	NA	NA	NA	NA	NA	NA	NA	NA	NA	NA	NA
Alcobaça	mergulho	4656	48.0	1.153	6	0.283	0.494	0.631	0.821	0.999	1.118	1.153	NA	NA	NA	NA	NA	NA	NA	NA	NA	NA	NA	NA	NA	NA	NA	NA
Alcobaça	mergulho	4659	50.5	1.294	6	0.254	0.422	0.608	0.817	1.068	1.245	1.294	NA	NA	NA	NA	NA	NA	NA	NA	NA	NA	NA	NA	NA	NA	NA	NA
Alcobaça	mergulho	4662	52.0	0.835	6	0.124	0.259	0.357	0.503	0.623	0.768	0.835	NA	NA	NA	NA	NA	NA	NA	NA	NA	NA	NA	NA	NA	NA	NA	NA
Alcobaça	mergulho	4666	51.0	1.232	6	0.248	0.407	0.563	0.847	1.039	1.18	1.232	NA	NA	NA	NA	NA	NA	NA	NA	NA	NA	NA	NA	NA	NA	NA	NA
Alcobaça	mergulho	4667	45.0	0.928	6	0.239	0.389	0.52	0.624	0.724	0.831	0.928	NA	NA	NA	NA	NA	NA	NA	NA	NA	NA	NA	NA	NA	NA	NA	NA
Alcobaça	mergulho	4724	50.0	0.877	6	0.287	0.427	0.562	0.672	0.76	0.851	0.877	NA	NA	NA	NA	NA	NA	NA	NA	NA	NA	NA	NA	NA	NA	NA	NA
Alcobaça	mergulho	4727	60.0	1.047	6	0.187	0.33	0.522	0.695	0.838	0.986	1.047	NA	NA	NA	NA	NA	NA	NA	NA	NA	NA	NA	NA	NA	NA	NA	NA
Alcobaça	mergulho	4729	55.0	1.319	6	0.176	0.465	0.726	0.952	1.131	1.281	1.319	NA	NA	NA	NA	NA	NA	NA	NA	NA	NA	NA	NA	NA	NA	NA	NA
Alcobaça	mergulho	4739	39.0	0.94	6	0.152	0.305	0.395	0.551	0.739	0.846	0.94	NA	NA	NA	NA	NA	NA	NA	NA	NA	NA	NA	NA	NA	NA	NA	NA
Alcobaça	mergulho	4825	54.0	1.031	6	0.224	0.38	0.572	0.775	0.889	1.009	1.031	NA	NA	NA	NA	NA	NA	NA	NA	NA	NA	NA	NA	NA	NA	NA	NA
Alcobaça	mergulho	5101	59.0	1.68	6	0.295	0.453	0.683	0.809	1.188	1.562	1.68	NA	NA	NA	NA	NA	NA	NA	NA	NA	NA	NA	NA	NA	NA	NA	NA
Alcobaça	mergulho	5110	60.0	1.33	6	0.348	0.546	0.713	0.892	1.059	1.236	1.33	NA	NA	NA	NA	NA	NA	NA	NA	NA	NA	NA	NA	NA	NA	NA	NA
Alcobaça	mergulho	5114	59.0	0.694	6	0.128	0.321	0.413	0.513	0.591	0.672	0.694	NA	NA	NA	NA	NA	NA	NA	NA	NA	NA	NA	NA	NA	NA	NA	NA
Alcobaça	mergulho	5177	54.0	1.331	6	0.17	0.254	0.427	0.703	0.96	1.172	1.331	NA	NA	NA	NA	NA	NA	NA	NA	NA	NA	NA	NA	NA	NA	NA	NA
Alcobaça	mergulho	5200	74.0	1.792	6	0.366	0.641	0.925	1.212	1.533	1.729	1.792	NA	NA	NA	NA	NA	NA	NA	NA	NA	NA	NA	NA	NA	NA	NA	NA
Alcobaça	mergulho	5234	68.0	2.053	6	0.227	0.453	0.725	1	1.39	1.779	2.053	NA	NA	NA	NA	NA	NA	NA	NA	NA	NA	NA	NA	NA	NA	NA	NA
Alcobaça	mergulho	5238	54.0	1.826	6	0.214	0.382	0.571	0.978	1.382	1.647	1.826	NA	NA	NA	NA	NA	NA	NA	NA	NA	NA	NA	NA	NA	NA	NA	NA
Alcobaça	mergulho	5249	74.0	2.17	6	0.478	0.839	1.422	1.645	1.873	2.044	2.17	NA	NA	NA	NA	NA	NA	NA	NA	NA	NA	NA	NA	NA	NA	NA	NA
Alcobaça	mergulho	5315	73.0	1.966	6	0.384	0.71	0.935	1.311	1.654	1.877	1.966	NA	NA	NA	NA	NA	NA	NA	NA	NA	NA	NA	NA	NA	NA	NA	NA
Alcobaça	mergulho	5316	69.0	1.624	6	0.274	0.667	0.916	1.111	1.327	1.491	1.624	NA	NA	NA	NA	NA	NA	NA	NA	NA	NA	NA	NA	NA	NA	NA	NA
Alcobaça	mergulho	5324	52.0	1.205	6	0.189	0.338	0.49	0.658	0.906	1.125	1.205	NA	NA	NA	NA	NA	NA	NA	NA	NA	NA	NA	NA	NA	NA	NA	NA
Alcobaça	mergulho	5385	73.0	1.457	6	0.258	0.504	0.774	1.035	1.213	1.354	1.457	NA	NA	NA	NA	NA	NA	NA	NA	NA	NA	NA	NA	NA	NA	NA	NA
Alcobaça	mergulho	5421	68	1.598	6	0.38	0.622	0.86	1.08	1.23	1.504	1.598	NA	NA	NA	NA	NA	NA	NA	NA	NA	NA	NA	NA	NA	NA	NA	NA
Alcobaça	mergulho	5424	60	1.11	6	0.152	0.327	0.51	0.68	0.862	1.05	1.11	NA	NA	NA	NA	NA	NA	NA	NA	NA	NA	NA	NA	NA	NA	NA	NA
Alcobaça	mergulho	5446	59.0	1.539	6	0.334	0.502	0.643	0.894	1.191	1.464	1.539	NA	NA	NA	NA	NA	NA	NA	NA	NA	NA	NA	NA	NA	NA	NA	NA
Alcobaça	mergulho	5448	66.0	0.888	6	0.207	0.282	0.413	0.521	0.635	0.762	0.888	NA	NA	NA	NA	NA	NA	NA	NA	NA	NA	NA	NA	NA	NA	NA	NA
Alcobaça	mergulho	5638	52.8	1.075	6	0.191	0.382	0.55	0.673	0.847	1.016	1.075	NA	NA	NA	NA	NA	NA	NA	NA	NA	NA	NA	NA	NA	NA	NA	NA
Alcobaça	mergulho	5642	50.4	1.423	6	0.258	0.526	0.652	0.83	0.982	1.255	1.423	NA	NA	NA	NA	NA	NA	NA	NA	NA	NA	NA	NA	NA	NA	NA	NA
Alcobaça	mergulho	5650	60.5	1.502	6	0.329	0.519	0.804	0.987	1.199	1.368	1.502	NA	NA	NA	NA	NA	NA	NA	NA	NA	NA	NA	NA	NA	NA	NA	NA
Alcobaça	mergulho	5653	53	1.281	6	0.298	0.429	0.58	0.696	0.947	1.123	1.281	NA	NA	NA	NA	NA	NA	NA	NA	NA	NA	NA	NA	NA	NA	NA	NA
Alcobaça	mergulho	5677	42	1.28	6	0.315	0.574	0.801	0.966	1.112	1.206	1.28	NA	NA	NA	NA	NA	NA	NA	NA	NA	NA	NA	NA	NA	NA	NA	NA
Alcobaça	mergulho	5678	50	1.402	6	0.259	0.443	0.644	0.805	1.08	1.256	1.402	NA	NA	NA	NA	NA	NA	NA	NA	NA	NA	NA	NA	NA	NA	NA	NA
Alcobaça	mergulho	5681	36.5	1.28	6	0.302	0.43	0.585	0.8	0.991	1.152	1.28	NA	NA	NA	NA	NA	NA	NA	NA	NA	NA	NA	NA	NA	NA	NA	NA
Alcobaça	mergulho	5718	53.5	0.996	6	0.213	0.353	0.475	0.618	0.767	0.896	0.996	NA	NA	NA	NA	NA	NA	NA	NA	NA	NA	NA	NA	NA	NA	NA	NA
Alcobaça	mergulho	5719	43	1.715	6	0.302	0.552	0.875	1.103	1.392	1.616	1.715	NA	NA	NA	NA	NA	NA	NA	NA	NA	NA	NA	NA	NA	NA	NA	NA
Alcobaça	mergulho	5723	50	1.188	6	0.176	0.342	0.442	0.556	0.764	1.021	1.188	NA	NA	NA	NA	NA	NA	NA	NA	NA	NA	NA	NA	NA	NA	NA	NA
Alcobaça	mergulho	5805	51.2	0.891	6	0.25	0.359	0.482	0.608	0.709	0.824	0.891	NA	NA	NA	NA	NA	NA	NA	NA	NA	NA	NA	NA	NA	NA	NA	NA
Alcobaça	mergulho	5813	36.5	1.37	6	0.252	0.433	0.652	0.906	1.084	1.276	1.37	NA	NA	NA	NA	NA	NA	NA	NA	NA	NA	NA	NA	NA	NA	NA	NA
Alcobaça	mergulho	5816	45	0.577	6	0.132	0.235	0.401	0.46	0.516	0.552	0.577	NA	NA	NA	NA	NA	NA	NA	NA	NA	NA	NA	NA	NA	NA	NA	NA
Alcobaça	mergulho	5824	53	1.312	6	0.321	0.523	0.649	0.753	0.991	1.151	1.312	NA	NA	NA	NA	NA	NA	NA	NA	NA	NA	NA	NA	NA	NA	NA	NA
Alcobaça	mergulho	5834	43	1.261	6	0.218	0.437	0.657	0.907	0.997	1.124	1.261	NA	NA	NA	NA	NA	NA	NA	NA	NA	NA	NA	NA	NA	NA	NA	NA
Alcobaça	mergulho	5892	50	0.999	6	0.17	0.322	0.499	0.676	0.779	0.915	0.999	NA	NA	NA	NA	NA	NA	NA	NA	NA	NA	NA	NA	NA	NA	NA	NA
Alcobaça	mergulho	5902	39	0.977	6	0.131	0.292	0.48	0.648	0.857	0.958	0.977	NA	NA	NA	NA	NA	NA	NA	NA	NA	NA	NA	NA	NA	NA	NA	NA
Alcobaça	mergulho	6154	47	0.806	6	0.137	0.278	0.46	0.591	0.685	0.778	0.806	NA	NA	NA	NA	NA	NA	NA	NA	NA	NA	NA	NA	NA	NA	NA	NA
Alcobaça	mergulho	6163	56	1.524	6	0.291	0.494	0.711	1.025	1.314	1.475	1.524	NA	NA	NA	NA	NA	NA	NA	NA	NA	NA	NA	NA	NA	NA	NA	NA
Alcobaça	mergulho	4552	44.0	0.714	6	0.276	0.353	0.413	0.482	0.574	0.669	0.714	NA	NA	NA	NA	NA	NA	NA	NA	NA	NA	NA	NA	NA	NA	NA	NA
Alcobaça	mergulho	4578	44	1.135	6	0.236	0.369	0.49	0.677	0.792	0.964	1.135	NA	NA	NA	NA	NA	NA	NA	NA	NA	NA	NA	NA	NA	NA	NA	NA
Caravelas	mergulho	3152	32.9	1.277	6	0.244	0.381	0.578	0.861	1.069	1.227	1.277	NA	NA	NA	NA	NA	NA	NA	NA	NA	NA	NA	NA	NA	NA	NA	NA
Caravelas	mergulho	3233	37.0	1.26	6	0.204	0.421	0.668	0.943	1.069	1.208	1.26	NA	NA	NA	NA	NA	NA	NA	NA	NA	NA	NA	NA	NA	NA	NA	NA
Caravelas	mergulho	5580	33	1.096	6	0.229	0.379	0.548	0.759	0.963	1.087	1.096	NA	NA	NA	NA	NA	NA	NA	NA	NA	NA	NA	NA	NA	NA	NA	NA
Caravelas	mergulho	5922	42	1.125	6	0.107	0.3	0.463	0.617	0.896	1.072	1.125	NA	NA	NA	NA	NA	NA	NA	NA	NA	NA	NA	NA	NA	NA	NA	NA
Caravelas	mergulho	5934	36	0.924	6	0.163	0.324	0.497	0.628	0.777	0.898	0.924	NA	NA	NA	NA	NA	NA	NA	NA	NA	NA	NA	NA	NA	NA	NA	NA
Caravelas	mergulho	6056	38	1.193	6	0.215	0.484	0.713	0.838	1.054	1.174	1.193	NA	NA	NA	NA	NA	NA	NA	NA	NA	NA	NA	NA	NA	NA	NA	NA
Caravelas	mergulho	6066	34	1.23	6	0.317	0.508	0.651	0.851	0.946	1.089	1.23	NA	NA	NA	NA	NA	NA	NA	NA	NA	NA	NA	NA	NA	NA	NA	NA
Caravelas	mergulho	6081	31	0.936	6	0.198	0.332	0.538	0.713	0.808	0.911	0.936	NA	NA	NA	NA	NA	NA	NA	NA	NA	NA	NA	NA	NA	NA	NA	NA
Caravelas	mergulho	6084	33	1.072	6	0.244	0.407	0.568	0.757	0.847	0.974	1.072	NA	NA	NA	NA	NA	NA	NA	NA	NA	NA	NA	NA	NA	NA	NA	NA
Caravelas	mergulho	6176	47	1.378	6	0.197	0.391	0.54	0.796	1.102	1.285	1.378	NA	NA	NA	NA	NA	NA	NA	NA	NA	NA	NA	NA	NA	NA	NA	NA
Caravelas	mergulho	6338	41	1.418	6	0.137	0.404	0.558	0.846	1.059	1.333	1.418	NA	NA	NA	NA	NA	NA	NA	NA	NA	NA	NA	NA	NA	NA	NA	NA
Caravelas	mergulho	6340	44	1.377	6	0.176	0.358	0.563	0.735	0.883	1.188	1.377	NA	NA	NA	NA	NA	NA	NA	NA	NA	NA	NA	NA	NA	NA	NA	NA
Caravelas	redagem	4391	37.5	1.602	6	0.259	0.429	0.587	0.805	1.147	1.41	1.602	NA	NA	NA	NA	NA	NA	NA	NA	NA	NA	NA	NA	NA	NA	NA	NA
Caravelas	redagem	4870	34.0	1.128	6	0.314	0.485	0.671	0.852	0.985	1.1	1.128	NA	NA	NA	NA	NA	NA	NA	NA	NA	NA	NA	NA	NA	NA	NA	NA
Caravelas	redagem	4876	29.0	0.957	6	0.262	0.385	0.484	0.637	0.827	0.938	0.957	NA	NA	NA	NA	NA	NA	NA	NA	NA	NA	NA	NA	NA	NA	NA	NA
Caravelas	redagem	4942	29.0	1.073	6	0.31	0.432	0.529	0.662	0.838	0.98	1.073	NA	NA	NA	NA	NA	NA	NA	NA	NA	NA	NA	NA	NA	NA	NA	NA
Caravelas	redagem	4947	28.0	0.958	6	0.248	0.362	0.477	0.612	0.728	0.87	0.958	NA	NA	NA	NA	NA	NA	NA	NA	NA	NA	NA	NA	NA	NA	NA	NA
Caravelas	redagem	4950	30.0	0.886	6	0.176	0.296	0.413	0.54	0.696	0.84	0.886	NA	NA	NA	NA	NA	NA	NA	NA	NA	NA	NA	NA	NA	NA	NA	NA
Caravelas	redagem	4952	31.0	1.058	6	0.343	0.474	0.592	0.72	0.875	1.028	1.058	NA	NA	NA	NA	NA	NA	NA	NA	NA	NA	NA	NA	NA	NA	NA	NA
Caravelas	redagem	4953	31.5	1.07	6	0.284	0.455	0.6	0.719	0.905	1.009	1.07	NA	NA	NA	NA	NA	NA	NA	NA	NA	NA	NA	NA	NA	NA	NA	NA
Caravelas	redagem	5016	36.0	1.029	6	0.268	0.452	0.629	0.724	0.83	0.974	1.029	NA	NA	NA	NA	NA	NA	NA	NA	NA	NA	NA	NA	NA	NA	NA	NA
Caravelas	redagem	5024	45.0	1.184	6	0.301	0.504	0.674	0.844	0.982	1.152	1.184	NA	NA	NA	NA	NA	NA	NA	NA	NA	NA	NA	NA	NA	NA	NA	NA
Alcobaça	mergulho	4660	50.0	1.189	5	0.318	0.531	0.699	0.848	1.052	1.189	NA	NA	NA	NA	NA	NA	NA	NA	NA	NA	NA	NA	NA	NA	NA	NA	NA
Alcobaça	mergulho	4665	45.0	0.918	5	0.188	0.361	0.554	0.715	0.867	0.918	NA	NA	NA	NA	NA	NA	NA	NA	NA	NA	NA	NA	NA	NA	NA	NA	NA
Alcobaça	mergulho	4728	42.5	0.845	5	0.195	0.349	0.524	0.692	0.825	0.845	NA	NA	NA	NA	NA	NA	NA	NA	NA	NA	NA	NA	NA	NA	NA	NA	NA
Alcobaça	mergulho	4740	50.0	0.928	5	0.209	0.362	0.528	0.709	0.884	0.928	NA	NA	NA	NA	NA	NA	NA	NA	NA	NA	NA	NA	NA	NA	NA	NA	NA
Alcobaça	mergulho	4823	45.0	0.942	5	0.239	0.359	0.47	0.739	0.857	0.942	NA	NA	NA	NA	NA	NA	NA	NA	NA	NA	NA	NA	NA	NA	NA	NA	NA
Alcobaça	mergulho	5100	46.5	1.281	5	0.201	0.384	0.69	0.844	1.093	1.281	NA	NA	NA	NA	NA	NA	NA	NA	NA	NA	NA	NA	NA	NA	NA	NA	NA
Alcobaça	mergulho	5103	61.5	1.46	5	0.393	0.594	0.947	1.123	1.336	1.46	NA	NA	NA	NA	NA	NA	NA	NA	NA	NA	NA	NA	NA	NA	NA	NA	NA
Alcobaça	mergulho	5179	49.0	1.044	5	0.276	0.469	0.75	0.892	1.005	1.044	NA	NA	NA	NA	NA	NA	NA	NA	NA	NA	NA	NA	NA	NA	NA	NA	NA
Alcobaça	mergulho	5230	64.0	1.219	5	0.286	0.456	0.752	1.02	1.155	1.219	NA	NA	NA	NA	NA	NA	NA	NA	NA	NA	NA	NA	NA	NA	NA	NA	NA
Alcobaça	mergulho	5240	54.0	1.156	5	0.241	0.466	0.687	0.876	1.071	1.156	NA	NA	NA	NA	NA	NA	NA	NA	NA	NA	NA	NA	NA	NA	NA	NA	NA
Alcobaça	mergulho	5241	59.0	1.157	5	0.233	0.534	0.678	0.924	1.101	1.157	NA	NA	NA	NA	NA	NA	NA	NA	NA	NA	NA	NA	NA	NA	NA	NA	NA
Alcobaça	mergulho	5326	52.0	1.672	5	0.265	0.523	0.879	1.208	1.478	1.672	NA	NA	NA	NA	NA	NA	NA	NA	NA	NA	NA	NA	NA	NA	NA	NA	NA
Alcobaça	mergulho	5398	62	1.417	5	0.267	0.556	0.822	1.129	1.276	1.417	NA	NA	NA	NA	NA	NA	NA	NA	NA	NA	NA	NA	NA	NA	NA	NA	NA
Alcobaça	mergulho	5418	58	1.041	5	0.221	0.395	0.559	0.77	0.918	1.041	NA	NA	NA	NA	NA	NA	NA	NA	NA	NA	NA	NA	NA	NA	NA	NA	NA
Alcobaça	mergulho	5657	59	1.056	5	0.236	0.39	0.602	0.804	0.94	1.056	NA	NA	NA	NA	NA	NA	NA	NA	NA	NA	NA	NA	NA	NA	NA	NA	NA
Alcobaça	mergulho	5730	49.5	1.023	5	0.246	0.465	0.658	0.786	0.932	1.023	NA	NA	NA	NA	NA	NA	NA	NA	NA	NA	NA	NA	NA	NA	NA	NA	NA
Alcobaça	mergulho	5807	38	1.164	5	0.302	0.451	0.663	0.846	1.116	1.164	NA	NA	NA	NA	NA	NA	NA	NA	NA	NA	NA	NA	NA	NA	NA	NA	NA
Alcobaça	mergulho	5814	34	1.21	5	0.284	0.438	0.657	0.897	1.086	1.21	NA	NA	NA	NA	NA	NA	NA	NA	NA	NA	NA	NA	NA	NA	NA	NA	NA
Alcobaça	mergulho	5827	56.5	1.057	5	0.288	0.463	0.675	0.79	0.977	1.057	NA	NA	NA	NA	NA	NA	NA	NA	NA	NA	NA	NA	NA	NA	NA	NA	NA
Alcobaça	mergulho	5970	60	1.161	5	0.165	0.433	0.637	0.902	1.113	1.161	NA	NA	NA	NA	NA	NA	NA	NA	NA	NA	NA	NA	NA	NA	NA	NA	NA
Alcobaça	mergulho	6094	50	1.42	5	0.334	0.514	0.761	1.051	1.272	1.42	NA	NA	NA	NA	NA	NA	NA	NA	NA	NA	NA	NA	NA	NA	NA	NA	NA
Alcobaça	mergulho	4561	61.0	0.612	5	0.208	0.314	0.421	0.54	0.577	0.612	NA	NA	NA	NA	NA	NA	NA	NA	NA	NA	NA	NA	NA	NA	NA	NA	NA
Alcobaça	mergulho	4593	49.0	0.631	5	0.1	0.171	0.273	0.451	0.545	0.631	NA	NA	NA	NA	NA	NA	NA	NA	NA	NA	NA	NA	NA	NA	NA	NA	NA
Caravelas	mergulho	3150	34.6	0.865	5	0.242	0.355	0.534	0.739	0.824	0.865	NA	NA	NA	NA	NA	NA	NA	NA	NA	NA	NA	NA	NA	NA	NA	NA	NA
Caravelas	mergulho	3227	41.5	0.9	5	0.187	0.366	0.514	0.715	0.864	0.9	NA	NA	NA	NA	NA	NA	NA	NA	NA	NA	NA	NA	NA	NA	NA	NA	NA
Caravelas	mergulho	3229	45.5	1.083	5	0.27	0.471	0.678	0.896	1.046	1.083	NA	NA	NA	NA	NA	NA	NA	NA	NA	NA	NA	NA	NA	NA	NA	NA	NA
Caravelas	mergulho	3241	35.9	1.276	5	0.302	0.611	0.912	1.103	1.234	1.276	NA	NA	NA	NA	NA	NA	NA	NA	NA	NA	NA	NA	NA	NA	NA	NA	NA
Caravelas	mergulho	5582	31	0.689	5	0.171	0.329	0.441	0.557	0.645	0.689	NA	NA	NA	NA	NA	NA	NA	NA	NA	NA	NA	NA	NA	NA	NA	NA	NA
Caravelas	mergulho	5923	28	0.787	5	0.17	0.265	0.454	0.649	0.773	0.787	NA	NA	NA	NA	NA	NA	NA	NA	NA	NA	NA	NA	NA	NA	NA	NA	NA
Caravelas	mergulho	5927	36	1.107	5	0.301	0.454	0.646	0.805	0.991	1.107	NA	NA	NA	NA	NA	NA	NA	NA	NA	NA	NA	NA	NA	NA	NA	NA	NA
Caravelas	mergulho	5964	37	1.039	5	0.191	0.384	0.507	0.729	0.893	1.039	NA	NA	NA	NA	NA	NA	NA	NA	NA	NA	NA	NA	NA	NA	NA	NA	NA
Caravelas	mergulho	6032	47	1.131	5	0.22	0.411	0.631	0.858	1.061	1.131	NA	NA	NA	NA	NA	NA	NA	NA	NA	NA	NA	NA	NA	NA	NA	NA	NA
Caravelas	mergulho	6039	53	1.525	5	0.279	0.519	0.856	1.137	1.365	1.525	NA	NA	NA	NA	NA	NA	NA	NA	NA	NA	NA	NA	NA	NA	NA	NA	NA
Caravelas	mergulho	6043	33	1.357	5	0.354	0.664	0.948	1.12	1.325	1.357	NA	NA	NA	NA	NA	NA	NA	NA	NA	NA	NA	NA	NA	NA	NA	NA	NA
Caravelas	mergulho	6049	35	1.56	5	0.536	0.853	1.125	1.372	1.531	1.56	NA	NA	NA	NA	NA	NA	NA	NA	NA	NA	NA	NA	NA	NA	NA	NA	NA
Caravelas	mergulho	6072	31	1.131	5	0.273	0.47	0.591	0.801	1.007	1.131	NA	NA	NA	NA	NA	NA	NA	NA	NA	NA	NA	NA	NA	NA	NA	NA	NA
Caravelas	mergulho	6078	35	1.275	5	0.249	0.459	0.69	0.9	1.098	1.275	NA	NA	NA	NA	NA	NA	NA	NA	NA	NA	NA	NA	NA	NA	NA	NA	NA
Caravelas	mergulho	6173	41	1.039	5	0.207	0.401	0.588	0.76	0.948	1.039	NA	NA	NA	NA	NA	NA	NA	NA	NA	NA	NA	NA	NA	NA	NA	NA	NA
Caravelas	redagem	4139	44.0	1.453	5	0.408	0.665	0.956	1.158	1.406	1.453	NA	NA	NA	NA	NA	NA	NA	NA	NA	NA	NA	NA	NA	NA	NA	NA	NA
Caravelas	redagem	4382	44.5	0.744	5	0.111	0.252	0.399	0.537	0.646	0.744	NA	NA	NA	NA	NA	NA	NA	NA	NA	NA	NA	NA	NA	NA	NA	NA	NA
Caravelas	redagem	4385	36.0	1.458	5	0.471	0.632	0.809	1.111	1.278	1.458	NA	NA	NA	NA	NA	NA	NA	NA	NA	NA	NA	NA	NA	NA	NA	NA	NA
Caravelas	redagem	4427	38.0	0.919	5	0.181	0.391	0.5	0.72	0.837	0.919	NA	NA	NA	NA	NA	NA	NA	NA	NA	NA	NA	NA	NA	NA	NA	NA	NA
Caravelas	redagem	4429	35.0	0.777	5	0.175	0.286	0.446	0.549	0.717	0.777	NA	NA	NA	NA	NA	NA	NA	NA	NA	NA	NA	NA	NA	NA	NA	NA	NA
Caravelas	redagem	4437	43.5	0.706	5	0.12	0.344	0.468	0.55	0.646	0.706	NA	NA	NA	NA	NA	NA	NA	NA	NA	NA	NA	NA	NA	NA	NA	NA	NA
Caravelas	redagem	4496	32.0	0.706	5	0.136	0.293	0.404	0.525	0.639	0.706	NA	NA	NA	NA	NA	NA	NA	NA	NA	NA	NA	NA	NA	NA	NA	NA	NA
Caravelas	redagem	4878	32.0	1.343	5	0.401	0.551	0.828	1.02	1.229	1.343	NA	NA	NA	NA	NA	NA	NA	NA	NA	NA	NA	NA	NA	NA	NA	NA	NA
Caravelas	redagem	4939	30.0	1.232	5	0.314	0.632	0.964	1.087	1.2	1.232	NA	NA	NA	NA	NA	NA	NA	NA	NA	NA	NA	NA	NA	NA	NA	NA	NA
Caravelas	redagem	4941	31.0	0.998	5	0.271	0.433	0.537	0.796	0.953	0.998	NA	NA	NA	NA	NA	NA	NA	NA	NA	NA	NA	NA	NA	NA	NA	NA	NA
Caravelas	redagem	5020	30.0	1.347	5	0.392	0.654	0.879	1.113	1.289	1.347	NA	NA	NA	NA	NA	NA	NA	NA	NA	NA	NA	NA	NA	NA	NA	NA	NA
Caravelas	redagem	5025	32.0	1.239	5	0.494	0.797	0.92	1.078	1.192	1.239	NA	NA	NA	NA	NA	NA	NA	NA	NA	NA	NA	NA	NA	NA	NA	NA	NA
Caravelas	redagem	5026	32.0	0.846	5	0.212	0.266	0.372	0.582	0.749	0.846	NA	NA	NA	NA	NA	NA	NA	NA	NA	NA	NA	NA	NA	NA	NA	NA	NA
Caravelas	redagem	5123	40.0	1.051	5	0.279	0.376	0.562	0.754	1.01	1.051	NA	NA	NA	NA	NA	NA	NA	NA	NA	NA	NA	NA	NA	NA	NA	NA	NA
Caravelas	redagem	5125	38.0	1.225	5	0.298	0.426	0.678	1.062	1.188	1.225	NA	NA	NA	NA	NA	NA	NA	NA	NA	NA	NA	NA	NA	NA	NA	NA	NA
Alcobaça	mergulho	4820	33.5	1.206	4	0.383	0.671	1.008	1.173	1.206	NA	NA	NA	NA	NA	NA	NA	NA	NA	NA	NA	NA	NA	NA	NA	NA	NA	NA
Alcobaça	mergulho	5427	57	1.551	4	0.48	0.808	1.053	1.363	1.551	NA	NA	NA	NA	NA	NA	NA	NA	NA	NA	NA	NA	NA	NA	NA	NA	NA	NA
Alcobaça	mergulho	5431	62	0.935	4	0.17	0.288	0.507	0.787	0.935	NA	NA	NA	NA	NA	NA	NA	NA	NA	NA	NA	NA	NA	NA	NA	NA	NA	NA
Alcobaça	mergulho	5669	46	0.541	4	0.149	0.255	0.309	0.432	0.541	NA	NA	NA	NA	NA	NA	NA	NA	NA	NA	NA	NA	NA	NA	NA	NA	NA	NA
Alcobaça	mergulho	5675	45.5	1.1	4	0.321	0.531	0.718	0.914	1.1	NA	NA	NA	NA	NA	NA	NA	NA	NA	NA	NA	NA	NA	NA	NA	NA	NA	NA
Alcobaça	mergulho	5806	38	1.482	4	0.325	0.489	0.861	1.221	1.482	NA	NA	NA	NA	NA	NA	NA	NA	NA	NA	NA	NA	NA	NA	NA	NA	NA	NA
Alcobaça	mergulho	5829	49	1.128	4	0.188	0.427	0.738	0.948	1.128	NA	NA	NA	NA	NA	NA	NA	NA	NA	NA	NA	NA	NA	NA	NA	NA	NA	NA
Caravelas	mergulho	3147	36.0	0.655	4	0.19	0.366	0.514	0.621	0.655	NA	NA	NA	NA	NA	NA	NA	NA	NA	NA	NA	NA	NA	NA	NA	NA	NA	NA
Caravelas	mergulho	3149	33.3	0.868	4	0.355	0.599	0.702	0.802	0.868	NA	NA	NA	NA	NA	NA	NA	NA	NA	NA	NA	NA	NA	NA	NA	NA	NA	NA
Caravelas	mergulho	3230	34.5	1.201	4	0.204	0.523	0.821	1.028	1.201	NA	NA	NA	NA	NA	NA	NA	NA	NA	NA	NA	NA	NA	NA	NA	NA	NA	NA
Caravelas	mergulho	3237	34.9	1.467	4	0.413	0.738	0.986	1.303	1.467	NA	NA	NA	NA	NA	NA	NA	NA	NA	NA	NA	NA	NA	NA	NA	NA	NA	NA
Caravelas	mergulho	5917	40	0.887	4	0.229	0.422	0.553	0.808	0.887	NA	NA	NA	NA	NA	NA	NA	NA	NA	NA	NA	NA	NA	NA	NA	NA	NA	NA
Caravelas	mergulho	5919	38	1.173	4	0.318	0.684	0.898	1.136	1.173	NA	NA	NA	NA	NA	NA	NA	NA	NA	NA	NA	NA	NA	NA	NA	NA	NA	NA
Caravelas	mergulho	5926	35	1.113	4	0.251	0.477	0.695	0.985	1.113	NA	NA	NA	NA	NA	NA	NA	NA	NA	NA	NA	NA	NA	NA	NA	NA	NA	NA
Caravelas	mergulho	6073	32	1.131	4	0.3	0.505	0.811	1.039	1.131	NA	NA	NA	NA	NA	NA	NA	NA	NA	NA	NA	NA	NA	NA	NA	NA	NA	NA
Caravelas	mergulho	6343	42	1.139	4	0.287	0.533	0.742	1.015	1.139	NA	NA	NA	NA	NA	NA	NA	NA	NA	NA	NA	NA	NA	NA	NA	NA	NA	NA
Caravelas	redagem	4388	36.0	0.837	4	0.282	0.457	0.611	0.768	0.837	NA	NA	NA	NA	NA	NA	NA	NA	NA	NA	NA	NA	NA	NA	NA	NA	NA	NA
Caravelas	redagem	4420	34.0	0.942	4	0.336	0.597	0.754	0.881	0.942	NA	NA	NA	NA	NA	NA	NA	NA	NA	NA	NA	NA	NA	NA	NA	NA	NA	NA
Caravelas	redagem	4434	34.5	0.657	4	0.245	0.409	0.555	0.637	0.657	NA	NA	NA	NA	NA	NA	NA	NA	NA	NA	NA	NA	NA	NA	NA	NA	NA	NA
Caravelas	redagem	4439	47.5	1.009	4	0.232	0.504	0.681	0.889	1.009	NA	NA	NA	NA	NA	NA	NA	NA	NA	NA	NA	NA	NA	NA	NA	NA	NA	NA
Caravelas	redagem	4440	36.0	1.041	4	0.321	0.539	0.754	0.935	1.041	NA	NA	NA	NA	NA	NA	NA	NA	NA	NA	NA	NA	NA	NA	NA	NA	NA	NA
Caravelas	redagem	4492	33.5	0.759	4	0.17	0.323	0.514	0.668	0.759	NA	NA	NA	NA	NA	NA	NA	NA	NA	NA	NA	NA	NA	NA	NA	NA	NA	NA
Caravelas	redagem	4493	30.5	0.554	4	0.167	0.268	0.425	0.517	0.554	NA	NA	NA	NA	NA	NA	NA	NA	NA	NA	NA	NA	NA	NA	NA	NA	NA	NA
Caravelas	redagem	4872	31.5	0.948	4	0.227	0.385	0.627	0.851	0.948	NA	NA	NA	NA	NA	NA	NA	NA	NA	NA	NA	NA	NA	NA	NA	NA	NA	NA
Caravelas	redagem	4879	35.0	0.956	4	0.361	0.532	0.716	0.914	0.956	NA	NA	NA	NA	NA	NA	NA	NA	NA	NA	NA	NA	NA	NA	NA	NA	NA	NA
Caravelas	redagem	4937	30.0	0.995	4	0.295	0.566	0.744	0.945	0.995	NA	NA	NA	NA	NA	NA	NA	NA	NA	NA	NA	NA	NA	NA	NA	NA	NA	NA
Caravelas	redagem	4949	32.0	0.715	4	0.365	0.485	0.606	0.687	0.715	NA	NA	NA	NA	NA	NA	NA	NA	NA	NA	NA	NA	NA	NA	NA	NA	NA	NA
Caravelas	redagem	4954	31.0	0.778	4	0.3	0.443	0.596	0.722	0.778	NA	NA	NA	NA	NA	NA	NA	NA	NA	NA	NA	NA	NA	NA	NA	NA	NA	NA
Caravelas	redagem	5017	39.5	1.336	4	0.311	0.626	0.959	1.259	1.336	NA	NA	NA	NA	NA	NA	NA	NA	NA	NA	NA	NA	NA	NA	NA	NA	NA	NA
Caravelas	redagem	5027	32.0	0.89	4	0.208	0.405	0.586	0.795	0.89	NA	NA	NA	NA	NA	NA	NA	NA	NA	NA	NA	NA	NA	NA	NA	NA	NA	NA
Caravelas	redagem	5117	40.0	0.619	4	0.161	0.291	0.42	0.6	0.619	NA	NA	NA	NA	NA	NA	NA	NA	NA	NA	NA	NA	NA	NA	NA	NA	NA	NA
Alcobaça	mergulho	5671	48.5	0.978	3	0.397	0.578	0.825	0.978	NA	NA	NA	NA	NA	NA	NA	NA	NA	NA	NA	NA	NA	NA	NA	NA	NA	NA	NA
Caravelas	mergulho	3226	42.2	0.88	3	0.279	0.508	0.791	0.88	NA	NA	NA	NA	NA	NA	NA	NA	NA	NA	NA	NA	NA	NA	NA	NA	NA	NA	NA
Caravelas	mergulho	3240	37.0	0.91	3	0.385	0.646	0.833	0.91	NA	NA	NA	NA	NA	NA	NA	NA	NA	NA	NA	NA	NA	NA	NA	NA	NA	NA	NA
Caravelas	mergulho	6244	16	0.785	3	0.206	0.449	0.626	0.785	NA	NA	NA	NA	NA	NA	NA	NA	NA	NA	NA	NA	NA	NA	NA	NA	NA	NA	NA
Caravelas	mergulho	6253	18.5	0.752	3	0.362	0.536	0.733	0.752	NA	NA	NA	NA	NA	NA	NA	NA	NA	NA	NA	NA	NA	NA	NA	NA	NA	NA	NA
Caravelas	mergulho	6257	18	0.881	3	0.356	0.552	0.832	0.881	NA	NA	NA	NA	NA	NA	NA	NA	NA	NA	NA	NA	NA	NA	NA	NA	NA	NA	NA
Caravelas	redagem	4955	28.5	0.768	3	0.257	0.486	0.721	0.768	NA	NA	NA	NA	NA	NA	NA	NA	NA	NA	NA	NA	NA	NA	NA	NA	NA	NA	NA
Caravelas	redagem	4956	29.0	0.826	3	0.352	0.608	0.767	0.826	NA	NA	NA	NA	NA	NA	NA	NA	NA	NA	NA	NA	NA	NA	NA	NA	NA	NA	NA
Caravelas	redagem	5028	26.5	1.102	3	0.519	0.746	1.037	1.102	NA	NA	NA	NA	NA	NA	NA	NA	NA	NA	NA	NA	NA	NA	NA	NA	NA	NA	NA
Caravelas	mergulho	6242	21.5	0.783	2	0.329	0.7	0.783	NA	NA	NA	NA	NA	NA	NA	NA	NA	NA	NA	NA	NA	NA	NA	NA	NA	NA	NA	NA
Caravelas	mergulho	6243	18	0.826	2	0.355	0.632	0.826	NA	NA	NA	NA	NA	NA	NA	NA	NA	NA	NA	NA	NA	NA	NA	NA	NA	NA	NA	NA
Caravelas	mergulho	6247	16	0.699	2	0.336	0.518	0.699	NA	NA	NA	NA	NA	NA	NA	NA	NA	NA	NA	NA	NA	NA	NA	NA	NA	NA	NA	NA
Caravelas	mergulho	6259	15	0.848	2	0.619	0.83	0.848	NA	NA	NA	NA	NA	NA	NA	NA	NA	NA	NA	NA	NA	NA	NA	NA	NA	NA	NA	NA
Caravelas	mergulho	6260	14	0.8	2	0.379	0.764	0.8	NA	NA	NA	NA	NA	NA	NA	NA	NA	NA	NA	NA	NA	NA	NA	NA	NA	NA	NA	NA
Caravelas	mergulho	6250	13.5	0.721	1	0.38	0.721	NA	NA	NA	NA	NA	NA	NA	NA	NA	NA	NA	NA	NA	NA	NA	NA	NA	NA	NA	NA	NA
																												
