# Supplementary material for: Age, growth, reproduction and management of Southwestern Atlantic’s largest and endangered herbivorous reef fish, Scarus trispinosus Valenciennes, 1840
Source: PeerJ. 2019 Aug 30;7:e7459. doi: 10.7717/peerj.7459 (PMC6718160; doi:10.7717/peerj.7459)
Supplement: Supplemental Information 5 [file peerj-07-7459-s005.txt]

local	Lt	t
Outer	33.5	4
Outer	34	5
Outer	36.5	6
Outer	36.5	6
Outer	38	4
Outer	38	5
Outer	38.0	6
Outer	38	8
Outer	38	9
Outer	39.0	6
Outer	39	6
Outer	42	6
Outer	42.0	7
Outer	42	7
Outer	42	8
Outer	42.5	5
Outer	43	6
Outer	43	6
Outer	43.0	8
Outer	43.5	7
Outer	44.0	6
Outer	44	6
Outer	44.0	7
Outer	45.0	5
Outer	45.0	5
Outer	45.0	6
Outer	45	6
Outer	45	7
Outer	45.5	4
Outer	46	4
Outer	46.0	7
Outer	46.0	7
Outer	46	7
Outer	46.5	5
Outer	47	6
Outer	47	8
Outer	47.5	7
Outer	48.0	6
Outer	48.0	7
Outer	48	8
Outer	48.0	9
Outer	48.5	3
Outer	49	4
Outer	49.0	5
Outer	49.0	5
Outer	49.5	5
Outer	50.0	5
Outer	50.0	5
Outer	50	5
Outer	50.0	6
Outer	50	6
Outer	50	6
Outer	50	6
Outer	50	7
Outer	50	7
Outer	50.0	8
Outer	50	8
Outer	50	8
Outer	50.4	6
Outer	50.5	6
Outer	51.0	6
Outer	51	8
Outer	51.2	6
Outer	52.0	5
Outer	52.0	6
Outer	52.0	6
Outer	52.0	7
Outer	52.0	7
Outer	52	7
Outer	52	8
Outer	52.8	6
Outer	53	6
Outer	53	6
Outer	53.0	7
Outer	53	9
Outer	53	10
Outer	53.5	6
Outer	54.0	5
Outer	54.0	6
Outer	54.0	6
Outer	54.0	6
Outer	54.0	8
Outer	54	8
Outer	54.0	9
Outer	54.6	7
Outer	55.0	6
Outer	55	7
Outer	55.0	7
Outer	55.0	8
Outer	55	9
Outer	55.0	9
Outer	55	10
Outer	56	6
Outer	56.0	7
Outer	56	8
Outer	56.5	5
Outer	57	4
Outer	57.0	7
Outer	57.0	7
Outer	57.0	8
Outer	57	8
Outer	57	8
Outer	57.0	9
Outer	57	11
Outer	58	5
Outer	58.0	6
Outer	58.0	7
Outer	58.0	9
Outer	58	9
Outer	59.0	5
Outer	59	5
Outer	59.0	6
Outer	59.0	6
Outer	59.0	6
Outer	59	8
Outer	59	8
Outer	59	9
Outer	59.5	8
Outer	60	5
Outer	60.0	6
Outer	60.0	6
Outer	60	6
Outer	60.0	7
Outer	60	7
Outer	60.0	8
Outer	60.0	8
Outer	60	8
Outer	60.0	9
Outer	60.0	9
Outer	60.0	18
Outer	60.5	6
Outer	61.0	5
Outer	61.0	7
Outer	61	7
Outer	61	7
Outer	61.0	8
Outer	61	8
Outer	61.0	9
Outer	61.5	5
Outer	62	4
Outer	62	5
Outer	62.0	7
Outer	62	7
Outer	62	7
Outer	62.0	8
Outer	62	8
Outer	62.0	9
Outer	62	9
Outer	62.5	7
Outer	62.5	8
Outer	63.0	7
Outer	63.0	9
Outer	63.0	9
Outer	63.5	7
Outer	64.0	5
Outer	64.0	7
Outer	64.0	7
Outer	64.0	8
Outer	64.0	8
Outer	64.0	8
Outer	64	9
Outer	64	9
Outer	64	10
Outer	64	20
Outer	65.0	8
Outer	65.0	8
Outer	65	9
Outer	66.0	6
Outer	67.0	8
Outer	67.0	8
Outer	67.0	13
Outer	67.0	14
Outer	68.0	6
Outer	68	6
Outer	68.0	7
Outer	68.0	8
Outer	68.0	9
Outer	68.0	9
Outer	68.0	10
Outer	68	12
Outer	69.0	6
Outer	69.0	8
Outer	69.0	10
Outer	69.0	13
Outer	69.0	15
Outer	69.0	15
Outer	70.0	7
Outer	70.0	8
Outer	70.0	8
Outer	70	9
Outer	70.0	9
Outer	70	10
Outer	70.0	11
Outer	70	11
Outer	70	11
Outer	71.0	8
Outer	71.0	9
Outer	71.0	10
Outer	71	10
Outer	71.0	12
Outer	71	13
Outer	72.0	9
Outer	72.0	10
Outer	72	14
Outer	73.0	6
Outer	73.0	6
Outer	73.0	7
Outer	73.0	9
Outer	73.0	10
Outer	73.0	10
Outer	73	11
Outer	73.0	11
Outer	73	12
Outer	74.0	6
Outer	74.0	6
Outer	74	14
Outer	75.0	8
Outer	75.0	9
Outer	75.0	11
Outer	75	11
Outer	75.0	13
Outer	75.0	17
Outer	76.0	14
Outer	76	17
Outer	77.0	7
Outer	77	7
Outer	77.0	9
Outer	77.0	15
Outer	77.0	18
Outer	77.0	22
Outer	78.0	7
Outer	78	8
Outer	78	10
Outer	78.0	12
Outer	78.0	17
Outer	79.0	10
Outer	79.0	13
Outer	79.0	13
Outer	79	13
Outer	79.0	17
Outer	80.0	9
Outer	81.0	14
Outer	83	9
Outer	83	18
Outer	83.0	19
Outer	84.0	18
Outer	86.0	10
Outer	86.0	12
Inner	13.5	1
Inner	14	2
Inner	15	2
Inner	16	2
Inner	16	3
Inner	18	2
Inner	18	3
Inner	18.5	3
Inner	21.5	2
Inner	26.5	3
Inner	28	5
Inner	28.0	6
Inner	28.5	3
Inner	29.0	3
Inner	29.0	6
Inner	29.0	6
Inner	29	7
Inner	30.0	4
Inner	30.0	5
Inner	30.0	5
Inner	30.0	6
Inner	30.5	4
Inner	31.0	4
Inner	31	5
Inner	31	5
Inner	31.0	5
Inner	31	6
Inner	31.0	6
Inner	31.5	4
Inner	31.5	6
Inner	31.5	7
Inner	32	4
Inner	32.0	4
Inner	32.0	4
Inner	32.0	5
Inner	32.0	5
Inner	32.0	5
Inner	32.0	5
Inner	32.7	7
Inner	32.9	6
Inner	33	5
Inner	33	6
Inner	33	6
Inner	33.3	4
Inner	33.5	4
Inner	34.0	4
Inner	34	6
Inner	34.0	6
Inner	34	8
Inner	34.5	4
Inner	34.5	4
Inner	34.6	5
Inner	34.9	4
Inner	35	4
Inner	35.0	4
Inner	35	5
Inner	35	5
Inner	35.0	5
Inner	35.9	5
Inner	36.0	4
Inner	36.0	4
Inner	36.0	4
Inner	36	5
Inner	36.0	5
Inner	36	6
Inner	36.0	6
Inner	37.0	3
Inner	37	5
Inner	37.0	6
Inner	37	7
Inner	37	7
Inner	37	7
Inner	37.5	6
Inner	38	4
Inner	38.0	5
Inner	38.0	5
Inner	38	6
Inner	38	7
Inner	38	9
Inner	39.5	4
Inner	39.5	7
Inner	40	4
Inner	40.0	4
Inner	40.0	5
Inner	40.0	7
Inner	41	5
Inner	41	6
Inner	41	9
Inner	41.5	5
Inner	42	4
Inner	42	6
Inner	42.2	3
Inner	43	7
Inner	43	7
Inner	43.0	8
Inner	43.5	5
Inner	43.5	7
Inner	44.0	5
Inner	44	6
Inner	44	7
Inner	44	8
Inner	44.5	5
Inner	45.0	6
Inner	45	8
Inner	45	9
Inner	45.5	5
Inner	46.5	7
Inner	47	5
Inner	47	6
Inner	47	7
Inner	47.5	4
Inner	48	7
Inner	48	7
Inner	48	7
Inner	48	7
Inner	48	7
Inner	51.0	7
Inner	53	5
