# Supplementary material for: Age, growth, reproduction and management of Southwestern Atlantic’s largest and endangered herbivorous reef fish, Scarus trispinosus Valenciennes, 1840
Source: PeerJ. 2019 Aug 30;7:e7459. doi: 10.7717/peerj.7459 (PMC6718160; doi:10.7717/peerj.7459)
Supplement: Supplemental Information 6 [file peerj-07-7459-s006.txt]

"local" "arte" "n" "ls" "Raio" "Idade" "age" "A" "bcm1" "bcm2" "bcm3" "bcm4" "bcm6" "bcm7" "bcm8" "bcm9" "bcm10" "bcm11" "bcm13" "bcm14" "bcm15" "bcm16" "bcm17" "bcm19" "bcm20" "bcm21" "bcm22"
"1" "Alcobaça" "mergulho" 4854 77 3.032 22 1 0.178 4.52044854881266 24.1766128407562 19.5572033898305 21.13351093838 -4.76088198895212 -25.7369419360768 4.06395766349526 12.3397295932277 13.820099677859 0.675095550566402 17.2514510158607 8.81836084587916 15.5883692561218 16.1555283171897 17.3555231389027 41.1773943332409 NA 25.4128745828004 10.3366685089977
"2" "Alcobaça" "mergulho" 6097 64 2.097 20 1 0.201 6.13447782546495 25.0149957764096 20.0231945176595 23.5334967877186 -3.93255362483005 -20.8636886511138 4.38696099428844 14.0763833642935 15.4592508431726 1.27278186972448 18.3193042980405 10.0539827328219 17.2804010496735 17.6141829464182 18.0193568546632 32.6269694537678 NA 30.6440815341048 10.9925081743025
"3" "Alcobaça" "mergulho" 4143 83 1.525 19 1 0.198 10.776393442623 28.9472366438178 19.9049056603774 37.6115068610452 1.23236478139492 -13.312412251856 6.47154490236384 22.2077608383402 24.0954606897908 2.74059025591976 20.3471774410357 9.85343191283738 27.0811372513254 25.0727138195482 28.0863408658733 52.8768429731228 NA 49.5710907040188 12.1482226120312
"4" "Alcobaça" "mergulho" 4853 77 1.41 18 1 0.316 17.2567375886525 33.4588712633485 25.4644628099174 40.5590196045556 3.67514316321005 1.37427981629774 8.35685322095911 29.3102811157122 31.1154838538652 6.32891970272052 26.9472671447357 18.0127986678465 33.1258544154418 31.5631541762813 32.9273746195306 50.6837811488257 NA 50.3437456040586 14.7105860605956
"5" "Alcobaça" "mergulho" 4889 60 1.172 18 1 0.184 9.419795221843 27.023469919344 19.3415637860082 31.41242660256 0.827432122078729 -12.6045200630801 5.03246598452247 18.1490329411282 19.5428228169647 2.72107123168864 18.8870727063757 8.88671224460368 22.1854675117622 21.1913111788094 23.3442726926102 46.3464764251278 NA 40.8777542703814 12.2584931130254
"6" "Alcobaça" "mergulho" 5102 84 1.697 18 1 0.182 9.00883912787272 27.6513666170766 19.2304609218437 35.0280088541591 0.00831824393665555 -17.5679549781149 6.30064282283836 19.8655430437224 21.7194077457873 2.01543616762424 19.0901086537382 8.72480737047372 24.689038505488 22.9425502461441 25.8803418865241 49.6402984256842 NA 46.6354566290765 11.5719529141024
"7" "Alcobaça" "mergulho" 6090 83 2.529 18 1 0.263 8.63147489126137 27.3419612996278 21.7041648776299 28.1768055578294 -4.42218490962788 -18.2431299754626 6.56215984652092 19.2422869430053 21.0639114202185 1.89151481742906 21.616678286098 13.5016948739347 22.688259619866 22.3720031597698 23.4207026469839 39.1588223105491 NA 34.4215156008087 11.4743361028081
"8" "Alcobaça" "mergulho" 4676 78 1.559 17 1 0.266 13.3085311096857 30.6276746369482 22.8167770419426 37.012906680501 1.08773462542548 -8.02211219690145 7.68879833652776 24.8965773679011 26.7195423375045 4.06509372968094 23.6717423205732 14.4408333542522 28.9450781672899 27.5033044075909 29.1141944340356 48.0096117401061 NA 47.2041730126969 13.1530453875819
"9" "Alcobaça" "mergulho" 4677 79 2.283 17 1 0.275 9.51598773543583 27.8827159133013 22.1243398943831 29.1882206677229 -3.88250534322438 -16.2427447994252 6.91770014264811 20.1382089942705 21.915571975073 2.30134331024965 22.2348947540651 14.1897053480501 23.5416107388137 23.164331292959 23.9395017896086 37.9962460825897 NA 36.2160112452496 11.828565639754
"10" "Alcobaça" "mergulho" 5254 75 1.771 17 1 0.42 17.7865612648221 33.7163783659884 27.7021005728835 37.0878811973564 0.0384744803252181 2.32853300505884 9.50906483494924 29.6110129156763 31.3637701620045 6.77542700981522 29.5063525112158 22.4384880158363 32.5652714878397 31.8206757517811 31.9431794247975 41.4351871881535 NA 44.3775295776403 15.0314766961174
"11" "Alcobaça" "mergulho" 6194 76 1.642 17 1 0.161 7.45188794153471 26.2864665203162 18.4854368932039 31.7498232361405 -0.592134012162416 -20.2844254213262 5.64172690127747 16.9624730432665 18.611985241474 1.56982892006747 17.6111129350641 7.30395290021376 21.5637150737189 20.2761610493198 22.9785071462604 46.380826768435 NA 42.7549052334856 11.2273246711683
"12" "Alcobaça" "mergulho" 5255 77 1.45 15 1 0.228 12.1075862068966 29.7061491295308 21.2768 36.9877235212216 1.46361928813909 -11.4237914325163 7.73669602955724 23.3147056404719 25.1036402562248 3.50114279999209 21.8835278523797 11.9815165315628 27.6994276219652 26.0460872340831 28.2896327315333 50.5058113559614 NA 47.9019726312907 12.7547754100315
"13" "Alcobaça" "mergulho" 5259 69 1.152 15 1 0.193 11.5598958333333 28.9435122238624 19.6397058823529 36.7784916671587 2.65991846010637 -11.1296611639221 6.80529738561921 21.7656909505431 23.376460419206 3.48799129332389 20.1916295165663 9.46567145363965 26.3525960877034 24.5611673107734 27.5771431251035 53.7304281214151 NA 47.5419329297132 12.800531275175
"14" "Alcobaça" "mergulho" 5388 69 2.623 15 1 0.39 10.2592451391536 28.0364891710967 23.8423442014032 25.2856026907597 -8.13239687332772 -13.9719225583105 7.62265201983025 20.1509214641455 21.7456690055649 2.85739149190932 24.5647526553965 18.3630927366299 22.5494536304211 23.0980577314639 22.8309072948646 32.1769560768674 NA 28.9846264082291 12.3214398203082
"15" "Alcobaça" "mergulho" 4881 67 1.91 14 1 0.216 7.57696335078534 26.0975202041398 20.4397660818713 26.6326435716491 -3.03508586193036 -19.9319952501272 6.16161451354299 16.3971880815829 17.8894322537097 1.75647413763878 19.4161174181892 10.9136256900455 19.8331569206322 19.7043836576161 20.4197934023918 36.0105468910784 NA 34.6989642587957 11.4270244707067
"16" "Alcobaça" "mergulho" 5303 76 2.066 14 1 0.31 11.4036786060019 29.152445926651 23.3011789924973 31.0294078515721 -3.19190125840008 -13.2024617840017 8.35440520000686 22.3264701514481 24.0846021778557 3.19564553997325 23.9078251622747 16.1311626643475 25.6024356824814 25.1357610365787 25.6196542659691 38.1300117404349 NA 38.4234728325428 12.5359329563333
"17" "Alcobaça" "mergulho" 5304 81 1.309 14 1 0.243 15.0366692131398 32.0422535596542 22.3651938683499 41.9405155656049 4.07468184792452 -6.77424659822364 9.1341751952088 27.3015056072669 29.2019676244145 4.86026433575598 23.7176600900433 13.3011716169909 31.9718437219498 29.7403629018574 32.5057739922725 57.0385456204573 NA 53.5381173652331 13.6793426333165
"18" "Alcobaça" "mergulho" 5417 74 1.553 14 1 0.212 10.1017385705087 28.1332164634186 20.4789356984479 33.5726971237528 -0.0387445968966854 -15.567719424618 7.29780430922858 20.4511133716617 22.1450917686614 2.65684916884927 20.461595301003 10.8075276394156 24.6581727301692 23.4141337263779 25.3678769513211 46.3012392347743 NA 43.9562326463718 12.136937014201
"19" "Alcobaça" "mergulho" 6205 72 2.336 14 1 0.232 7.15068493150685 25.9588703970208 20.7790262172285 25.2101933982343 -4.42445759780699 -21.4400887731015 6.30885137529963 16.2031820999689 17.769759766028 1.51937251966409 19.8217615828173 11.7266972579894 19.4570973217238 19.5696399131315 20.1407682120181 34.6967457861828 NA 31.7988875599117 11.1971654817425
"20" "Alcobaça" "mergulho" 4473 79 1.755 13 1 0.156 7.02222222222222 26.0481281278524 18.3305466237942 31.4506299816356 -0.851161295509909 -22.6756342368672 6.6728487221251 16.5496192998264 18.230313039716 1.38511562763028 17.3032348758692 6.968803359069 21.2170096723718 19.9208611143359 22.7272704640318 45.9772541113718 NA 42.4516139455047 11.0492796803107
"21" "Alcobaça" "mergulho" 4755 79 1.678 13 1 0.253 11.9112038140644 29.6448038634631 22.1156968876861 35.359991138877 0.00950667982419789 -13.1267445392697 8.74022316641471 23.2802660120406 25.1086603535732 3.34869685094075 22.6805491827921 13.483674407605 27.3406938413297 26.0292058044749 27.6269236524819 46.1357938325049 NA 45.4198820676223 12.6287548804565
"22" "Alcobaça" "mergulho" 5199 67 2.811 13 1 0.192 4.57630736392743 24.0320877086363 19.8559938720797 19.7361782956511 -5.33295545022277 -26.671627486791 5.02586085534403 11.8399834952157 13.180416899807 0.756477343903371 17.5051641450162 9.60036058495646 14.7343872891043 15.6645413153098 15.9902890530211 33.1239487227469 NA 24.2258857254133 10.4506832488616
"23" "Alcobaça" "mergulho" 5248 75 0.964 13 1 0.097 7.54668049792531 26.3275660082017 12.5850785340314 40.1457894941635 2.71409814929083 -21.267660250948 6.41098053662309 17.0214659979397 18.6574050067969 1.61763956204742 14.1410422394828 0.68029352521434 23.7039676794369 20.3232384164554 27.7527260098781 67.2083151901435 NA 53.5560265468181 11.2736653803557
"24" "Alcobaça" "mergulho" 5836 79 1.702 13 1 0.15 6.96239717978848 26.0041166554299 18.0359520639148 31.9087919276643 -0.614456241724393 -22.7924812162682 6.63637082083006 16.4584276991457 18.1360603324377 1.365457395512 17.0221936467072 6.49277789813302 21.2503908429553 19.8388831975288 22.8848885366537 47.1360333371783 NA 43.2337159462865 11.0312293078049
"25" "Alcobaça" "mergulho" 6092 71 1.156 13 1 0.146 8.96712802768166 27.2118622544285 17.1192468619247 36.1491955599076 1.90099415932872 -17.9139121020053 6.76368898612897 18.6610107765549 20.2696001954692 2.238595595671 17.2990190050502 5.71642251059877 23.8632542678739 21.7708608766042 25.9474405929784 56.1140897455456 NA 47.9604202965401 11.8182601260536
"26" "Alcobaça" "mergulho" 4464 69 1.357 13 1 0.113 5.74576271186441 24.8889626075665 16.3154710458081 30.9964021398173 0.00744696120193433 -24.3750425502943 5.60664471003525 13.8580514857657 15.3052760028114 1.0847910083297 14.8515813524314 3.52686626222291 18.9006619679609 17.4591694704454 21.3298625552459 49.5416705427538 NA 42.5599017986302 10.7937591896451
"27" "Alcobaça" "mergulho" 4890 71 1.623 12 1 0.235 10.2803450400493 28.1388437982306 21.2543921293043 31.9653422355207 -0.852451548740606 -15.6774357041853 8.00368648927358 20.3829225452238 22.0193532069747 2.81279324206597 21.2128949880113 12.2097997951293 24.1934634311426 23.3270094646392 24.616577380221 42.6985394245995 NA 41.411287537462 12.2754801510389
"28" "Alcobaça" "mergulho" 5086 86 2.262 12 1 0.197 7.48983200707339 26.5532801350056 19.9039767216295 29.8650860450536 -2.47245724055098 -22.6257713562696 7.59161974430699 17.7798705166695 19.6015009815926 1.45724310445459 19.1539512500537 9.8118881167926 21.941743660173 21.0595811689211 23.0630177876082 42.3426486423968 NA 38.5617498227705 11.0881585656816
"29" "Alcobaça" "mergulho" 5164 78 2.621 12 1 0.268 7.97558183899275 26.7224578853505 21.6290788930194 25.8985613574219 -5.35211684976934 -21.0476515091516 7.58218349524473 17.8868367379945 19.5933710415708 1.72808413295874 21.3031412399583 13.5656549522524 21.042757824676 21.1202027669304 21.7961189606426 36.8421737205581 NA 31.2730760461588 11.3578765443541
"30" "Alcobaça" "mergulho" 6107 68 2.253 12 1 0.223 6.73058144695961 25.5457818245517 20.5377496346809 24.2420707772583 -4.39967509854119 -22.5284132177788 6.42630328336953 15.2695572215977 16.748136449016 1.42686313412841 19.2866165638386 11.2251102672361 18.4425725804894 18.7066033721085 19.1063705456976 33.2754919382354 NA 30.9080275807651 11.1262710387939
"31" "Alcobaça" "mergulho" 6210 73 2.184 12 1 0.145 4.84661172161172 24.3423009511648 18.5307459677419 24.7612014164158 -2.65229686373059 -26.760491512468 5.65605897755911 12.6660034996939 14.1159524191829 0.786054772490983 16.1433315168042 6.63442486571082 16.5790195728933 16.4264405210137 18.1220780803153 37.1844685710929 NA 33.0648869502602 10.470379701156
"32" "Alcobaça" "mergulho" 5208 70 2.4 11 1 0.375 10.9375 28.5567649964487 23.9772727272727 27.0666383492906 -6.58961834186749 -14.7013826519838 9.18054122026854 21.1087901984866 22.734210545741 3.14940186375032 24.7296145381866 18.2003550894793 23.6955490288941 23.9754193399435 23.7558465983619 32.7973761266442 NA 31.8789391567851 12.5396869166885
"33" "Alcobaça" "mergulho" 5383 75 1.482 11 1 0.18 9.10931174089069 27.4551171293057 19.1419656786271 34.0330414537211 0.349379414058275 -18.923778681768 8.01976665488351 19.2211031772731 20.9106008540273 2.21526604842844 18.9161601651713 8.58186738540317 23.8273739022062 22.3071496213377 25.0158260040601 49.1133443940214 NA 45.2302364195604 11.779605919413
"34" "Alcobaça" "mergulho" 6002 70 1.92 11 1 0.143 5.21354166666667 24.5403527152403 18.343023255814 25.9155251280073 -2.11787161558895 -26.0523096604083 5.99764111836379 13.081362646605 14.5120474185469 0.913329476282324 16.1345820994719 6.40899975501006 17.1194761473641 16.7775013901576 18.6212407473051 38.452656660906 NA 35.1025449993829 10.6147686243481
"35" "Alcobaça" "mergulho" 6004 73 1.567 11 1 0.206 9.59668155711551 27.7335845594397 20.2326261887345 32.753762150038 -0.314417449598753 -17.7480015565736 8.17376010759055 19.6896838220068 21.3527244209732 2.46102125261001 20.0358469634087 10.4002559259587 23.8659106477978 22.7163027070613 24.6328065479695 45.4480887507278 NA 43.0266797449774 11.9878669568884
"36" "Alcobaça" "mergulho" 6026 75 1.596 11 1 0.152 7.14285714285714 26.0361783383436 18.10888252149 31.6388634135626 -0.475184802737334 -22.6944916725249 7.17528466600961 16.4275412369853 18.0460142125112 1.47563587145702 17.1201802878746 6.639342169635 21.1084796272618 19.7897686760491 22.6800785969974 46.9225776204083 NA 42.8030871257969 11.1464892711473
"37" "Alcobaça" "mergulho" 6211 70 1.48 11 1 0.214 10.1216216216216 27.9842758642675 20.546875 32.7901626820576 -0.0186883089000632 -16.3193147509639 8.19043203748772 20.0779984523727 21.6911405710947 2.76681186318472 20.4467379577084 10.9311437298905 24.1275720050589 23.0417618758109 24.804846289918 45.3919625563028 NA 42.8093289172648 12.2453268164222
"38" "Alcobaça" "mergulho" 6304 57 1.998 11 1 0.153 4.36486486486486 23.6478776070576 19.0328142380423 20.7315577467431 -3.4614584083486 -26.7566555390583 4.93931750278628 10.8447348739748 12.0174591797074 0.779030766949693 16.0466007082525 7.45496651493424 14.0082719949835 14.7174345592584 15.1087422795068 30.3998580373579 NA 27.8384213305909 10.4938430395748
"39" "Alcobaça" "mergulho" 4465 73 1.737 11 1 0.197 8.27921704087507 26.7929887422971 19.8965517241379 30.3945288822743 -1.39581905523411 -20.3073818394822 7.63572545375343 17.8987261532545 19.5253806629407 1.92296564760998 19.2247319510162 9.80814328813607 21.9403911635137 21.0993530666616 22.778384970571 42.1945368319436 NA 40.1367862365396 11.5461985339773
"40" "Alcobaça" "mergulho" 4883 68 1.971 10 1 0.164 5.65804160324708 24.8026077974078 19.0242800677583 25.2252345236174 -2.67072787137062 -25.2770274388978 6.42880933283544 13.6502791498978 15.0762791421638 1.06766639817742 17.0437507906888 7.844722718934 17.3815875012387 17.268217008781 18.5497463956804 36.4245913341353 NA 33.7045724932996 10.7792284813711
"41" "Alcobaça" "mergulho" 5053 72 1.745 10 1 0.291 12.0068767908309 29.4066255280646 23.062783171521 32.4447660083847 -1.42471330733903 -13.4493122958153 9.86220873701208 22.6443343382851 24.3246201530131 3.61164691066682 23.5783765924397 15.3879723458319 26.077975555365 25.3909076996823 26.058685169344 40.5443714485489 NA 40.9316678575519 12.8715654362766
"42" "Alcobaça" "mergulho" 5201 73 1.488 10 1 0.248 12.1666666666667 29.5684098730357 21.9751552795031 35.1196310641506 0.718501139007376 -13.2957852281172 9.77214609228382 22.9503461829006 24.6539035332324 3.65830549982543 22.4722569841627 13.2027585327568 26.9262588859364 25.6793699409077 27.2633550525377 46.7262490398542 NA 45.0971545530933 12.8986440039802
"43" "Alcobaça" "mergulho" 5252 73 2.097 10 1 0.294 10.2346208869814 28.1890374827373 22.6262519768055 29.1069299982095 -3.76802454943166 -16.9632739580249 9.1904466253967 20.525295394259 22.2017396211215 2.74038789994049 22.8480218205391 15.1150670062432 23.7195152267818 23.4733829721655 23.8440807279967 36.4066319161118 NA 36.2391100868393 12.2077621827444
"44" "Alcobaça" "mergulho" 5260 69 0.984 10 1 0.162 11.359756097561 28.8039425800431 17.625 38.9209004822502 3.86327933553687 -14.2359714094186 8.66346253180312 21.5215767663226 23.1304183987861 3.38768808833291 18.7495670884926 6.78832588734267 26.7163787822493 24.3396087774411 28.7611736699393 59.5124219938512 NA 50.1403264570648 12.7256153704306
"45" "Alcobaça" "mergulho" 5297 79 2.091 10 1 0.286 10.805356288857 28.8312653204187 22.6832363828662 31.3512485522449 -2.87050452093509 -16.6170310793934 9.79396282713917 21.8604807492935 23.6693518239129 2.84562935914251 23.1260770431276 14.9670150440971 25.360423882284 24.7320127639706 25.5417545093481 39.514068109006 NA 39.1872130905906 12.2528015723124
"46" "Alcobaça" "mergulho" 5343 86 2.202 10 1 0.266 10.3887375113533 28.748287836983 22.1758241758242 32.3544000100651 -2.56619456821922 -18.0813128036076 9.93619011241142 21.962987396182 23.898680541207 2.51721496689594 22.5769312415177 13.9786375970635 25.7827107025095 24.8636526890595 26.2124840156971 42.0621349270922 NA 40.5431555012362 11.9593730911273
"47" "Alcobaça" "mergulho" 5395 71 1.833 10 1 0.239 9.25750136388434 27.4168327360299 21.2180036742192 29.6144845448368 -2.25551755911404 -18.5838438641345 8.46033380043267 19.0490519507964 20.6647566340188 2.36101403601832 20.8987687893776 12.3127794156144 22.6331977198815 22.1209208014323 23.0282261270083 39.0122861440519 NA 38.2268846402266 11.9178696239091
"48" "Alcobaça" "mergulho" 5399 78 1.776 10 1 0.206 9.0472972972973 27.5072546175672 20.2208121827411 32.2654960883953 -1.04033809654416 -19.7380397934475 8.69914076971422 19.404190550343 21.1486657804023 2.13326854586306 19.9263199788746 10.3924301914383 23.6143608848912 22.4923966565343 24.3958704389017 44.237366846329 NA 42.3890500019822 11.6978010312753
"49" "Alcobaça" "mergulho" 5429 55 1.513 10 1 0.149 5.41639127561137 24.2420180305254 18.6405178979436 23.9310353350821 -2.02453799068086 -24.5171799343281 5.6316405892982 12.3101067794721 13.5048460091693 1.14437068631131 16.196873208763 6.94524068633576 15.8534909769878 15.9697194358664 17.0880079189485 35.8690807767923 NA 32.3796088372546 10.8852759298026
"50" "Alcobaça" "mergulho" 5729 53 1.517 10 1 0.286 9.99208965062624 26.9372808598869 22.1548974943052 26.0247921285991 -2.86385431133464 -14.0367489021604 7.65372141270511 18.0431877224383 19.2872578757453 3.26337817188455 21.5952304272896 14.3875745370872 20.734601339666 20.9786663954715 20.7368586200454 33.1757716649845 NA 32.856427939263 12.7080649890147
"51" "Alcobaça" "mergulho" 6020 64 2.499 10 1 0.332 8.50260104041617 26.6104413900929 22.5263157894737 23.2169477187627 -7.44503091536223 -19.177057857739 7.91434610201127 17.3799895187496 18.8400171081809 2.19590482521147 22.3652450629741 15.8590986724333 19.8257288587605 20.5534829373839 20.0929086023267 29.8897222291898 NA 27.5823985919194 11.8142870448328
"52" "Alcobaça" "mergulho" 6201 71 1.225 10 1 0.153 8.86775510204082 27.1417162944271 17.6614634146341 35.2100119076036 1.45097175568967 -19.3335378224697 8.02406046639973 18.5271951730231 20.1332134823658 2.19730367400123 17.6104311259617 6.39204983771385 23.5270874222363 21.6502301004094 25.3614261292087 53.8650543605303 NA 46.8192329593736 11.784362857409
"53" "Alcobaça" "mergulho" 6206 70 1.77 10 1 0.381 15.0677966101695 31.4549297041672 25.7643312101911 33.6064636836565 -1.49445661762451 -7.20869048053218 11.3222988732134 25.9606294185202 27.6039846297865 5.37864409635801 27.0134295342447 19.8991083123426 28.873986827878 28.4001955812806 28.4175291631636 38.6814723170389 NA 40.8121746394103 14.1420353599679
"54" "Alcobaça" "mergulho" 4670 48 1.626 9 1 0.165 4.87084870848709 23.6339090955758 19.312762973352 20.2554138244423 -3.34172129188545 -25.1952725964022 5.27559892906846 10.9533307109986 12.0020068243251 1.05000403321914 16.3648439072407 8.18908221440122 13.8524869897545 14.6997626813848 14.7099088107808 29.4656304718058 NA 27.213685590536 10.7938945275779
"55" "Alcobaça" "mergulho" 4725 57 1.623 9 1 0.327 11.4842883548983 28.1590825844394 23.3021784961349 27.7394544954985 -2.98008754784386 -12.3487310997634 9.17965699493424 20.2554981032246 21.5947058671702 3.92160198679009 23.3578331529857 16.4194604959487 22.9037629496455 23.0276770882096 22.6945038531249 33.7097474501246 NA 34.4551845946216 13.1929683206362
"56" "Alcobaça" "mergulho" 4754 62 1.696 9 1 0.311 11.3691037735849 28.4219912788829 23.1163101604278 28.9429219658482 -2.69946052920437 -13.5924566422762 9.46983871222182 20.7324097322885 22.1864787932144 3.64467110132614 23.2832383446391 15.9118718014384 23.6351127806015 23.5383841819907 23.4993673132009 35.5476298999967 NA 36.2041320110345 12.9606954289579
"57" "Alcobaça" "mergulho" 4863 54 1.535 9 1 0.286 10.0612377850163 27.0525946043687 22.1902621722846 26.3199467122816 -2.82973101018373 -14.7166645128281 8.2138979477087 18.2441162499968 19.5112353507896 3.26006852645272 21.6887753566523 14.4246061911328 20.9743275774334 21.1767128182182 20.9749565441278 33.5019578350431 NA 33.2431250961247 12.7028824173166
"58" "Alcobaça" "mergulho" 4891 60 1.282 9 1 0.27 12.6365054602184 29.1206528469693 22.5878003696858 32.1930691263707 0.829990631658105 -10.6274671877224 9.5475277586547 21.9406153333233 23.3498470908992 4.44523464223312 22.8284277071606 14.3751587809686 25.2579976538291 24.596268885851 25.4496642052301 42.6215409829123 NA 40.4984596318371 13.5612682483775
"59" "Alcobaça" "mergulho" 4894 70 2.028 9 1 0.275 9.49211045364891 27.5425576967051 22.0514223194748 28.1141396691105 -3.67565628796769 -18.4469877749378 9.04923598224585 19.2624117310904 20.8634951807146 2.48535716210269 21.9270308616088 14.0856868916605 22.4579129249362 22.3047822230329 22.649958504737 35.7074828936057 NA 35.4313033580603 12.0229370669356
"60" "Alcobaça" "mergulho" 5035 58 1.756 9 1 0.094 3.10478359908884 22.869041372883 17.4113110539846 21.7285614566235 -1.82354692865518 -29.9497332515317 4.88358036121763 8.75697772506992 9.84377665050234 0.435842052483874 13.4065115859973 3.3177048363022 12.6151890599778 12.9236078687004 14.6901913947221 34.6612947242864 NA 30.4135932853268 10.0692477556052
"61" "Alcobaça" "mergulho" 5043 60 1.621 9 1 0.224 8.29117828500925 26.2876510247731 20.6755805770584 26.7727499036958 -2.40249410630445 -19.4868156824558 7.722918637095 16.7132010457218 18.0887411132587 2.19857883076773 19.7201070186972 11.3657608697804 19.9936685665301 19.911113458363 20.4444780518534 36.2223748498962 NA 34.8733315590102 11.8317016876919
"62" "Alcobaça" "mergulho" 5051 75 1.697 9 1 0.245 10.8279316440778 28.6952253168989 21.6533066132265 33.0932749034883 -0.784316929713297 -16.5644858592662 9.92777939043395 21.4907890511033 23.2188668416952 2.95683537119122 21.8608866095572 12.8591017312783 25.3753788315637 24.3666196009891 25.7209648522951 43.515556116487 NA 42.6702890984884 12.3623090494238
"63" "Alcobaça" "mergulho" 5087 71 1.49 9 1 0.293 13.961744966443 30.7374925782742 23.6767441860465 35.4647951677804 0.922844570168239 -10.1726023202411 11.1113580302595 24.8378815108341 26.5057703378016 4.69056174903491 24.5127779414136 15.9368879023509 28.4258688030024 27.383596712164 28.3819285293896 44.9956969545095 NA 44.600346619223 13.6537349316079
"64" "Alcobaça" "mergulho" 5175 63 1.293 9 1 0.242 11.7911832946636 28.7649485938691 21.6523330283623 32.8295145045281 0.894733490622261 -12.9342114545717 9.37418413520627 21.3469028142379 22.8254062850827 3.83218703641203 21.8091868920286 12.7519959225243 25.0018748815254 24.107259209546 25.4369074954663 44.7623582775059 NA 41.8840773781066 13.0943166788221
"65" "Alcobaça" "mergulho" 5182 61 1.555 9 1 0.296 11.611575562701 28.5186840104067 22.9047970479705 29.7380458248884 -1.66397414645666 -12.914860379051 9.4185310072046 20.8961970437132 22.3283894692179 3.81686029413023 23.0226964217763 15.3484547809493 23.916903068022 23.6709389789052 23.8551150934059 37.4142439405156 NA 37.4068410485587 13.0946866310983
"66" "Alcobaça" "mergulho" 5204 72 2.112 9 1 0.252 8.59090909090909 26.981387706731 21.4142259414226 27.5618714143974 -3.70285957231594 -20.3631221102112 8.65014457830432 18.2417052316647 19.8592137067543 2.06444514938558 20.9958251105127 12.8834942649058 21.5718457566641 21.4008969477938 21.9727753034794 36.0632313854731 NA 34.9600396922007 11.6696484857583
"67" "Alcobaça" "mergulho" 5206 68 1.654 9 1 0.187 7.68802902055623 26.2092072191609 19.5708390646492 28.9661539305288 -1.49956254935419 -21.6561171131472 7.88111913753759 16.6390943361074 18.153544351664 1.78190661396634 18.5588832711043 9.1787103057109 20.5586205207025 19.9293752371189 21.4715320777043 40.8928560536751 NA 38.4629780753704 11.4455013971589
"68" "Alcobaça" "mergulho" 5207 73 1.516 9 1 0.254 12.2308707124011 29.6142479628795 22.1747720364742 34.8940588868791 0.518108253170068 -13.7171426202591 10.4093080632954 23.0284866552149 24.7326417336011 3.69061511793016 22.685066890444 13.5549335290623 26.9357570792872 25.7506599680955 27.2081634094312 46.0107014914888 NA 44.7134307923743 12.9222621179437
"69" "Alcobaça" "mergulho" 5312 77 2.795 9 1 0.343 9.44937388193202 27.7688333489876 23.1410404624277 25.9253484887698 -7.21919212196975 -19.2926778327723 9.50814414094978 19.8658040168975 21.6030464462802 2.31394686686305 23.6749315144614 16.8326188677332 22.6055814485178 22.9046299166184 23.2660443651242 36.7891214011725 NA 29.7075313106773 11.8491685846098
"70" "Alcobaça" "mergulho" 5313 63 1.798 9 1 0.248 8.68965517241379 26.6914584893473 21.2916145181477 26.8283531290915 -3.15327468378547 -19.1042496167151 8.15977183875489 17.5279186501395 18.9719138788253 2.30138759086799 20.6313510806367 12.6317547505082 20.6926566178712 20.6745028689416 20.9693604466904 35.0167063063515 NA 34.5043142059608 11.9058668295812
"71" "Alcobaça" "mergulho" 5389 70 2.33 9 1 0.327 9.82403433476395 27.7754635067934 22.981220657277 26.6132027437836 -5.74774520034295 -17.819512620585 9.33129840275268 19.6947577507512 21.3024979299662 2.63225051245927 23.2432594337583 16.2368327905567 22.4818305238504 22.6952611855572 22.6276084925477 33.173451139906 NA 32.1525192915276 12.1396889859448
"72" "Alcobaça" "mergulho" 5393 80 2.21 9 1 0.385 13.9366515837104 31.1809129511078 25.5223880597015 33.0792280006527 -3.67486637834975 -11.5961256617803 12.2281215646118 25.8802544211147 27.7521692701137 4.31675205303878 27.0160717557588 19.8878837118705 28.9121716532361 28.4227351774215 28.7330626380384 38.549629511278 NA 39.3761730075376 13.3132562683553
"73" "Alcobaça" "mergulho" 5394 68 1.234 9 1 0.254 13.9967585089141 30.5805915807861 22.5067698259188 36.7960674910538 2.82272168997379 -9.56475812120729 10.6070623426834 24.5005634537812 26.0981196731472 4.84860798945666 23.3016204197716 13.8097671298617 28.4198347301435 27.0393474688425 28.8172811142403 49.763591351479 NA 46.4723034014919 13.7906044292982
"74" "Alcobaça" "mergulho" 5423 83 2.39 9 1 0.141 4.89665271966527 24.5467885210665 18.3027397260274 26.2903762461377 -2.45315762378967 -27.8172304072783 6.92895337431892 13.3434716181693 14.9413291628217 0.733688722010473 16.0908258961606 6.24527836747617 17.6020635918537 17.0676135386299 19.4805090670408 40.9796772986672 NA 34.6495575129483 10.3889242815323
"75" "Alcobaça" "mergulho" 5432 55 1.968 9 1 0.323 9.02693089430894 26.4817281958194 22.4349547511312 23.4715259633781 -5.92883973570396 -17.1342585464933 7.97820616844216 17.1206677976336 18.4027934240468 2.68642144825626 21.9430039322916 15.4798391348141 19.50066001891 20.1983712145975 19.4158294973337 28.3729470567406 NA 29.0315440205733 12.2480806195902
"76" "Alcobaça" "mergulho" 5439 65 0.975 9 1 0.215 14.3333333333333 30.6106562094447 20.8709677419355 38.6761930275515 5.04980853323642 -8.31330505609834 10.110610547435 24.4849907810461 26.0098362060855 5.19996515518721 22.0197920788791 11.2086091936398 28.8333873519421 26.9836403975688 29.9557374798761 55.346384899676 NA 48.3849291167108 14.0627160185453
"77" "Alcobaça" "mergulho" 5980 59 1.565 9 1 0.229 8.6332268370607 26.4597282482114 20.8285714285714 27.0438267210198 -2.19589061381282 -18.6374330441651 7.81650630192244 17.0534638553075 18.4148425870588 2.37886332702642 19.9618614782194 11.6528271659643 20.3021316802471 20.2004919915422 20.7121424883974 36.5273833644472 NA 35.1143147483226 11.9850166453023
"78" "Alcobaça" "mergulho" 5995 64 1.577 9 1 0.215 8.72542802790108 26.7605637897842 20.479302832244 28.8321607934163 -1.56063875303599 -19.1679681615634 8.16202339769872 17.6727886997433 19.1376186982047 2.29289157036277 19.7656363078441 10.9109920185873 21.2684201919415 20.8154823677958 21.8451166295329 39.5481863448771 NA 37.7073714718415 11.8947051221461
"79" "Alcobaça" "mergulho" 6093 53 2.065 9 1 0.214 5.49249394673124 24.2105336610107 20.2477211796247 19.9311448902022 -5.13340304574685 -24.4392486833077 5.88322169965183 12.2596262740621 13.4220865482468 1.20082424193707 18.0394468072406 10.6584380530058 14.8815088632287 15.900227872502 15.3922566164816 27.1467679746268 NA 25.824593051967 10.9444241601009
"80" "Alcobaça" "mergulho" 6152 58 1.84 9 1 0.227 7.1554347826087 25.4613120381783 20.6256097560976 23.876482431069 -3.86776978291894 -21.5460764544186 7.06370119351601 15.015023132329 16.324621348858 1.75843402398966 19.2497559075376 11.4077583503046 17.9923202704105 18.380137491694 18.4043600858928 31.8832800385528 NA 30.9979854164029 11.4579863910233
"81" "Alcobaça" "mergulho" 6159 62 1.782 9 1 0.145 5.04489337822671 24.22782511481 18.5398230088496 24.1803058117452 -2.33371477446376 -26.2744689830927 6.13944266183494 12.2676674240932 13.561325463242 0.937816532903109 16.0593007770931 6.67770461846728 15.9741797750139 16.0035978224636 17.3026433019125 35.8409628959548 NA 32.8283187757227 10.6590950295017
"82" "Alcobaça" "mergulho" 6162 38 1.546 9 1 0.28 6.88227684346701 23.9823598183156 21.0698365527489 18.3450544993258 -5.81900966983891 -18.2201536274466 5.68762414505498 12.6055960927309 13.4963775984201 2.18802339338624 18.9013408992039 13.0393732015302 14.5402494436835 15.8703152022778 14.5641186091172 23.4737204616583 NA 23.239349983658 11.8097581096498
"83" "Alcobaça" "mergulho" 6208 64 1.99 9 1 0.29 9.32663316582915 27.1656061010015 22.2122905027933 26.3741399914234 -4.39669056201012 -17.9812519891833 8.62997343179158 18.4498770813488 19.9259879814956 2.56288994607276 21.9499651549957 14.5930687830406 21.335462452481 21.5119100056757 21.4092311620006 32.9380399555584 NA 33.0681235790023 12.1144209687587
"84" "Alcobaça" "mergulho" 4585 55 1.77 9 1 0.237 7.36440677966102 25.4504219222805 20.8248407643312 23.4405943174688 -4.00617536269738 -20.6808552823889 6.99718857876717 15.0117063837757 16.2676883355905 1.91197398479206 19.4592232562416 11.872622362444 17.842218610605 18.3357210256926 18.1547705248728 31.0008201086207 NA 30.3223770818111 11.6005640035728
"85" "Caravelas" "mergulho" 6051 38 1.242 9 1 0.08 2.44766505636071 21.9846946271828 17.9270633397313 17.4012791849884 -1.69843696737004 -29.9286161549713 3.55801154439035 6.46561681509125 7.21449478297348 0.388999581533429 12.5910000071502 3.11223785836822 9.60022970987317 10.7765818781381 11.5518563007034 29.508067901744 NA 24.1973373192052 9.99794396915519
"86" "Caravelas" "mergulho" 6335 45 1.484 9 1 0.246 7.45956873315364 24.8800739268072 20.8956386292835 21.6476609114347 -3.90851637395959 -18.5992648847769 6.3616310167768 14.0981731522999 15.1479235346527 2.2348461251648 19.1574894803785 12.1531663230422 16.5599732283724 17.3461531713482 16.780602102601 28.8759117460524 NA 27.821220041439 11.8823631882296
"87" "Caravelas" "mergulho" 6348 41 1.025 9 1 0.144 5.76 23.7084126027057 18.5745454545455 22.2517023633728 -1.09614510543336 -21.8745430341939 5.14783934910098 11.5431676229544 12.4849565701183 1.54439891508132 15.7725585770474 6.66310451047325 14.7129877949535 15.0613357965527 16.093565804094 34.8412214119209 NA 29.1185203552286 11.2641418592335
"88" "Alcobaça" "mergulho" 4668 50 1.742 8 1 0.459 13.1745120551091 28.5543764870986 25.0389105058366 25.7341071586984 -5.55198974503344 -7.64768301206702 10.3460975190463 21.1298835952277 22.2866345031144 5.38582247865069 25.483880126258 20.3093744504929 23.0038454538756 23.6482021257022 22.5112267615411 28.0252532076206 NA 30.3768460336268 14.2791634352145
"89" "Alcobaça" "mergulho" 4733 60 1.393 8 1 0.242 10.4235463029433 27.6778806293158 21.4082145850796 29.9036217369384 -0.653017121570782 -15.7025650846074 9.21150324016483 19.3754645012511 20.7791912210474 3.22260088852583 21.110229092722 12.5498330184024 22.7628099038202 22.2889887985478 23.1229349376455 40.3990469163556 NA 38.3699122355223 12.6509834201635
"90" "Alcobaça" "mergulho" 4736 54 1.547 8 1 0.291 10.1577246283129 27.1117694638911 22.2969561989607 26.3012262877281 -2.92980808129374 -15.1187010236419 8.78531806019939 18.3569153364859 19.6243824209978 3.31246837383761 21.8345977458748 14.6439980777919 21.0574991863833 21.2768930068761 21.0297778738261 33.2771062568974 NA 33.1528618951408 12.7433146654233
"91" "Alcobaça" "mergulho" 4869 61 1.28 8 1 0.258 12.2953125 28.9683577096024 22.2018518518519 32.4240958348594 0.884249645900616 -12.1860091565807 10.1005555609906 21.6827557033913 23.1159437562622 4.19971729842828 22.40327392283 13.6996050673637 25.1315650749517 24.3801802944486 25.4229812895266 43.4884346292944 NA 41.0138184662604 13.376614147294
"92" "Alcobaça" "mergulho" 4882 64 1.731 8 1 0.236 8.72559214326979 26.7606743571497 21.0346178967995 27.6560916868917 -2.56512670692519 -19.6096886073404 8.69635425023207 17.6730033677146 19.1378367745695 2.29296362176379 20.3680951305384 12.0528569741514 21.0055532485577 20.8156745376647 21.3748751890342 36.674514649804 NA 35.8088761544912 11.8947645525227
"93" "Alcobaça" "mergulho" 4892 69 1.782 8 1 0.253 9.7962962962963 27.71364670878 21.641592920354 29.687177995201 -2.22872273330927 -18.2058558056631 9.60666622407516 19.5588930571631 21.1457703824056 2.64525013009813 21.4630161659515 13.0941848901108 23.0125450902987 22.5631283602841 23.2727620583915 38.5540513048393 NA 38.0999494443562 12.1552761132676
"94" "Alcobaça" "mergulho" 5034 60 1.419 8 1 0.191 8.07610993657505 26.1474339597642 19.7046759639048 28.2499772321139 -1.08008022976687 -20.3617190195045 8.03880865286209 16.4319234779708 17.8030018372743 2.10413126982744 18.6474361795194 9.43670079516355 20.1142489277089 19.6609764987312 20.9701097234649 40.4370569570681 NA 37.2393243341723 11.7520743043049
"95" "Alcobaça" "mergulho" 5052 65 1.538 8 1 0.242 10.2275682704811 27.823921348859 21.4125560538117 30.4701490878984 -1.06855693644083 -16.8663041070279 9.51404517549003 19.6897981052308 21.2000240076723 2.95883403275709 21.2108600800922 12.5575372674024 23.2180839409326 22.6384148429675 23.5577772838529 40.6396513476483 NA 39.2909999763229 12.42206134347
"96" "Alcobaça" "mergulho" 5112 70 1.506 8 1 0.239 11.1088977423639 28.6770321188337 21.4931087289433 33.162917806361 -0.0293021931427827 -15.9051282561564 10.2795748290117 21.3218261998733 22.9493861769573 3.23228785432962 21.6557640209061 12.5289343187534 25.173764949341 24.1686790076403 25.5770589214921 44.4990640693507 NA 42.7927041642817 12.6024191320454
"97" "Alcobaça" "mergulho" 5173 57 1.412 8 1 0.221 8.921388101983 26.5351072170982 20.6410891089109 27.657775383538 -1.40467569462463 -18.2216224377058 8.26715874486157 17.2074482791228 18.5311995708557 2.57179950587219 19.7868353369498 11.2400959798022 20.5289213931973 20.3080450517331 21.0439828052191 38.2067587116546 NA 35.8894556923097 12.1494590903956
"98" "Alcobaça" "mergulho" 5203 67 1.884 8 1 0.302 10.73991507431 28.2746652351226 22.8467933491686 28.9496967234179 -3.30755090873043 -16.1796484381509 10.0661991812826 20.5405667993079 22.099636961325 3.14600538994496 23.029497893869 15.4793359477386 23.5839044780034 23.4292650326536 23.5461127930941 35.6716416891069 NA 36.2417885131385 12.5550825477529
"99" "Alcobaça" "mergulho" 5205 65 1.448 8 1 0.224 10.0552486187845 27.7069616170683 20.8653846153846 31.1393244832542 -0.433564310210455 -17.195267716338 9.38401119970845 19.4749118460424 20.9828991119033 2.87601858129506 20.6075180623487 11.5277831108836 23.204223285085 22.4448848485756 23.7432948815121 42.7250768120416 NA 40.4053295054099 12.3575536382498
"100" "Alcobaça" "mergulho" 5209 67 1.743 8 1 0.423 16.2598967297762 32.0742175782493 26.7926117952041 33.5586269974908 -1.48536367781867 -5.79161681553789 13.0900004684143 26.8492871928666 28.4123823253405 6.29038885074239 28.215511352011 21.6367566074791 29.4904815141517 29.1742272772963 28.9135510635229 37.4515645084432 NA 40.1241647007444 14.7970289050164
"101" "Alcobaça" "mergulho" 5246 68 1.908 8 1 0.39 13.8993710691824 30.5131108096027 25.3395784543326 31.2606200704044 -3.2885548683426 -10.4141424797168 11.974490876873 24.3903361573552 25.9879552045218 4.79237762062435 26.4471724759822 19.7028319278188 27.1098252109898 26.9387311153627 26.7100631342414 35.6474853630017 NA 37.7085466839938 13.7509817284751
"102" "Alcobaça" "mergulho" 5253 71 1.923 8 1 0.29 10.7072282891316 28.4401747203333 22.6639582124202 29.952828675095 -2.934530426921 -16.7731425408028 10.2885262837465 20.9255756746947 22.5688492431126 3.01063219382176 22.9013003715698 15.026097668713 24.176919311343 23.8188647898582 24.2260418820253 37.3551180293966 NA 37.6521738345806 12.4278841507853
"103" "Alcobaça" "mergulho" 5257 64 1.63 8 1 0.265 10.4049079754601 27.8920585104494 22 29.4925640233271 -1.88804969966126 -16.3799697610356 9.58904255650812 19.8005755181443 21.2914615129689 3.07687340853833 21.8659761552375 13.7365417194737 23.0682272044764 22.7259947409937 23.2101718408469 38.0981865411549 NA 37.6634582169373 12.5187029846019
"104" "Alcobaça" "mergulho" 5310 64 1.701 8 1 0.214 8.0517342739565 26.3066846428248 20.4103930712858 27.4338865956319 -2.31127516417482 -20.9056755911666 8.31638061347517 16.7790838887375 18.2282771289773 2.00484699099548 19.465522918048 10.8202128446699 20.2591343702008 20.0165070308005 20.8257310304 37.3746388222361 NA 35.9203201642207 11.6532287880172
"105" "Alcobaça" "mergulho" 5314 62 2.237 8 1 0.247 6.84577559231113 25.4221559127445 20.9690721649484 22.6898332992067 -5.32587596105896 -23.021138112309 7.4971129426469 14.940899128561 16.3162028013437 1.56171306491802 19.7442293374573 12.3059626329583 17.7464623006418 18.3605777122771 18.1859233754214 30.2419692625039 NA 28.6221074158245 11.2693464047579
"106" "Alcobaça" "mergulho" 5390 75 1.885 8 1 0.294 11.6976127320955 29.3227629334747 23.0682492581602 32.1794337137527 -2.04823791792096 -15.4777426989021 11.0799458334489 22.5902076849595 24.3314555616104 3.36419689362014 23.6190780122263 15.4904971424238 26.0354720615926 25.3683494853441 26.0439770155491 39.965900889563 NA 40.4275931148322 12.6680728398985
"107" "Alcobaça" "mergulho" 5397 70 1.692 8 1 0.198 8.19148936170213 26.6299321633443 19.9329758713137 29.6781074110774 -1.49309294517259 -21.2851224984867 8.75415103644946 17.5137532787235 19.0815299680733 1.94296662593914 19.1641785184137 9.87390429288887 21.4316599165976 20.7301931038954 22.22956325281 41.2396907747978 NA 39.1811740742041 11.5761719238158
"108" "Alcobaça" "mergulho" 5425 57 1.435 8 1 0.182 7.22926829268293 25.4628997108687 19.4607287449393 26.434162331233 -1.57383957262197 -21.6678184214537 7.41369173332846 15.0220747453626 16.3142468116464 1.80984029041514 17.9667450275229 8.90827192226239 18.5609984377549 18.3732482908603 19.4665492234027 38.2113712070568 NA 35.0354891899182 11.5061493249766
"109" "Alcobaça" "mergulho" 5426 59 1.638 8 1 0.31 11.1660561660562 28.0961037690292 22.9833101529903 28.1482405821744 -2.75625502508993 -14.0424679879658 9.69878592731606 20.1356747745504 21.5207190183232 3.65619328937948 22.9965904295485 15.7516617850093 22.9393419064905 22.9551318208497 22.8068934124089 34.7237393157882 NA 35.2235971513105 12.9851945824275
"110" "Alcobaça" "mergulho" 5636 59.5 0.996 8 1 0.17 10.1556224899598 27.4735018736476 18.5113065326633 33.600828328691 2.34590910386424 -16.1502931545615 8.76644862818476 18.9959712521102 20.3865959321298 3.10277522055984 18.5796458310398 7.70357389762363 23.3748735418236 21.94147438149 24.9857202982737 50.843633266357 NA 43.1698240246047 12.5607124554531
"111" "Alcobaça" "mergulho" 5648 62.5 1.786 8 1 0.228 7.97872340425532 26.1950162926247 20.750315258512 26.2691709255899 -3.03885909600814 -20.8693029800567 8.19437777330167 16.5411320744971 17.9592869931145 2.00622652181033 19.7839409863263 11.5581180522241 19.789711882427 19.7879606768413 20.2195237743595 35.0821818008834 NA 34.1242692486796 11.6599819298399
"112" "Alcobaça" "mergulho" 5716 47 1.216 8 1 0.263 10.1652960526316 26.5309486273057 21.6742125984252 25.848506649373 -1.25245421140305 -13.4462411288585 8.05061659967135 17.4844570640033 18.5877135149309 3.64025420545452 20.8110748157256 13.3682285994828 20.1600869222741 20.3446638698945 20.3869762104123 34.67051270246 NA 32.4591941150402 13.0018578437658
"113" "Alcobaça" "mergulho" 5721 56 1.566 8 1 0.16 5.72158365261813 24.4701284404763 18.9458272327965 24.0924386514967 -2.23595965816618 -24.632478942096 6.55874367321748 12.8353491092511 14.0603740496909 1.23905627112301 16.6979992240451 7.64459033599502 16.3113896763332 16.4401300786265 17.3964932266523 35.4323397479877 NA 32.4348593606927 10.9779072790455
"114" "Alcobaça" "mergulho" 5728 60 1.374 8 1 0.22 9.60698689956332 27.1455123669432 20.6814310051107 29.573237727758 -0.628469728701722 -17.3232590517972 8.79279489964986 18.3811366875742 19.7771936433817 2.81201164636311 20.1439818059032 11.2432927344933 21.9221642906066 21.3987609871631 22.4939071399913 41.0450560478413 NA 38.3252273988211 12.3307542476108
"115" "Alcobaça" "mergulho" 5808 52 1.922 8 1 0.307 8.30593132154006 25.8525381550173 21.9883855981417 22.2581245290919 -5.98376449961678 -18.6471813025067 7.80702585207564 15.9054421244406 17.1151238126378 2.42724377324328 21.1175352637388 14.672139070549 18.2303701797474 19.0717696569317 18.1932285168367 27.2966591499072 NA 27.7697162849942 12.0433182391299
"116" "Alcobaça" "mergulho" 5831 42 1.749 8 1 0.263 6.3156089193825 24.057626349684 20.8947708198838 18.4538841567553 -6.06238354226954 -21.1904288045958 6.04054663486371 12.3554710836124 13.3272754220718 1.77237516379687 18.7446287821921 12.5105538977695 14.4430179865806 15.7764073497167 14.5510119075714 23.7361787716361 NA 23.5818679885426 11.4742402773309
"117" "Alcobaça" "mergulho" 5835 61 1.374 8 1 0.163 7.23653566229985 25.6413487827478 18.7078364565588 28.5381953233277 -0.721584277132637 -22.1449191535059 7.67732796496492 15.3972990245735 16.7664568144157 1.73226514974394 17.3934846274675 7.561856181305 19.3997884419354 18.7543510765189 20.6669185366115 42.5144011088612 NA 38.1108014139977 11.4261518743437
"118" "Alcobaça" "mergulho" 5896 54 1.201 8 1 0.27 12.1398834304746 28.3274167445092 22.3776223776224 30.0899246791352 0.545813829788149 -10.9676554439155 9.4446807878539 20.5966530940661 21.8624671168216 4.461621210958 22.2921097744743 14.1992987140096 23.641427837362 23.2724463533909 23.8623815237406 40.1080097561761 NA 37.6135895967259 13.6030038149268
"119" "Alcobaça" "mergulho" 5898 50 0.717 8 1 0.181 12.6220362622036 28.2326376992142 18.8974854932302 33.4427702087995 5.12672497301889 -8.85304193225692 8.52297351254574 20.5533130057984 21.7156442998234 5.01382085249356 19.6353071913802 8.39977189030681 24.4622504485508 23.1355705569775 26.1848419637448 48.5213033222168 NA 40.6025188975144 14.0132017396403
"120" "Alcobaça" "mergulho" 5993 48 1.909 8 1 0.118 2.96699842849659 22.5583166574795 18.6565242832066 17.4132442518481 -3.16549554643824 -29.7717382664282 4.44537925978136 7.95266459957154 8.88840100274968 0.458684875415565 14.3024095632097 5.72569619973764 10.8602856922768 12.1479946191944 12.1804901799078 26.7515601229794 NA 23.9397804580646 10.1058004819297
"121" "Alcobaça" "mergulho" 6100 78 1.845 8 1 0.281 11.879674796748 29.5813504876496 22.8559270516717 33.5848157890066 -1.3154093332227 -15.5122137426333 11.3415226566067 23.1358237992787 24.9428159926955 3.36250735911965 23.460902744162 14.9491231986872 26.8219509276746 25.8899726375126 26.9056851627233 42.278073688016 NA 42.4879536294501 12.6459473771985
"122" "Alcobaça" "mergulho" 6129 50 1.09 8 1 0.208 9.54128440366972 26.4385367060743 20.2696629213483 27.8573135614552 0.217958027335324 -15.5744436321337 7.86875880177401 17.1554454594475 18.329438605685 3.14154498999269 19.3819448402854 10.5015160531814 20.4404284238771 20.1303498232857 21.2372302061768 40.0998904179667 NA 35.4966004241826 12.6184202973807
"123" "Alcobaça" "mergulho" 6133 38 1.474 8 1 0.227 5.85210312075984 23.5182961560452 20.38147566719 18.0532764932488 -4.78590438924909 -21.4393852805467 5.47916692567751 11.3523486954402 12.2335832980825 1.66879230939412 17.6414059796058 11.1173496284843 13.5054496196602 14.8173611166164 13.7968065983281 24.6268597468484 NA 23.4114901531839 11.3615727626472
"124" "Alcobaça" "mergulho" 6138 59 1.208 8 1 0.157 7.66804635761589 25.8361577250602 18.3363095238095 29.6066697816893 0.101444205742056 -21.0436477463322 7.73348574023912 15.7965100293314 17.138552205576 1.95141094755831 17.2548851660723 7.02564722984514 19.9416145393621 19.0842727009894 21.4241449871041 45.113497159434 NA 39.2247708779094 11.6244852072284
"125" "Alcobaça" "mergulho" 6141 62 1.409 8 1 0.275 12.1007806955287 28.9072336091036 22.605459057072 31.5719119755683 -0.159494561919515 -12.758025443723 10.1988582417089 21.5845398275978 23.0408733062899 4.04494256581757 22.8030748635734 14.5312751472378 24.8772899157941 24.3071527232094 24.9793166419941 41.0981410815055 NA 39.9115826100237 13.2571966306752
"126" "Alcobaça" "mergulho" 6148 51 1.287 8 1 0.123 4.87412587412588 23.7604933260733 17.8040478380865 23.8761612181825 -1.28820495874139 -25.869913577283 5.84960775265736 11.1959365967784 12.2972664309756 1.00930085693406 14.9792159500195 5.10890602599325 14.9379564540174 14.9524131203948 16.6393905894054 37.8628585744825 NA 32.4501554245082 10.7506696080556
"127" "Alcobaça" "mergulho" 6156 57 0.805 8 1 0.16 11.3291925465839 28.0608065114654 17.5537190082645 35.4575229865184 4.22770577566957 -13.3178526449121 8.81789846401079 20.0784122631908 21.4175462543675 3.83352166180985 18.4677563659186 6.58849177885813 24.6775500933797 22.8690574793822 26.7835108064189 53.7337792345764 NA 44.3680951686805 13.1273459011738
"128" "Alcobaça" "mergulho" 4571 55 0.975 8 1 0.247 13.9333333333333 29.52529524624 22.1225806451613 33.6638617170681 3.71713813471506 -7.48900329595462 9.94388829494979 22.6602390447072 23.9383444473881 5.54782196541402 22.552486727325 13.3181363880152 26.084870183729 25.1447705156795 26.715835335306 46.43919479751 NA 41.4531438490658 14.3774922538886
"129" "Alcobaça" "mergulho" 4581 43 1.216 8 1 0.179 6.32976973684211 24.137935235202 19.5246062992126 21.9429519323567 -2.12620502072116 -21.3634376070845 5.98317961433561 12.4769103055767 13.4697217675309 1.75116429179613 17.0748177609928 8.86678575648499 15.3571587248801 15.9049388977771 16.1999856968052 32.4724711314709 NA 28.7434237914369 11.4584858793691
"130" "Caravelas" "mergulho" 6063 34 1.37 8 1 0.268 6.65109489051095 23.4482227854763 20.8136752136752 17.5061040985773 -5.29047120653444 -18.1813255924337 5.58083752222049 11.8541658632114 12.6528243200811 2.22667986535933 18.2180999545217 12.5026136089729 13.6996887499346 15.0923304842882 13.7921727838781 23.0395187183564 NA 22.160737435944 11.7973249378311
"131" "Caravelas" "mergulho" 6175 45 1.505 8 1 0.224 6.69767441860465 24.4717339912495 20.4597701149425 21.047401658742 -3.86383798896796 -20.8990283207062 6.37626802792491 13.1506084425886 14.1907686094417 1.86671045979598 18.3888538323236 11.1414000914501 15.6913163911533 16.5295374487754 16.0490679252575 28.7336175531615 NA 27.3604078133212 11.5655383740704
"132" "Caravelas" "mergulho" 6341 44 1.54 8 1 0.278 7.94285714285714 25.0553246180035 21.3970149253731 21.2577992421176 -4.6768389224818 -17.7818341366439 6.97877467026617 14.5650687926681 15.5963616690698 2.5196557600316 19.8753239791434 13.4027657714014 16.815758522603 17.7234258978777 16.8533075670009 27.2701904869536 NA 26.9505610255407 12.1162138740824
"133" "Caravelas" "redagem" 5116 43 0.896 8 1 0.151 7.24665178571428 24.6095518152834 18.3807471264368 25.1792965966365 0.291755214749971 -19.1866522682766 6.23853743035543 13.6159433438036 14.6201410636091 2.19522259578421 16.5075435400661 6.75435173811819 17.050435146266 16.8799433619112 18.6005933938477 38.9642527360406 NA 32.1955267778783 11.8437093881537
"134" "Alcobaça" "mergulho" 4653 46 1.31 7 1 0.221 7.76030534351145 25.1195404748726 20.4918918918919 23.3497196745098 -2.41656691471153 -19.2096092847851 7.40726877928506 14.5756872633486 15.6500166668366 2.352464920007 18.8123236466821 11.0975108088762 17.3361819947496 17.7834371910273 17.7973506769812 32.5613077202166 NA 30.1339506783022 11.9824914007672
"135" "Alcobaça" "mergulho" 4654 43.5 1.121 7 1 0.244 9.46833184656557 25.8051690904396 21.1226927252986 24.6386497418263 -1.10591081522585 -14.767395212025 7.96095040268892 16.2490242969523 17.2699361078508 3.40516060812931 19.8673398050642 12.3515776847283 18.88092232072 19.165379428543 19.2716703855055 33.9641255322531 NA 30.9420765971453 12.8136458219674
"136" "Alcobaça" "mergulho" 4655 58 1.526 7 1 0.281 10.6802096985583 27.7170408586602 22.3212669683258 28.2549186484317 -2.01928973816418 -15.427503489937 9.92192046267441 19.4473160590213 20.8077753124892 3.43344966716245 22.0950011709372 14.4353443868357 22.4100288042663 22.3215732681352 22.4421985265331 36.1759400511 NA 35.7610969091932 12.8213844987313
"137" "Alcobaça" "mergulho" 4658 42 1.369 7 1 0.398 12.2103725346969 27.0215567451141 23.7262617621899 24.0393321223948 -3.4270193223974 -7.94531718147082 9.49039000840358 18.9130682399545 19.8702072528662 5.33205510800519 23.3028430782352 18.0193071147642 20.7407596770978 21.4265238891446 20.3935764918899 28.1094991563185 NA 28.8039980520477 14.2171853446847
"138" "Alcobaça" "mergulho" 4663 52 1.274 7 1 0.211 8.61224489795918 26.0358427268794 20.3277467411546 26.5930860115507 -1.14016074857681 -18.5297941935944 8.27796628557578 16.2818212454156 17.494791006418 2.5786353548271 19.1875014404248 10.6477819176867 19.4951265688953 19.4029423376265 20.1299859749231 37.6464605415235 NA 34.4102228808837 12.1674502539469
"139" "Alcobaça" "mergulho" 4664 47.5 1.114 7 1 0.191 8.14407540394973 25.4458445021314 19.7292122538293 25.7487173194301 -0.622204691178141 -18.6721584357589 7.64064333324289 15.2090825155701 16.3195417019754 2.49573887651817 18.2550941445373 9.45624218804867 18.4186286998143 18.3689274625282 19.3195432009149 37.796956397303 NA 33.1889978758441 12.1023705426236
"140" "Alcobaça" "mergulho" 4672 46 1.264 7 1 0.279 10.1534810126582 26.4263136629179 21.9304511278196 25.0776649452134 -1.89018837848492 -13.9110792561666 8.61127489647189 17.33874978386 18.417833241619 3.68597243499203 21.0458426348992 13.9997893755293 19.8516928095105 20.1890535233403 19.9559686643641 32.9431992951443 NA 31.3761516495048 13.0349420051838
"141" "Alcobaça" "mergulho" 4679 78 1.508 7 1 0.273 14.1206896551724 31.2224028062593 23.237003058104 38.0228791662959 1.73575474305435 -12.1605367373506 13.1962855606391 25.8674414911074 27.6958558865097 4.48797216706354 24.251093425936 14.984783187741 29.9221112063621 28.3954414762329 30.0374423016966 49.1620503465253 NA 48.2796736195545 13.4502909547671
"142" "Alcobaça" "mergulho" 4722 44 1.337 7 1 0.219 7.20718025430067 24.6687948284703 20.401055408971 22.0258290571019 -2.93707051459631 -20.0365266063021 6.98015762206584 13.6789337739343 14.7044861783684 2.14199996988038 18.4305769292795 10.9490075211084 16.3084377146268 16.9599998502296 16.7512260682047 30.7110592933028 NA 28.5009247757977 11.8015609788385
"143" "Alcobaça" "mergulho" 4742 52 1.105 7 1 0.263 12.3764705882353 28.2884355979324 22.2276243093923 30.1803132472575 1.27524246049611 -10.7230252675943 10.0009515235537 20.5780666438692 21.7930049791931 4.72595513286872 22.1167649029112 13.8828142292507 23.6179299939784 23.2093916415266 23.9527475327812 40.7842929459791 NA 37.494506385295 13.801513642077
"144" "Alcobaça" "mergulho" 4818 48 1.276 7 1 0.169 6.35736677115987 24.4737270182921 19.1933085501859 23.599141026126 -1.76437386772329 -22.6373193336715 6.82386912691228 13.0091256859799 14.103706877948 1.63848731891004 16.985787902693 8.20629861298958 16.2244746998998 16.4698722198792 17.2255807526005 35.1963030344746 NA 31.2250459464649 11.3635687421163
"145" "Alcobaça" "mergulho" 4852 77 1.569 7 1 0.197 9.66794136392607 27.9281262045673 19.8750913075237 34.2400260157768 0.125426186359107 -19.7113732897346 10.6391989464896 20.161350295631 21.9044123687464 2.40405765076941 19.8106137960849 9.79223059025951 24.632507290185 23.1727887769066 25.5589667876385 48.0263803239639 NA 45.1908100060495 11.9211400878052
"146" "Alcobaça" "mergulho" 5044 62.5 0.984 7 1 0.178 11.3058943089431 28.4105345825205 18.8073979591837 35.7847660670925 3.22935314095419 -14.9831600554749 10.2403241424112 20.716750723906 22.1817802712836 3.59148080445061 19.3587934741491 8.25748166014435 25.2515385387455 23.5314639986497 26.8363812767405 53.5949425583216 NA 45.7000946569386 12.9180318568608
"147" "Alcobaça" "mergulho" 5046 63.5 1.038 7 1 0.149 9.11512524084779 26.9996913801103 17.3526252983294 34.3957116951711 2.04615519628655 -19.2596763980386 9.35626736128432 18.1281434651623 19.590327995976 2.4795376655509 17.398226546161 5.98679806782763 22.9572503350834 21.2175943734026 24.9721319143201 53.4774674627568 NA 44.9582774791179 12.0494206444014
"148" "Alcobaça" "mergulho" 5109 60 1.06 7 1 0.152 8.60377358490566 26.4914522619432 17.7674418604651 32.2271537424599 1.39122026719983 -19.7793518799575 8.83959639047877 17.1174659490369 18.4988989883174 2.33880727708104 17.3386612706337 6.39439694977558 21.6123336990127 20.2710029671519 23.4235718598236 49.8714995455818 NA 42.1679130143005 11.9484006327904
"149" "Alcobaça" "mergulho" 5176 56 1.389 7 1 0.296 11.9337652987761 28.3658217346823 22.9066442388562 29.2789465906537 -0.968771093729144 -12.5566054112129 10.3760657229732 20.6342195775497 21.949211873062 4.23131029614594 22.8950816486435 15.338576712099 23.5178239164631 23.3478421432226 23.4870191533645 37.3771275814439 NA 36.6278573811848 13.4262888169183
"150" "Alcobaça" "mergulho" 5227 63 1.753 7 1 0.346 12.4346833998859 29.1951530117704 24.0424983902125 29.6088840267627 -2.94876664475503 -12.9339591008387 11.3876887876495 22.0921673879956 23.572180227465 4.1879509339897 24.5689771673992 17.5571235914282 24.8584263676212 24.7810681868683 24.5709911771156 35.1216059658082 NA 36.4750464064504 13.3553792473821
"151" "Alcobaça" "mergulho" 5232 61 2.132 7 1 0.238 6.80956848030019 25.3605450091162 20.8064182194617 22.9155709905882 -4.90254298077082 -23.3474072277426 7.83772054887942 14.8043084750795 16.1599613001208 1.56491159095131 19.4794747398727 11.8993059079301 17.6696439349268 18.2290812960613 18.1077771096395 30.5042651724011 NA 29.2303386667063 11.2751686231092
"152" "Alcobaça" "mergulho" 5235 62 1.628 7 1 0.222 8.45454545454546 26.4890793229643 20.6470588235294 27.539600629481 -2.16606206649565 -20.321313254132 8.94932619746163 17.1228514930389 18.5419426576471 2.22202332728463 19.7993812228199 11.2800018613195 20.5173413417632 20.3009135840147 21.0003194363048 37.3291396694167 NA 35.9100228636241 11.8439850241264
"153" "Alcobaça" "mergulho" 5256 70 1.563 7 1 0.277 12.4056301983365 29.5869290569858 22.8246515040352 33.4752219775103 -0.219248820281035 -14.0884313878098 11.7229554695997 22.8975674215748 24.5369134403385 3.88700980159299 23.3225395183255 14.7818664311126 26.463541930324 25.601189501725 26.5285800362982 42.9089786453111 NA 42.4780576680052 13.0873089691055
"154" "Alcobaça" "mergulho" 5311 64 1.778 7 1 0.196 7.05511811023622 25.6352470770366 19.8884664131812 26.2156544549739 -2.60530747167633 -23.1798196461824 8.2351850668958 15.4066656409739 16.8259369751729 1.60771451784276 18.5293717540396 9.7666270388253 18.9160563925577 18.7938890832408 19.6584212365087 36.3810461620823 NA 34.6190218632965 11.3049662021977
"155" "Alcobaça" "mergulho" 5334 57 1.508 7 1 0.285 10.7725464190981 27.7080890780287 22.4044342507645 28.0698113730058 -2.03115214178131 -15.0642920304662 9.89562880839698 19.4356373336534 20.7736841396695 3.52405303177004 22.1721634314197 14.6095004453107 22.3412350170222 22.2939235081622 22.3507143878244 35.8464001117145 NA 35.4461311720967 12.8945004718227
"156" "Alcobaça" "mergulho" 5386 68 1.01 7 1 0.225 15.1485148514851 31.3786555449502 21.4814814814815 40.076160832725 5.4613594554959 -8.80187478081645 12.4471889900115 25.7842599794342 27.3788637366686 5.5334067796401 22.8029815209937 12.0221409163442 30.191652285943 28.212817538758 31.1757898257406 56.6772529422191 NA 50.1289321252203 14.2679540047345
"157" "Alcobaça" "mergulho" 5440 57 1.099 7 1 0.166 8.60964513193813 26.3375720599189 18.6006674082314 30.4178502127023 0.803124626818447 -19.3462579649452 8.60970591473211 16.8166936549258 18.1361447288359 2.42342614303241 17.8642972830857 7.5983661997575 20.8989780609302 19.9611093922776 22.3401206222093 46.1319425712928 NA 39.6724024130115 12.028295813081
"158" "Alcobaça" "mergulho" 5449 73 1.091 7 1 0.273 18.2667277726856 33.9235115777927 24.3423120089787 43.0325438093997 6.92820006810692 -4.15033975836784 14.4334056544344 29.8377956411702 31.5362706314449 7.21335191899332 26.000408579499 15.8084603364378 34.032589199728 32.0072433415921 34.4203500546259 57.5799271496669 NA 53.1294941016425 15.347192265839
"159" "Alcobaça" "mergulho" 5639 54.6 1.373 7 1 0.35 13.918426802622 29.4773342754105 24.4245524296675 30.0439874627135 -0.527273690218294 -8.23689111561522 11.3121497337161 22.5861106265336 23.854096501745 5.56508683990224 24.8077983087341 17.9501601992848 25.160781786297 25.0688328222745 24.8753385805908 36.5264605657558 NA 36.6964729182732 14.3916406729618
"160" "Alcobaça" "mergulho" 5644 62 0.717 7 1 0.136 11.7601115760112 28.6813045515767 14.8007736943907 39.7453533007976 5.65545340801597 -14.0383516711336 10.1278392578577 21.1901270026561 22.6456769489812 3.85649395057351 17.3916020715413 3.81139557064363 26.7216188062332 23.9511249038247 29.8066322702001 61.2051791981687 NA 49.4747582252609 13.1183109645871
"161" "Alcobaça" "mergulho" 5670 45 1.676 7 1 0.174 4.67183770883055 23.3859796868494 19.559620596206 18.7782204191887 -3.96611122196484 -25.9214895884282 5.63704415565254 10.4212204346737 11.4085422512657 1.02263759909695 16.4380986023778 8.75108131993676 13.0570802033804 14.1951712018007 13.7669980323421 26.9157208317224 NA 25.1097513137949 10.7636080449601
"162" "Alcobaça" "mergulho" 5672 77 1.435 7 1 0.257 13.790243902439 30.9324767920023 22.6307692307692 38.1808169644338 2.10354168538809 -12.5993439867439 12.8985393974181 25.358711266563 27.1628615141007 4.35138338307795 23.5726402223008 13.9981915406475 29.5474124950675 27.9195418767418 29.8325953609104 50.5400670768699 NA 48.7276751884782 13.3634746145422
"163" "Alcobaça" "mergulho" 5717 46 1.51 7 1 0.362 11.0278145695364 26.9037360537047 23.2152671755725 24.1027611350754 -4.21759080534887 -11.975290477318 9.2822929057325 18.2888202192219 19.3630083493308 4.2314278099627 22.7695081895332 16.9257121117343 20.3616699851292 21.0209936350912 20.0712471467341 28.6468829369373 NA 29.4512310318436 13.4420906666131
"164" "Alcobaça" "mergulho" 5733 55 1.523 7 1 0.27 9.75049244911359 26.9305719534449 21.8518518518519 26.5770861792706 -2.55447296188258 -16.7403082310195 9.1964667296107 17.9947737691656 19.2828515613651 3.05576047566659 21.2650663202354 13.7153208059705 20.8570467057902 20.9739705097387 20.9550574637612 34.4279506850679 NA 33.8061737797456 12.54106388369
"165" "Alcobaça" "mergulho" 5818 42 1.216 7 1 0.201 6.94243421052632 24.3727987050638 20.0216535433071 21.8689879320125 -2.35138008061363 -20.2177009014175 6.66285238768532 13.1340795826739 14.1136521429282 2.07594044450664 17.8025329345826 10.0516194840673 15.827042286368 16.4404394955238 16.4551568428659 31.4881842818479 NA 28.315907151819 11.7387734240402
"166" "Alcobaça" "mergulho" 5825 50 1.578 7 1 0.267 8.46007604562738 25.8088861928136 21.4586357039187 23.5645858159396 -3.82767544709087 -18.4819591606805 8.15099150870724 15.873400173268 17.0413676273355 2.56968144257447 20.3290345485939 13.2455301483854 18.451931494913 19.0041503489203 18.5531742803269 30.4886164258692 NA 30.0482651178576 12.1625636175389
"167" "Alcobaça" "mergulho" 5826 62 1.476 7 1 0.205 8.61111111111111 26.5929124243592 20.1645768025078 28.856887840497 -1.16753027709786 -20.0237254978227 9.03172922937519 17.3269635225009 18.7492176513069 2.29119555056246 19.3540741313684 10.3098548842102 20.9749225385661 20.483106563052 21.6703631743515 40.3942911731305 NA 37.8432674384212 11.9014500534639
"168" "Alcobaça" "mergulho" 5830 52 1.648 7 1 0.312 9.84466019417476 26.7733463036717 22.475138121547 24.7521061921691 -4.16634552113591 -15.973841859685 9.10404401137084 17.7506444910192 18.9713718861506 3.22426253451103 21.9460804631041 15.2706076563222 20.2084850797397 20.6990666070832 20.0838476673826 30.4562573376116 NA 30.9482096086911 12.6799446663737
"169" "Alcobaça" "mergulho" 5838 61 1.513 7 1 0.213 8.58757435558493 26.5298872451657 20.4059405940594 28.1585057594243 -1.55036042878555 -19.9416587906857 8.95255809789915 17.1970331218138 18.5985682935851 2.30575151276556 19.5596235940154 10.7817735566297 20.6987701895974 20.3548265206105 21.2866110615713 38.915645080779 NA 36.8158478415233 11.9173529392738
"170" "Alcobaça" "mergulho" 5891 61 2.105 7 1 0.305 8.83847980997625 26.6949003922837 22.259842519685 24.4806864668932 -5.60878754429151 -19.4610524715387 9.15048421783358 17.519860605017 18.9259124029895 2.41940081247945 21.8750237336927 14.9757824277364 20.1444124363304 20.6428588397703 20.2024704798494 30.308114397895 NA 30.3173030281275 12.0108736860168
"171" "Alcobaça" "mergulho" 5972 60 1.446 7 1 0.262 10.8713692946058 27.969845606922 21.9903691813804 29.7396724613719 -1.01228929194262 -15.4012008551371 10.1248159872883 19.9090328905663 21.3155540563432 3.45722609970743 21.8295554655778 13.6354922947066 23.1361502907249 22.7676806746626 23.3171571651257 39.1157752442684 NA 37.8812312044245 12.8301230897383
"172" "Alcobaça" "mergulho" 6158 50 1.304 7 1 0.255 9.77760736196319 26.576161309952 21.4945652173913 26.2199274378144 -1.58566830776725 -15.6928836653001 8.74476614261111 17.4286664510031 18.6031589453885 3.2726196281724 20.6629088224483 12.988489015845 20.2533770306934 20.3709336727244 20.5006599841876 35.2059624932033 NA 33.2671644536381 12.7203117679473
"173" "Alcobaça" "mergulho" 4463 64 1.889 7 1 0.392 13.2811011116993 29.8297996272744 25.0017761989343 29.6679460064723 -3.92733385372821 -11.5212042454937 12.0444858808544 23.180906175671 24.684382508967 4.62588589116664 25.8951333184961 19.3927491140424 25.7431064313465 25.7827175155456 25.350045387374 33.7771408562556 NA 35.7810692188339 13.6643075302837
"174" "Alcobaça" "mergulho" 4549 53 1.682 7 1 0.289 9.1064209274673 26.4005671484938 21.9817813765182 24.4242945764489 -4.15189712792517 -17.6894271346315 8.75248402904106 16.9934590592492 18.2326510396275 2.7946316332493 21.2405139408232 14.286937636501 19.5672215198475 20.0496878998238 19.5542044400859 30.6774625517586 NA 30.8526741236819 12.3397858656177
"175" "Alcobaça" "mergulho" 4569 55 1.468 7 1 0.302 11.3147138964578 27.9008985656346 22.8154574132492 27.9366832933547 -1.97283584288165 -13.5878402743022 10.0316378431637 19.8096298614082 21.1017758114699 3.91808433228021 22.6634029937665 15.3941060058637 22.5627081968118 22.5904481498005 22.4827566752444 35.1983542326771 NA 34.9680905172994 13.1986202089669
"176" "Caravelas" "mergulho" 3148 32.7 1.32 7 1 0.125 3.09659090909091 22.0012119378282 19.1495535714286 15.11087370292 -3.17199312937722 -28.0061324453564 4.00151555930857 7.13610012696223 7.84094765679372 0.637281619776606 14.2160906354781 6.6409836442381 9.49658441143009 11.2045627470355 10.5440446953668 23.8240532143777 NA 20.5572498763918 10.2920857510104
"177" "Caravelas" "mergulho" 5607 39.5 1.301 7 1 0.241 7.31706379707917 24.3309126506545 20.7261580381471 20.4908912844136 -3.55998499552147 -18.7291880586053 6.6962885438188 13.2953596756343 14.2220646294654 2.36169300723879 18.6060760825845 11.8493895446131 15.586161832271 16.5033108801422 15.8614346495692 27.9500746126158 NA 26.1690105976648 11.9650649517656
"178" "Caravelas" "mergulho" 5905 37 0.829 7 1 0.205 9.14957780458383 24.8678230554031 20.1351351351351 23.6591800378017 0.601875553728689 -13.4318554034129 6.97140958568449 15.0081475178329 15.8699674406144 3.5845205756418 18.3988829345814 10.2925028125277 17.6428418968227 17.8616682465446 18.5255626295338 33.9753884273057 NA 29.0362221431409 12.8940958045244
"179" "Caravelas" "mergulho" 5915 37 1.295 7 1 0.308 8.8 24.7155402730684 21.6767123287671 20.3749748591758 -4.20359893291685 -14.3090571438445 7.27254205159943 14.6352828892127 15.4998023129406 3.35865850914481 20.005832939131 14.291074960209 16.5406045107748 17.5460107980997 16.4974815766074 25.9302913952018 NA 25.217741629487 12.7246094785998
"180" "Caravelas" "mergulho" 5920 48 1.719 7 1 0.252 7.03664921465969 24.8574919956324 20.9585253456221 21.1301073289794 -4.87632614121263 -21.1677377390358 7.22117519165541 13.8905918330872 14.9983693854838 1.94133797070745 19.27663276982 12.3672507938502 16.3356880187272 17.2334443299976 16.5168434492326 27.5404237972647 NA 27.1503374649674 11.6338031601495
"181" "Caravelas" "mergulho" 5921 43 1.003 7 1 0.281 12.0468594217348 27.0786344107659 22.3200498132005 26.6997062898688 0.841957746522185 -8.69875381859041 8.968938852947 18.9060298505057 19.8922131777881 5.13167169621119 21.6817851142907 14.4736089456438 21.376661147634 21.4592617630749 21.6299182868653 35.5193424897847 NA 32.4844389609545 14.0821892063205
"182" "Caravelas" "mergulho" 5932 37 1.26 7 1 0.28 8.22222222222222 24.4638492148334 21.2830188679245 20.2256078813607 -3.84143607574133 -15.7588850951721 6.95185158165289 14.0072896571987 14.8750270399183 2.9984144936928 19.3781017831105 13.3189633869342 16.0267825863613 17.0153147379539 16.1077065850824 26.5511366957565 NA 25.2864003802235 12.4493545484313
"183" "Caravelas" "mergulho" 5941 38 1.192 7 1 0.195 6.21644295302013 23.6824207819631 19.9092741935484 19.9041418309136 -2.81836612792223 -21.0389325124484 5.98993359824375 11.8038902879205 12.689512088018 1.84596828607296 17.1577477833147 9.75878023050613 14.2880833497192 15.1960765026821 14.9179404778174 28.9245652706255 NA 25.7988993696143 11.5181036805925
"184" "Caravelas" "mergulho" 6031 48 1.195 7 1 0.125 5.02092050209205 23.71869311881 17.8894472361809 23.5035258038275 -1.17907466321135 -25.5286303899718 6.16006398835089 11.1701001745374 12.2246966179095 1.10460851160809 15.0483105600349 5.26808380791219 14.7995100362914 14.8856490953315 16.4742051304916 37.4535355619141 NA 31.6770375918146 10.8500855943041
"185" "Caravelas" "mergulho" 6038 47 0.768 7 1 0.155 9.48567708333333 26.1532842481837 17.8609154929578 29.7440630111584 2.63242955554511 -15.6346243835524 7.93946041941015 16.720321708151 17.8245827881272 3.24283536800425 17.4543291117663 6.50601692584735 20.6152560373892 19.6756566825165 22.5063950162327 45.1105590382191 NA 37.0417773979831 12.6972106499836
"186" "Caravelas" "mergulho" 6048 48 1.34 7 1 0.245 8.77611940298507 25.8402168456485 21.1052631578947 24.5527580977877 -2.31411870582377 -17.404511708918 8.09579730769235 16.0205365493771 17.1461467609734 2.80789386140221 19.889741780643 12.3499105563015 18.755129737311 19.0886247066799 19.04349185257 33.2223932045071 NA 31.3709266936132 12.3554671265083
"187" "Caravelas" "mergulho" 6059 29 0.571 7 1 0.074 3.75831873905429 21.9341499969851 16.9433962264151 19.2127370365757 0.190379370293317 -25.3954100442427 4.10455141315573 7.75011603308148 8.40950873659064 0.954614248178608 12.2965262922073 0.919066057649079 11.1762139519224 11.5709863631192 13.9205897981062 30.8401341232701 NA 23.9089124424471 10.5949566837254
"188" "Caravelas" "mergulho" 6088 48 0.986 7 1 0.153 7.44827586206897 25.0900431126638 18.3256997455471 26.8178631842599 0.288078674010427 -20.2772113450698 7.3153407632793 14.410052685556 15.5239490633259 2.1347647716157 16.787952662057 6.82124960519793 18.0979846324978 17.6846163767573 19.6429680190142 41.4986888190107 NA 34.7315152234607 11.8006751652743
"189" "Caravelas" "mergulho" 6177 48 0.776 7 1 0.131 8.10309278350515 25.4599861362496 16.6458333333333 29.5453752234853 2.07146192472 -18.8605592516628 7.50613427723034 15.2159412947678 16.3370280254009 2.45747276949293 16.0434710861685 4.52665296227689 19.4571093313303 18.3862214717527 21.7897932562443 46.3630127214988 NA 37.3626064578362 12.071082059245
"190" "Caravelas" "mergulho" 6339 43 1.353 7 1 0.231 7.34146341463415 24.658320068777 20.6183868169991 21.6013504234189 -3.2699321857871 -19.5151189121667 6.98305416710255 13.7307247416843 14.7357312819923 2.2434168204056 18.6780260076467 11.4900705778688 16.2337116653168 16.9784361717475 16.576472072999 29.6587699252343 NA 27.8099352083638 11.8842755656796
"191" "Caravelas" "mergulho" 6347 44 1.233 7 1 0.259 9.24249797242498 25.7381650118444 21.3707647628267 23.9234363844617 -2.09092532637613 -15.4179858838802 7.976208428248 16.062554892223 17.0960343234805 3.24558602024413 20.1090275662196 12.9673335274625 18.5755772171404 19.018957110575 18.8027497082039 32.1820624830784 NA 30.1404750834637 12.6927175997542
"192" "Caravelas" "redagem" 4141 40 1.282 7 1 0.194 6.05304212168487 23.7751294307609 19.8890942698706 20.0698677269376 -3.06723564838496 -21.887244145766 6.07557562370677 11.8152939054774 12.7413893606042 1.70591346807647 17.1948472172723 9.70878053303844 14.3622128537732 15.2648916952558 14.9754091196461 28.9842969514503 NA 26.213615276906 11.4064492187257
"193" "Caravelas" "redagem" 4435 43.5 1.071 7 1 0.244 9.91036414565826 26.035004629319 21.187141216992 25.2631629934398 -0.526531243766663 -13.7578874210443 8.12341142019492 16.7349586118939 17.7539990975003 3.67488761388544 20.0539638715342 12.4194897435453 19.4004008562955 19.5869211464547 19.8309308300693 34.9092557813363 NA 31.5488752686071 13.0186938175059
"194" "Caravelas" "redagem" 4438 51 1.212 7 1 0.207 8.71039603960396 26.0259920023772 20.2144268774704 26.7502295747359 -0.797824638879752 -18.142814833955 8.22920212022214 16.2889968695034 17.4810065773146 2.66236878409929 19.0728255665353 10.4191984227986 19.5247548460584 19.3895548416598 20.2316457465704 38.2497307868958 NA 34.5174138932487 12.236842199213
"195" "Caravelas" "redagem" 4948 31.5 1.155 7 1 0.308 8.4 23.7135340216048 21.3005235602094 18.5270672848284 -4.11173703474506 -13.0991183619065 6.53286327766162 13.4152431415473 14.1428835229829 3.46168176470771 19.0693891456386 13.8785814779666 15.0828251495973 16.2563315315838 15.0908271232376 23.8454939910833 NA 22.6689501912414 12.6923166382935
"196" "Caravelas" "redagem" 5022 46.5 1.124 7 1 0.193 7.98443060498221 25.2808963613483 19.7992424242424 25.1281121190913 -0.870927820455764 -18.8176205652907 7.48953940171492 14.9031302242948 15.9903050970585 2.44924616756815 18.2105758487042 9.5867973099674 18.0220405674272 18.0794473654397 18.8738577962806 36.7738644337643 NA 32.389479930514 12.0632899949378
"197" "Alcobaça" "mergulho" 4651 58 1.493 6 1 0.236 9.16811788345613 26.7493566326103 21.0580046403712 27.5543557616456 -1.83847589863832 -18.908009556032 9.72539653623778 17.6215089489923 18.9696157440615 2.66051177688418 20.3341170963677 12.0646695500246 20.8407169080937 20.6916323882449 21.2028478531099 37.1403971997135 NA 35.5948010395523 12.2176818186617
"198" "Alcobaça" "mergulho" 4652 38 1.092 6 1 0.239 8.31684981684982 24.6285937234793 20.7869955156951 21.7412015585606 -2.02479836476715 -16.5613910003059 7.54758525288579 14.2451090412041 15.1367859546453 3.00211014006209 18.8538245914563 11.8856132633303 16.5851832870326 17.2559500942258 16.9767534521415 30.1839739931592 NA 27.2830123846003 12.4634841350693
"199" "Alcobaça" "mergulho" 4656 48 1.153 6 1 0.283 11.7814397224631 27.5380918538155 22.4386149003148 27.6751554180775 -0.0473918021640336 -11.6985121825493 10.2447104313776 19.3763858485151 20.4951586668029 4.59255010962245 22.0163054608409 14.59796318568 22.0448981662584 22.037084549576 22.1934100767448 36.5206898824534 NA 34.2359400085802 13.709367612148
"200" "Alcobaça" "mergulho" 4659 50.5 1.294 6 1 0.254 9.91267387944359 26.6958079764672 21.5054844606947 26.5797394416812 -1.39565016871844 -16.1530096379616 9.53807484185259 17.6458514258701 18.8321430603282 3.32622452735239 20.7291246042347 12.9730893467376 20.5114576241955 20.5737997024854 20.7730874590526 35.760262307097 NA 33.7174991505192 12.7612049301697
"201" "Alcobaça" "mergulho" 4662 52 0.835 6 1 0.124 7.72215568862276 25.5031943756576 16.1700787401575 30.7104696425448 1.87330848610844 -20.857272376507 8.48562179025982 15.1742128670802 16.3759030713898 2.14900135795101 15.6727007273731 3.91049069035057 19.7420601571305 18.4295358682966 22.2597398647834 49.0679314251603 NA 39.4517099788297 11.8102419271013
"202" "Alcobaça" "mergulho" 4666 51 1.232 6 1 0.248 10.2662337662338 26.9447876445459 21.4418604651163 27.4795016038713 -0.70616384339293 -15.5360097818424 9.74487335241684 18.1128799154382 19.3111167351372 3.50356497314338 20.7725903401124 12.7536811612156 21.0871781572884 20.9975530041607 21.4304421388109 37.4155539356398 NA 34.8001173381758 12.8966097255378
"203" "Alcobaça" "mergulho" 4667 45 0.928 6 1 0.239 11.5894396551724 27.0934927618814 21.3392857142857 28.0539346563968 1.7598675667138 -11.254209513773 9.63182422256182 18.7385815717114 19.7824604957668 4.66584587046547 20.7578113054933 12.4363927503495 21.6212230840622 21.3834916531257 22.2512466109859 39.0070603549336 NA 34.4338948244167 13.7569897078506
"204" "Alcobaça" "mergulho" 4724 50 0.877 6 1 0.287 16.3625997719498 30.4109853935112 23.8552437223043 33.4141845652263 5.66713207342546 -2.81418961829788 12.2005843274311 24.304057713072 25.4135328959012 7.73557940138252 24.4000113886337 16.0311045777422 27.1797970253402 26.4828921504011 27.5784612326665 44.0091968605612 NA 39.7597641037072 15.9155457226927
"205" "Alcobaça" "mergulho" 4727 60 1.047 6 1 0.187 10.7163323782235 27.8687669426675 19.3860684769776 33.5198338570082 2.20771799538697 -16.2796274859812 10.6685134673263 19.7252078328383 21.1308679069201 3.37525002407618 19.4584855304416 9.03745235173946 23.9038046664935 22.6026857115656 25.1903817500105 49.591461152553 NA 42.9614721233632 12.7678194271874
"206" "Alcobaça" "mergulho" 4729 55 1.319 6 1 0.176 7.33889310083397 25.4345951340833 19.2493297587131 26.6904440003115 -1.10960611485301 -22.033179149755 8.45693149106205 14.978099110769 16.2335204693411 1.90092032949908 17.7533408617018 8.50910594000415 18.5611047075219 18.3061437209561 19.5831831317864 39.2967413231696 NA 35.2818827853701 11.5908984393916
"207" "Alcobaça" "mergulho" 4739 39 0.94 6 1 0.152 6.3063829787234 23.8117961446198 18.7675675675676 22.3125931463914 -0.752035728762453 -21.5787380775893 6.59843802696012 12.0240182482538 12.9321549404554 1.85814940810315 16.1170108487874 7.13816115672955 15.0800213954167 15.4121330498999 16.4092430851849 34.5494737345641 NA 28.7169347903646 11.5354536399936
"208" "Alcobaça" "mergulho" 4825 54 1.031 6 1 0.224 11.7322987390883 28.0774472561085 20.9819494584838 31.4514318317557 2.01985864285889 -13.2300890577277 10.6320092892038 20.1473748293461 21.4147827676534 4.21419031355757 20.9004092293332 11.6310112742648 23.6352572064047 22.8712065045166 24.4004947015067 44.5159623250423 NA 39.4695480602496 13.4216159600411
"209" "Alcobaça" "mergulho" 5101 59 1.68 6 1 0.295 10.360119047619 27.5754150053485 22.5033783783784 27.3474955102478 -3.11175373597368 -16.7941901079059 10.5414099994404 19.1846948956537 20.5658020333111 3.22606728511103 22.3011491703189 14.9537540518224 22.0251055759114 22.1027188543208 21.9768677524218 34.1470303219548 NA 34.452319171791 12.6582043684365
"210" "Alcobaça" "mergulho" 5110 60 1.33 6 1 0.348 15.6992481203007 31.1174542814927 25.2389380530973 33.5977532048702 1.46598243477986 -6.92815062411281 13.5493543721178 25.2416119662493 26.6308994073308 6.38792097368553 26.0661291913162 18.6576023649988 28.1027581351721 27.5858894066472 27.8100799644283 41.0818319296421 NA 40.9731316893113 14.9301446824365
"211" "Alcobaça" "mergulho" 5114 59 0.694 6 1 0.128 10.8818443804035 27.9124841293456 14.3157894736842 38.0715664187021 5.09912129672869 -15.8073115503657 10.4885691332717 19.8031794303165 21.1871712902348 3.50204748125266 16.6783871698048 3.08502194889481 25.2465730438716 22.6568565254377 28.4547065699244 58.9428942141295 NA 47.355925641437 12.8689291724086
"212" "Alcobaça" "mergulho" 5177 54 1.331 6 1 0.17 6.89706987227648 25.1120275245029 19.0981432360743 25.9191944294808 -1.31719213128904 -22.7754100174696 8.12575529429231 14.2961605625778 15.521532113838 1.73483045954209 17.3752161419305 8.15683657834452 17.8412639626803 17.6921363622216 18.9082097717039 38.414816371375 NA 34.3990485443558 11.4457073557876
"213" "Alcobaça" "mergulho" 5200 74 1.792 6 1 0.366 15.1138392857143 31.7309503207248 25.6306532663317 34.8245867928207 -1.01964130778502 -10.5336283309829 14.5990564542769 26.5288840101281 28.2674750585897 5.2083544620207 26.9477649703275 19.4718273879048 29.6607978025486 28.967030499266 29.2493550299575 40.5510938333802 NA 42.528683805008 13.9859878616359
"214" "Alcobaça" "mergulho" 5234 68 2.053 6 1 0.227 7.51875304432538 26.0919141323896 20.6994063680518 25.9750854612808 -3.66540116166546 -23.0560495151696 9.22778077347743 16.4015644492013 17.9103231343845 1.71684385049555 19.7321970243238 11.4920959922937 19.7101401747461 19.7169135299696 20.250306591237 34.8202343627107 NA 33.4567492755192 11.3884025854219
"215" "Alcobaça" "mergulho" 5238 54 1.826 6 1 0.214 6.32858707557503 24.7633800977001 20.2927429274293 22.0865602663659 -4.13651582626993 -23.8976631525492 7.63158124508517 13.523638010617 14.7333532493211 1.50260193553192 18.4278007373144 10.7052778296225 16.3630867157169 17.0157229483982 16.8416958732841 29.9530550862287 NA 28.8714053604532 11.2333986315403
"216" "Alcobaça" "mergulho" 5249 74 2.17 6 1 0.478 16.3004608294931 32.5827186203741 27.6203045685279 33.2372547983476 -4.34544712977145 -8.50350378587114 15.5759480161303 27.8559239899549 29.5919681392653 5.90936466736555 29.618882673012 23.4984423466228 30.3732547204341 30.1888588986935 29.9730136847221 36.1313815493331 NA 38.3540125108718 14.4634951023202
"217" "Alcobaça" "mergulho" 5315 73 1.966 6 1 0.384 14.2583926754832 31.0617849964247 25.5220838052095 32.7276949296167 -2.85829220966106 -11.8583217725639 14.0511803163617 25.4263782619846 27.1411107604927 4.76857029605968 26.8143794361732 19.7875580712811 28.3355522638574 27.9442414732958 27.9669915787742 37.529313040114 NA 39.4873218128226 13.6907741865863
"218" "Alcobaça" "mergulho" 5316 69 1.624 6 1 0.274 11.6416256157635 29.0005073856637 22.5463483146067 32.1180876533761 -0.975597177462572 -15.8743794935508 12.0247725548809 21.864947138393 23.47645153213 3.52928873312132 22.8553574049699 14.4656329589939 25.3435184045496 24.6512893333888 25.4278531654951 41.1145422621369 NA 40.8431884252296 12.831250880515
"219" "Alcobaça" "mergulho" 5324 52 1.205 6 1 0.189 8.15601659751037 25.7628259893819 19.6497512437811 26.9210617388558 -0.671406253312465 -19.9845238774082 8.68007771666374 15.7194475883578 16.9272998765216 2.35449575970042 18.369871516733 9.31898528731675 19.1456583174059 18.9082639451862 20.0609544167039 39.374565996737 NA 35.0441753189943 11.9830284303581
"220" "Alcobaça" "mergulho" 5385 73 1.457 6 1 0.258 12.9265614275909 30.110932138177 22.4455051710422 35.8907184779824 1.16554645872923 -14.1498463211544 13.0549430979438 23.8660895394235 25.5756253691916 4.04797616403882 23.1118206192132 13.8931547232002 27.8077473472176 26.5156107920278 28.0606510267633 47.3628042065424 NA 45.8210849678494 13.1809688402857
"221" "Alcobaça" "mergulho" 5421 68 1.598 6 1 0.38 16.1702127659574 32.0866006698555 26.1802575107296 34.865472990468 0.125957044626876 -7.71211721340439 14.7093707105824 26.8943120050803 28.483177666181 6.1709097696052 27.4528738313046 20.2190999687644 29.8250632483473 29.230002935396 29.3304003800721 40.5444571160856 NA 42.3688171683378 14.705212209539
"222" "Alcobaça" "mergulho" 5424 60 1.11 6 1 0.152 8.21621621621622 26.2387783694071 17.8901098901099 31.426132141474 0.9492760615709 -20.9716149991491 9.39704486024141 16.6154584829523 17.9894821205382 2.1654702190895 17.2264847855939 6.48160876000444 21.0283303787291 19.8241671865713 22.7566667687636 48.5242915837339 NA 41.3568719430248 11.8038864976528
"223" "Alcobaça" "mergulho" 5446 59 1.539 6 1 0.334 12.8044184535413 29.1545943316502 23.9029126213592 29.8702053284811 -1.6819777607486 -12.1706333811525 11.9829204112801 21.9971167224667 23.3819220419657 4.59587230111125 24.2736115502171 17.1396665332073 24.7589185164421 24.629603332796 24.5045943201421 36.29533035363 NA 36.9472729503508 13.6761928643979
"224" "Alcobaça" "mergulho" 5448 66 0.888 6 1 0.207 15.3851351351351 31.3994420588342 20.4680232558139 40.8852870306015 6.59146932248503 -8.74385510073555 13.3159543299406 25.7697148359562 27.3138714650122 5.79340322169119 22.1435923570585 10.6075090824041 30.3757221984909 28.1710591943209 31.7915873989198 58.8859275997751 NA 50.6602207930661 14.4663072512508
"225" "Alcobaça" "mergulho" 5638 52.8 1.075 6 1 0.191 9.38120930232558 26.5530876216896 19.6626285714286 29.1864551508886 0.680740913643938 -17.6637298264368 9.37146867524893 17.2996879527571 18.5363717791748 2.94439544823087 18.9082988292017 9.40015881480353 20.9123510076727 20.3165035323329 21.9603863550569 42.9233053948462 NA 37.4553019973559 12.459221713433
"226" "Alcobaça" "mergulho" 5642 50.4 1.423 6 1 0.258 9.13787772312017 26.2338981043598 21.4417007358953 25.1417679279893 -2.5626701175908 -17.7159735198156 9.13073705589605 16.7305971728525 17.9121056777775 2.90721987926281 20.4705366769513 13.0124246104771 19.4762149350713 19.7653578602649 19.6597933081323 33.2807640367019 NA 32.0559353184778 12.4336415735159
"227" "Alcobaça" "mergulho" 5650 60.5 1.502 6 1 0.329 13.2519973368842 29.5600490927331 24.0126728110599 30.9752597290415 -0.980773042194354 -11.6169428677813 12.3369800814541 22.691543677001 24.1111496397061 4.78612803044833 24.4910032770056 17.131625425417 25.5687736266208 25.2832054475907 25.3326281925637 37.9272985816271 NA 38.3604579754491 13.8034996095062
"228" "Alcobaça" "mergulho" 5653 53 1.281 6 1 0.298 12.3294301327088 28.3537051414777 22.9916743755782 29.1301541709792 -0.337929996774239 -11.8246699380562 11.0675496856066 20.666485243858 21.9066438075431 4.63637306514746 22.9315493344503 15.4650862409728 23.4532570433167 23.312157630183 23.4517570821067 37.4833256839979 NA 36.1788776779758 13.7336220973841
"229" "Alcobaça" "mergulho" 5677 42 1.28 6 1 0.315 10.3359375 26.079077057012 22.3425925925926 23.4221328187554 -2.81913854436832 -13.1099759203578 9.08114912302707 16.9831903080452 17.9618924705545 4.03619655392243 21.3618063493601 15.1703051486269 19.12579864791 19.751210016412 19.0531917683869 29.6488791233997 NA 28.8712045568595 13.2804466420023
"230" "Alcobaça" "mergulho" 5678 50 1.402 6 1 0.259 9.23680456490728 26.2612203864878 21.4725457570716 25.1913096990098 -2.45989799702616 -17.436673150101 9.1523421018606 16.7998647909461 17.972803175812 2.97585379419609 20.5117497042898 13.0673125966956 19.5339405650078 19.8175420641147 19.7159618256502 33.3749252029255 NA 32.074438895791 12.4883450095752
"231" "Alcobaça" "mergulho" 5681 36.5 1.28 6 1 0.302 8.61171875 24.5669420523396 21.5583333333333 20.1374506595389 -4.17035424995213 -15.3684384886695 7.68789831030615 14.3629052354014 15.2162123079239 3.26916151357765 19.785785442074 14.0482634993618 16.2687878892869 17.294567667023 16.2527947507086 25.8124789789127 NA 24.9640778098914 12.6501166436259
"232" "Alcobaça" "mergulho" 5718 53.5 0.996 6 1 0.213 11.441265060241 27.8576083501048 20.5471105527638 31.4248122795497 2.16554800555048 -13.7004640021164 10.4155050489423 19.7579735710325 21.0141636175427 4.06628775325166 20.4267541809291 10.9029060343809 23.3321139482644 22.5131386065693 24.2483772562241 45.0780492080808 NA 39.4703247275241 13.3139653071196
"233" "Alcobaça" "mergulho" 5719 43 1.715 6 1 0.302 7.57201166180758 24.7769071607693 21.5485148514851 19.7796591532622 -6.21120064785838 -19.5560984995623 7.70050386524941 14.0076646106614 15.0143775493592 2.36235381905648 19.993166205885 14.0277186382323 16.039174936092 17.2162506133585 15.9807771767528 24.4824144807328 NA 24.8377143631489 11.9834987795004
"234" "Alcobaça" "mergulho" 5723 50 1.188 6 1 0.176 7.40740740740741 25.1958560183625 19.2712550607287 25.7851666548334 -0.89764170656478 -21.1906864260132 8.11352779958217 14.5680644190474 15.7232550744541 2.05810506650175 17.6279499128839 8.52614720227794 17.9691311423882 17.8623306822413 19.0103678646702 38.3878084460931 NA 33.7487163598642 11.7345669611587
"235" "Alcobaça" "mergulho" 5805 51.2 0.891 6 1 0.25 14.3658810325477 29.3888000834333 22.2575976845152 32.8921328394334 4.40298038191557 -7.2657804156708 11.4422609989232 22.5333667424779 23.7073274834026 6.12573026982062 22.6317188044529 13.5520013621004 25.7515425376087 24.9340064208941 26.4228013111765 45.0930365897762 NA 39.9154144523381 14.7987302284192
"236" "Alcobaça" "mergulho" 5813 36.5 1.37 6 1 0.252 6.71386861313869 23.75487495304 20.7333333333333 18.5362333177817 -4.67779737379545 -20.001400997999 6.65843551491049 12.2298137902467 13.0859325150006 2.15678724964064 18.2771207838896 12.0914726399715 14.2671907090535 15.5022582703163 14.4418604957531 24.8191601505916 NA 23.6428125981049 11.7700190417871
"237" "Alcobaça" "mergulho" 5816 45 0.577 6 1 0.132 10.2946273830156 26.3995335740054 15.4907161803714 31.4570422597424 4.65534821578767 -14.0625844849223 8.64303656533472 17.3583684570516 18.4123241217226 3.82799011271949 16.5876978448977 3.66256299996808 21.6461133086665 20.176564046535 24.3360917131351 46.5061527575275 NA 37.8569950772836 13.1394398709452
"238" "Alcobaça" "mergulho" 5824 53 1.312 6 1 0.321 12.9672256097561 28.7402080952851 23.5908273381295 29.2728905223428 -0.463835258295233 -10.5538628319402 11.4479566621314 21.3507121730391 22.5863607858904 5.0439768749771 23.6880485259546 16.5503261999395 24.0087371405898 23.9234078037619 23.8751324971799 36.7401360609508 NA 36.066631484804 14.0275697069138
"239" "Alcobaça" "mergulho" 5834 43 1.261 6 1 0.218 7.43378271213323 24.7058063418648 20.3901979264845 22.261808009802 -2.55450815540407 -19.8634247501317 7.55714778209045 13.8419853982459 14.8477188893386 2.29074703959885 18.4397890491181 10.9117234353417 16.4742771542601 17.0739485942999 16.9534202854475 31.2898998355204 NA 28.6765147351992 11.9239088818654
"240" "Alcobaça" "mergulho" 5892 50 0.999 6 1 0.17 8.50850850850851 25.8370912329289 18.8735919899875 28.1914217868311 0.693968317609431 -18.9311726103778 8.67073264453609 15.9320266715515 17.1004064335474 2.59430595611206 17.798238960416 7.95829852160046 19.6079260324344 19.0555502155748 20.957073624455 42.6576799285752 NA 36.2349153832714 12.1826267623803
"241" "Alcobaça" "mergulho" 5902 39 0.977 6 1 0.131 5.22927328556807 23.3114121833223 18.3127413127413 21.4371852842101 -1.05438501387576 -24.1086331156581 6.0796434507594 10.6541922389115 11.5449556123607 1.35890490312639 15.1261327069616 5.86554298936881 13.8238020404466 14.26078703184 15.3706030042989 34.1826182804239 NA 28.0772229100088 11.0816770141322
"242" "Alcobaça" "mergulho" 6154 47 0.806 6 1 0.137 7.98883374689826 25.3214881464927 17.1930693069307 28.5867418048827 1.68975397158475 -19.4611040151294 8.11049372287492 14.9650208845255 16.0632209247266 2.43398109659551 16.2680783213057 5.20363928129454 18.9989476502097 18.1449874101156 21.1041132586091 44.692700718563 NA 36.2447628452806 12.0511710646719
"243" "Alcobaça" "mergulho" 6163 56 1.524 6 1 0.291 10.6929133858268 27.5876766720103 22.4743202416918 27.5339727772597 -2.3488574289457 -15.6539666191248 10.4928790224477 19.2218487054245 20.536738902248 3.5222028972733 22.2058874949849 14.8182333640291 22.0379814391076 22.0849320563455 22.0108932659743 34.9023805851414 NA 34.6892672955192 12.8970683208506
"244" "Alcobaça" "mergulho" 4552 44 0.714 6 1 0.276 17.0084033613445 29.8184260914112 23.5486381322957 32.0715134098276 7.62953487186449 0.951078494818898 11.3871638122246 23.8161511374585 24.7381627073396 8.99111429298046 23.9859660780731 15.6077748194451 26.4098604763702 25.8172459307815 27.0327483712582 41.6768482648269 NA 37.1165089037233 16.7565501669711
"245" "Alcobaça" "mergulho" 4578 44 1.135 6 1 0.236 9.1488986784141 25.6889872872519 20.924064171123 24.5777024543769 -1.20589139268284 -16.3045476803572 8.51675526453943 15.957314923297 16.9909329483434 3.19086036592502 19.5974114139047 11.9418884374552 18.6525695367759 18.9276983636824 19.0935645149004 34.1579670033054 NA 31.0314257445183 12.6502967523991
"246" "Caravelas" "mergulho" 3152 32.9 1.277 6 1 0.244 6.28629600626468 23.1783875321966 20.5270194986072 17.3004134764082 -4.64734262855576 -20.0538537733402 6.11461653218024 11.2977222787139 12.0702314114662 2.07161121760059 17.6234692115974 11.6747869004704 13.2076930240391 14.587247772878 13.4309075464849 23.5696825236793 NA 22.0262566060472 11.6534771145806
"247" "Caravelas" "mergulho" 3233 37 1.26 6 1 0.204 5.99047619047619 23.4916579294531 20.0641509433962 18.9247366558335 -3.48037484881135 -21.8839858043847 6.27935599702028 11.4166316497419 12.2782798238888 1.76655194365445 17.1948215266843 10.1806858092187 13.74354410783 14.8396923014093 14.250387207006 27.0503061262857 NA 24.5508586251477 11.4409199302512
"248" "Caravelas" "mergulho" 5580 33 1.096 6 1 0.229 6.89507299270073 23.4140270364109 20.4207589285714 18.6775153746774 -3.13974479790761 -18.5051349118236 6.38905405363822 12.0055744024244 12.7807424191877 2.41263805632432 17.6454017887479 11.2328688283118 14.0777242314608 15.1735411360163 14.4708512890863 26.2224890777918 NA 23.5646516806 11.9312938225646
"249" "Caravelas" "mergulho" 5922 42 1.125 6 1 0.107 3.99466666666667 22.890639556356 17.7881081081081 20.902889639793 -1.3687865731863 -27.3933062243396 5.65812466859208 9.1914998487024 10.0976024730898 0.824516140756748 14.0022951531756 4.32935991505797 12.5946713651745 13.1018751575798 14.419225139312 34.3405885087954 NA 28.2829310094875 10.5456119409567
"250" "Caravelas" "mergulho" 5934 36 0.924 6 1 0.163 6.35064935064935 23.5489955585024 19.1823204419889 20.9936590908624 -1.08580224417387 -20.7609629962194 6.33793859329641 11.740831821181 12.583735510779 1.98367315648226 16.3111156763612 7.94333591429137 14.5037933142074 15.0758999781035 15.6329456224221 32.018618582964 NA 26.787400123535 11.6193611879531
"251" "Caravelas" "mergulho" 6056 38 1.193 6 1 0.215 6.84828164291702 23.9670459572462 20.2719033232628 20.2574722396132 -2.91514654909385 -20.0628620890704 6.81846308451985 12.565349367137 13.455949247116 2.16999692185796 17.8126559073319 10.706202717165 14.9523655772954 15.8364132889842 15.4342294887188 28.7326611003968 NA 25.9899988157774 11.7946898958767
"252" "Caravelas" "mergulho" 6066 34 1.23 6 1 0.317 8.76260162601626 24.2628860625187 21.5902912621359 19.437423295539 -4.27177884282984 -14.0715541762498 7.53308833912917 14.1644458169957 14.9530926252227 3.52943393045378 19.6969905343431 14.3556676663168 15.9096351902756 17.0115531498656 15.8592763605904 24.6637407063026 NA 23.8487890192317 12.8019139338802
"253" "Caravelas" "mergulho" 6081 31 0.936 6 1 0.198 6.55769230769231 23.02241857218 19.9701086956522 18.5502567447432 -2.09021784307117 -18.7059145773354 5.97257560271048 11.3682878100337 12.0963355691507 2.31367393496913 16.7958193780769 9.90852946304565 13.5488557359132 14.5564435662748 14.2305286372804 27.0745724110725 NA 23.2739229905826 11.8139249339919
"254" "Caravelas" "mergulho" 6084 33 1.072 6 1 0.244 7.51119402985075 23.64027243456 20.6559633027523 19.1554475108736 -2.92857386502796 -16.906908198801 6.69030871882741 12.6878364427778 13.4609378654207 2.78350235701782 18.1159784272314 11.8635921340115 14.7093927612947 15.7361832247627 15.0353628103451 26.4684254592429 NA 23.9243350288079 12.2212436191232
"255" "Caravelas" "mergulho" 6176 47 1.378 6 1 0.197 6.71915820029028 24.6159292250118 19.9312393887946 22.650854552209 -2.63344204024753 -22.1518022776246 7.47169348285064 13.38237381415 14.4641309058478 1.82278124516895 17.8668153936554 9.84081899565678 16.2712379641184 16.772814038424 16.9077286031287 32.3053823976068 NA 29.7082287224752 11.5290111096664
"256" "Caravelas" "mergulho" 6338 41 1.418 6 1 0.137 3.96121297602257 22.8257825506562 18.9137931034483 18.3580099145919 -2.89459952320723 -27.3476542441694 5.40613996451713 9.06402029918403 9.95131537877209 0.826259025731387 15.0462778318362 6.78176280738296 11.8539987259434 12.9759316509802 12.9520559868573 28.2066911803588 NA 24.9283715632482 10.5452797840812
"257" "Caravelas" "mergulho" 6340 44 1.377 6 1 0.176 5.6238198983297 23.836886208438 19.5106202209006 20.8088542593942 -2.87947420728035 -24.0438956572456 6.61205198956835 11.654057386031 12.6526070415995 1.41524064943995 16.7893137878513 8.75904568238968 14.4674660838389 15.2254017003201 15.2506411613559 30.4731828168697 NA 27.5967416406022 11.1517923161105
"258" "Caravelas" "redagem" 4391 37.5 1.602 6 1 0.259 6.062734082397 23.5687573978679 20.7364479315264 17.3841941265162 -5.96485910548636 -21.8239239546868 6.37184850121052 11.5602068031774 12.4334030483996 1.78614278493741 18.1992400450976 12.2243786341306 13.5070812466686 14.9758914994675 13.6169946176746 22.6454395803782 NA 22.2578204304533 11.4620529221269
"259" "Caravelas" "redagem" 4870 34 1.128 6 1 0.314 9.4645390070922 24.5337081240969 21.7198275862069 20.3640053775184 -3.08738839599464 -12.2836274183581 7.81781236145727 14.8871765701073 15.6677413167161 4.01436398378477 19.9638185886189 14.492999316405 16.6743781985414 17.6154240955348 16.6741995125324 26.1037698391547 NA 24.7837198597187 13.1544729152529
"260" "Caravelas" "redagem" 4876 29 0.957 6 1 0.262 7.93939393939394 23.1045494609319 20.7371202113606 18.1559810722924 -2.60058209929288 -14.0505644403838 6.45372688657838 12.5620778836403 13.2295328042006 3.33008105895898 17.9873488925044 12.4043054934177 14.3140841811673 15.408250763643 14.5909369028858 24.6342616128396 NA 22.1390765454469 12.5179758031767
"261" "Caravelas" "redagem" 4942 29 1.073 6 1 0.31 8.37837837837838 23.2274334387246 21.1340206185567 17.794346520673 -3.83264254091897 -12.8153156903544 6.77581409095176 13.0063556389957 13.6679894562791 3.64336771664356 18.6528642052827 13.7537760341476 14.5562589068278 15.7669530427252 14.5916438479637 22.9601284436349 NA 21.5619822880805 12.739115687319
"262" "Caravelas" "redagem" 4947 28 0.958 6 1 0.248 7.24843423799582 22.7247236031591 20.5065963060686 17.3096913731712 -2.93302403921265 -15.5252774292751 6.03413070344155 11.6983984564049 12.3475455911491 2.92827569262984 17.4117538146751 11.8143076904109 13.4442312637569 14.649586445678 13.7722566262317 23.8470924089648 NA 21.2514813388603 12.192793456014
"263" "Caravelas" "redagem" 4950 30 0.886 6 1 0.176 5.95936794582393 22.693324166847 19.6501457725948 18.0847710283593 -1.85336105186215 -19.982435374113 5.57990009336685 10.5637336652286 11.2685383324129 2.01574106069678 16.0847850347246 8.86740067110738 12.8236446001204 13.8556179117067 13.696116077469 27.0657298658578 NA 22.769444291636 11.5535242932777
"264" "Caravelas" "redagem" 4952 31 1.058 6 1 0.343 10.0500945179584 24.1622832429723 21.8333333333333 19.6891812672945 -2.79034707069396 -9.28741635311729 7.77344633034779 14.9775081909773 15.6671001755829 4.72148299950758 20.0005384685404 15.1629139479084 16.5269437130738 17.5111256471875 16.4746519909404 24.6560973377825 NA 23.482775603753 13.5599392373202
"265" "Caravelas" "redagem" 4953 31.5 1.07 6 1 0.284 8.3607476635514 23.7003029834087 21.1103448275862 18.9423589181498 -3.19565255537934 -14.0685278077978 6.98503623134073 13.3747253382249 14.1028074987083 3.43469905265124 18.7892627833204 13.2456157372135 15.1518981722238 16.2230348023465 15.2859530640971 25.081982923252 NA 23.2124726865058 12.6727273561058
"266" "Caravelas" "redagem" 5016 36 1.029 6 1 0.268 9.37609329446064 24.8195062157981 21.3124246079614 21.8098005668985 -1.60307750886418 -13.3148018568397 7.85466548521104 15.0998085992938 15.9338396124492 3.80325766998966 19.5779971899013 13.151103592395 17.2169838527407 17.8940338386029 17.4735256590249 29.399104469034 NA 26.787400123535 13.0405696503021
"267" "Caravelas" "redagem" 5024 45 1.184 6 1 0.301 11.4400337837838 27.0134181600242 22.5660569105691 25.9481867806657 -0.994827996013522 -11.5782624431229 9.84147288592297 18.5822166850129 19.6275595858344 4.56578943123695 21.9436427224387 15.1325908179727 20.9834852117317 21.2465203263616 21.0121535903049 33.5568272685861 NA 31.9345339739592 13.6842757658657
"268" "Alcobaça" "mergulho" 4660 50 1.189 5 1 0.318 13.3725820016821 28.6697241373397 23.5793731041456 29.1689412733886 0.46844736080734 -9.81700765435459 12.2949035352893 21.3344961037263 22.4890336002771 5.52178218289791 23.5926854072628 16.4828535435567 23.9155020427777 23.830299387923 23.8578747091203 37.0964176808814 NA 35.6485882095126 14.3757385526202
"269" "Alcobaça" "mergulho" 4665 45 0.918 5 1 0.188 9.2156862745098 25.8212712949666 19.5821727019499 26.9468620191527 0.934291392494409 -17.066744049352 9.38491063162176 16.1605714882194 17.2178100588679 3.18155556782803 18.4478674768006 9.21575740335277 19.4194491038741 19.1331619406507 20.5404098855867 39.7923342829186 NA 33.8898713954779 12.646075863152
"270" "Alcobaça" "mergulho" 4728 42.5 0.845 5 1 0.195 9.80769230769231 25.8708398828022 19.8255813953488 26.6838125044239 1.49853990858476 -15.1925478570037 9.38934360954275 16.4864185335346 17.4813505621342 3.66827629562878 18.7470611549476 9.67191925513496 19.5779754833268 19.3386023181209 20.6686816375168 38.8575137616272 NA 33.0172893515969 13.0087209008092
"271" "Alcobaça" "mergulho" 4740 50 0.928 5 1 0.209 11.260775862069 27.439896593163 20.3708791208791 30.3511998354286 2.2907712631732 -14.0135966299687 10.9556007822071 19.0930384071176 20.2649944242821 4.14350611686719 20.0856249671358 10.6238403708483 22.5284622813514 21.8406116285731 23.5187700907702 43.6993054815401 NA 37.8166439544347 13.378839496197
"272" "Alcobaça" "mergulho" 4823 45 0.942 5 1 0.239 11.4171974522293 27.0011789478694 21.3140161725067 27.8409008825498 1.53695075271866 -12.4504106698734 10.5304090078611 18.5582531272214 19.6038132768302 4.55057282878169 20.6846382639669 12.4113962380396 21.43216081549 21.2255341748678 22.0457699810202 38.7285782576094 NA 34.2471558270075 13.6731955257001
"273" "Alcobaça" "mergulho" 5100 46.5 1.281 5 1 0.201 7.29625292740047 24.9017636186216 20.0245143385754 23.4910428696631 -2.09094875252806 -21.3497584249272 8.42890340117909 14.0604130067555 15.1405483861353 2.10685750621529 18.1670697839716 10.0544544450886 16.9827381980278 17.3486705312808 17.6324968108962 33.6378617778995 NA 30.5681665312389 11.7759412645897
"274" "Alcobaça" "mergulho" 5103 61.5 1.46 5 1 0.393 16.5544520547945 31.8155424667363 26.356746031746 33.713874134677 0.644474042601975 -6.54992009687179 15.443219468525 26.3506999819175 27.7695529948994 6.86519667854637 27.4538479467746 20.6148725524629 29.012447502939 28.625074598205 28.5106642683139 39.2453301112167 NA 40.6335254100988 15.2442639706828
"275" "Alcobaça" "mergulho" 5179 49 1.044 5 1 0.276 12.9540229885057 28.3155618189557 22.6113744075829 29.6581756500008 1.70705992507006 -10.3877847878944 11.8361767276608 20.7517990530053 21.8849436425042 5.30750797541583 22.4808326690726 14.5934206743742 23.5767227378288 23.2835500347018 23.8584241437624 39.6301746230003 NA 36.3616284391445 14.2243271784708
"276" "Alcobaça" "mergulho" 5230 64 1.219 5 1 0.286 15.0155865463495 30.9983524970064 23.7134445534838 35.8423067320029 2.88981346528269 -9.7946510130038 14.5434864207869 25.0932607366464 26.5900195505278 5.67879209837986 24.530829857736 15.7656671307326 28.5804762980628 27.522498769801 28.7029235206896 46.9246949681364 NA 44.5444518321532 14.4052417750918
"277" "Alcobaça" "mergulho" 5240 54 1.156 5 1 0.241 11.257785467128 27.786430830963 21.4581589958159 29.9869160872268 0.690929981031135 -14.8427782259982 11.4299458896538 19.6172938426124 20.8857862039688 3.93331369199072 21.1785690186279 12.5668056380899 22.8741147322728 22.3984002307766 23.3532718380087 41.3856003928993 NA 37.8480751516092 13.2134876368643
"278" "Alcobaça" "mergulho" 5241 59 1.157 5 1 0.233 11.8815903197926 28.5583862292325 21.3448275862069 32.518288301486 1.57393236353407 -14.5691652217748 12.2488866689822 20.9597749128011 22.3459714260199 4.05597611545555 21.4319936638881 12.2154770747623 24.5738205779907 23.6955087143702 25.1724636394085 45.2842273567945 NA 41.2082197518619 13.2825779035961
"279" "Alcobaça" "mergulho" 5326 52 1.672 5 1 0.265 8.24162679425837 25.8140569555225 21.4130434782609 23.5716518898885 -4.11127997515648 -20.3261902329267 9.37251374448452 15.8258083687566 17.0347235282936 2.39593036627772 20.3084393106193 13.1585737079763 18.452731556901 19.0017523201518 18.5687955221702 30.3698238227819 NA 30.106387510086 12.0174204239341
"280" "Alcobaça" "mergulho" 5398 62 1.417 5 1 0.267 11.682427664079 28.6297851974519 22.3122432210353 31.2490593175368 -0.320984446699473 -15.4078697355045 12.412419177173 21.0996238744603 22.5549301094289 3.81402787201123 22.4095249922041 14.0557160289915 24.4308270543426 23.8694779005565 24.5891211884261 40.9910164584251 NA 39.6643127143396 13.0868446798929
"281" "Alcobaça" "mergulho" 5418 58 1.041 5 1 0.221 12.3131604226705 28.7620704275381 20.94887039239 33.5177040047716 2.66996735340205 -13.5989282795004 12.3650578171201 21.3188502664688 22.6809121511364 4.35473457958771 21.201355526022 11.4965514268397 25.0789900861938 24.0005903551621 25.9201088116526 47.5953737260674 NA 42.1796951954871 13.5068857084943
"282" "Alcobaça" "mergulho" 5657 59 1.056 5 1 0.236 13.1856060606061 29.4008667756318 21.6401869158879 34.2864212990689 3.03417189220143 -12.1741925614806 12.9454912036115 22.4178243927453 23.8011963351211 4.82672807508329 22.0741999290591 12.5536678275266 26.1080334792882 25.0090949707453 26.7872466205098 47.8316935777394 NA 42.9069313195473 13.8421659177645
"283" "Alcobaça" "mergulho" 5730 49.5 1.023 5 1 0.246 11.9032258064516 27.7638175616994 21.6488456865128 29.5161408535326 1.55309216115859 -12.618221676919 11.3000075296348 19.7192589310728 20.8749127112138 4.57670286984255 21.3463695086683 12.8969837742187 22.7748375617162 22.3820577309394 23.2973200030874 40.751877483136 NA 36.6044804666837 13.6974915414984
"284" "Alcobaça" "mergulho" 5807 38 1.164 5 1 0.302 9.85910652920962 25.3233360589933 21.9045643153527 22.1423548081443 -2.52962078548267 -13.7254370783044 9.15394489039941 15.8992624645125 16.7800222596301 3.98891147368129 20.5143161135294 14.4662960345875 17.9310053336162 18.6623723851546 17.9604343113439 28.6478180823043 NA 27.1878035881233 13.2066994083251
"285" "Alcobaça" "mergulho" 5814 34 1.21 5 1 0.284 7.9801652892562 23.9610058272044 21.1643564356436 19.0901786838941 -4.05936162273774 -16.8255210628589 7.7250395334002 13.3341778631625 14.1293109203285 3.01883934254649 18.9758649069065 13.2636964852375 15.1974369532865 16.3198038998593 15.2739529388667 25.0617428504274 NA 23.7286691659995 12.4200482975185
"286" "Alcobaça" "mergulho" 5827 56.5 1.057 5 1 0.288 15.3945127719962 30.5868766611517 23.7479579929988 34.3168726803522 3.7877981700716 -7.54740659926913 13.9117097049913 24.3991063169246 25.7003915892795 6.43641218431769 24.379771673615 15.8845224970745 27.567881346724 26.7471924729857 27.7932037240381 45.2766500153611 NA 41.9109016354017 14.989955152712
"287" "Alcobaça" "mergulho" 5970 60 1.161 5 1 0.165 8.52713178294574 26.4414844791148 18.5431841831426 31.0272562236409 0.686040164976545 -20.8489069354464 10.4123698332585 17.018836941034 18.3988880861691 2.30410449501636 17.8612874164168 7.51844845288263 21.2328828129135 20.1831592604684 22.6773136158046 46.9445497536275 NA 40.750929653457 11.919682427752
"288" "Alcobaça" "mergulho" 6094 50 1.42 5 1 0.334 11.7605633802817 27.7309519341832 23.2950819672131 26.6112426341295 -2.38933800382106 -13.0204170242567 11.4707988492096 19.6360802779557 20.8052321552262 4.45529765284729 23.0904297078355 16.5255305590039 22.0356665898183 22.3215974067293 21.8280856767993 32.6739157251684 NA 32.7924836898849 13.6083390236231
"289" "Alcobaça" "mergulho" 4561 61 0.612 5 1 0.208 20.7320261437909 34.516936448444 20.7961165048544 44.7185914812649 13.1259837211132 1.11698464759107 15.9655228511127 30.3842789843664 31.7233199272208 10.0531305730657 24.3195074005954 10.8832269009984 34.8242609346701 32.3067582521108 36.7442804984061 60.7734824053871 NA 52.1410398014793 17.3978880282248
"290" "Alcobaça" "mergulho" 4593 49 0.631 5 1 0.1 7.76545166402536 25.338178718064 13.2714617169374 32.0232805125551 3.10389865406645 -20.8030671454521 9.19512837621184 14.9119170246889 16.0510786257393 2.25736526642643 14.2815327439591 0.77317934839496 20.0064530445052 18.1425441538708 23.5542399551513 50.6232184809665 NA 39.867820594761 11.9044848643654
"291" "Caravelas" "mergulho" 3150 34.6 0.865 5 1 0.242 9.68 24.7199343596318 20.9221052631579 22.3983384943164 0.0249890512227468 -12.9016130458114 8.49205725583033 15.1990534410145 15.992764038596 4.11958871640346 19.1223800248608 12.1600206980499 17.4266434045998 17.9084139995525 17.9531935275542 30.9206165936929 NA 27.1633402422554 13.2433844793176
"292" "Caravelas" "mergulho" 3227 41.5 0.9 5 1 0.187 8.62277777777778 25.166034985966 19.6007142857143 25.0762456085312 0.416351122034012 -17.5123247606985 8.71419292031775 15.0435553274558 16.0184528519972 3.00589315683316 18.0334582261099 9.19261228279353 18.0731521835393 18.0613521304869 19.1416388659859 37.0424741910918 NA 31.4610496386759 12.4944889980164
"293" "Caravelas" "mergulho" 3229 45.5 1.083 5 1 0.27 11.3434903047091 27.0195204728843 22.0215175537939 26.8609929885285 0.115776896718386 -12.7416984860977 10.64481690603 18.5532634932177 19.6122740781781 4.46836088659434 21.3657975294202 13.8925211253109 21.1883643482611 21.237297056354 21.45453498952 36.0678993999034 NA 33.1793336363314 13.6147814919737
"294" "Caravelas" "mergulho" 3241 35.9 1.276 5 1 0.302 8.49670846394984 24.4364870373073 21.507249070632 19.8428057174823 -4.27299143099628 -16.2119173932348 8.22160060952585 14.1553860558995 14.9944887366786 3.23227952425027 19.6616393844399 13.9882534024609 16.0315476384638 17.0936423563815 16.017031114096 25.4437969117396 NA 24.591887624917 12.6135201068285
"295" "Caravelas" "mergulho" 5582 31 0.689 5 1 0.171 7.69375907111756 23.3932127388665 19.3476482617587 20.9046179219328 0.572248657879551 -16.4467971743228 7.01513358050209 12.6039262618035 13.3257529445802 3.0215281473759 16.6117886751069 8.29908939281408 15.1184536140045 15.5631945859088 16.3197984843364 30.5034056292163 NA 25.3501806977212 12.3557074061147
"296" "Caravelas" "mergulho" 5923 28 0.787 5 1 0.17 6.04828462515883 22.4196323633998 19.5911413969336 17.769210643639 -1.33457852725448 -19.6804657476908 5.96900361807323 10.4077879062038 11.0650696324963 2.16409528120486 15.814000831464 8.56219326541551 12.6203571680604 13.6227384147451 13.590572202488 26.5075193435307 NA 22.0331827681549 11.6204222950517
"297" "Caravelas" "mergulho" 5927 36 1.107 5 1 0.301 9.78861788617886 24.9927425738032 21.7816979051819 21.5543205185651 -2.35140154735252 -13.181101151555 8.88915762776127 15.5255729354512 16.3549555379568 4.08692420862215 20.2216415617624 14.3288740482277 17.4744294045598 18.2537394639484 17.5344531229692 28.0116578742287 NA 26.3232545223967 13.247372165179
"298" "Caravelas" "mergulho" 5964 37 1.039 5 1 0.191 6.80173243503369 23.8450566764208 19.8176400476758 20.8320400187114 -1.83360151285628 -20.5154069159655 7.31372182008086 12.3925135939058 13.2603415936329 2.18412852740228 17.2160984624541 9.53873912650861 14.9535072252938 15.6565102779595 15.7205034631425 30.673501988434 NA 26.6166804114394 11.7976780170059
"299" "Caravelas" "mergulho" 6032 47 1.131 5 1 0.22 9.14235190097259 25.9624983847946 20.5800214822771 25.935154596226 -0.673859851630623 -17.6472495247794 9.57097130878022 16.3269490919976 17.4308911057283 3.0491347558429 19.4002699732383 11.1574548801049 19.3034676410772 19.3318682374084 19.9072988466267 36.7245911043075 NA 32.9930639961168 12.5460355298027
"300" "Caravelas" "mergulho" 6039 53 1.525 5 1 0.279 9.69639344262295 26.7580894702708 21.9675471698113 25.786107717287 -2.93112080922996 -17.6641723416949 10.4240891924952 17.6965269368124 18.9394170997203 3.10364141615583 21.3168230489238 14.0413535915002 20.4132862192291 20.6715639903293 20.4542320132725 33.085833278174 NA 32.6655533221758 12.5839021889969
"301" "Caravelas" "mergulho" 6043 33 1.357 5 1 0.354 8.60869565217391 24.0432852786926 21.7303370786517 18.3455300156789 -5.88535627183456 -14.9057864346781 8.07030787250749 13.8559888339203 14.6203709128297 3.49577393975974 19.8449819363502 15.0529545534304 15.406066018351 16.7031292485939 15.226051656911 22.2597446644479 NA 22.3521545115334 12.7552988340885
"302" "Caravelas" "mergulho" 6049 35 1.56 5 1 0.536 12.025641025641 25.7328602897348 23.7058823529412 20.440531121609 -7.46407958283661 -7.40575775098791 10.5071376158398 17.5566110626537 18.3223608833579 5.87406813984989 23.0522804612256 19.4044503287967 18.7538381480327 19.9195912577248 18.3135039262043 21.5401253284387 NA 23.5142449084828 14.476784411028
"303" "Caravelas" "mergulho" 6072 31 1.131 5 1 0.273 7.48275862068966 23.3243455395912 20.8625134264232 17.9144788740552 -3.98960214000918 -16.9937660529655 7.13504386566905 12.3795988320684 13.1031311962172 2.88436409419979 18.2374465650918 12.7075975979623 14.1455886933223 15.3800255934761 14.2904195236695 23.9192940692125 NA 22.214010609639 12.2532371861148
"304" "Caravelas" "mergulho" 6078 35 1.275 5 1 0.249 6.83529411764706 23.6392362632797 20.6837209302326 18.5020059662454 -4.26416941181491 -19.9160041947406 7.1505114061473 12.1896679902013 13.0117985354658 2.28578594224815 18.1350641476969 11.9756234571734 14.2040144498372 15.4115241717761 14.4168582722215 25.0717797414394 NA 23.4959852152052 11.8592066005058
"305" "Caravelas" "mergulho" 6173 41 1.039 5 1 0.207 8.16843118383061 24.8901832697198 20.1752085816448 23.4221873125409 -1.01370203903688 -18.3885898221353 8.4486054237557 14.4645189961284 15.4277699339498 2.76840029446728 18.3515354647239 10.3856385978264 17.2053974016745 17.5485624895112 17.9141061216248 33.8187144269717 NA 29.6780278755843 12.3039561403785
"306" "Caravelas" "redagem" 4139 44 1.453 5 1 0.408 12.3551273227805 27.3735622717046 23.9840383080607 24.4725013978022 -3.89947335115162 -10.1756663463937 11.3648634046306 19.3741815659662 20.3829294873161 5.27103208225873 23.7525357863879 18.4415268498532 21.2351862625338 21.905549351883 20.84232324481 28.1811974033647 NA 29.3206241677394 14.1874376215378
"307" "Caravelas" "redagem" 4382 44.5 0.744 5 1 0.111 6.63911290322581 24.4057313703736 15.9917279411765 27.3828291700871 1.40769735646511 -22.3877180378493 8.10550462263594 13.0245890136464 14.053438530383 1.85335879120782 14.6930424931797 3.00189212206114 17.251411782181 16.409703341345 19.8801661412413 43.9429132343949 NA 34.8000766806244 11.5528441506288
"308" "Caravelas" "redagem" 4385 36 1.458 5 1 0.471 11.6296296296296 25.765860530606 23.4467408585056 20.9416958402319 -6.03261929510709 -8.81584828865349 10.2530900635939 17.3533193854235 18.154878991181 5.45051976316482 22.675349362514 18.5298176420694 18.728298222117 19.803559094688 18.3186562288431 23.0877808103572 NA 24.5361810449062 14.2110045248064
"309" "Caravelas" "redagem" 4427 38 0.919 5 1 0.181 7.48422198041349 24.2535188069211 19.5243393602225 22.5965260123714 -0.567428067957841 -19.185183225913 7.77247705909658 13.306996763861 14.1996842859136 2.51703368904982 17.2751104799518 8.91238308547263 16.1045059358471 16.4620275328919 17.1165680295446 33.6651017575431 NA 28.529324956198 12.0797784718407
"310" "Caravelas" "redagem" 4429 35 0.777 5 1 0.175 7.88288288288288 24.0618008909666 19.3500866551126 22.4480845235523 0.372207591197079 -17.3910104212759 7.60908402889638 13.3654989352382 14.1858665485112 2.90066316172965 17.0678581683796 8.50133083157956 16.1023904155308 16.3916923138736 17.2785305804267 33.2181265472226 NA 27.7024115723089 12.3463273828241
"311" "Caravelas" "redagem" 4437 43.5 0.706 5 1 0.12 7.39376770538244 24.7264954996016 16.2845849802372 27.6437223519905 1.87630220297221 -20.6074512397746 8.34895709858294 13.8504194763896 14.8668373743745 2.25264936286217 15.2752387810605 3.63714581148138 17.9420761435639 17.0945672593314 20.4300646775493 43.417920670741 NA 34.644779821429 11.8936249180105
"312" "Caravelas" "redagem" 4496 32 0.706 5 1 0.136 6.1643059490085 23.0237852027712 18.4822134387352 20.6540934329884 0.0819122381603659 -20.7182685761917 6.46444138804945 11.0465858944095 11.7980844092414 2.04253100781713 15.2684658163077 6.04149173567213 13.9140254061388 14.3420856764268 15.5256908450727 31.7210437999258 NA 25.6446952634821 11.6146272699257
"313" "Caravelas" "redagem" 4878 32 1.343 5 1 0.401 9.55472822040208 24.2017353093668 22.1102362204724 18.5706047742596 -6.02589151424018 -12.0981003470533 8.55182488261514 14.660430921026 15.3859400075097 4.2477251118668 20.4542696610796 16.1446769865526 16.050617497244 17.3130139253592 15.7838920988654 21.71740067259 NA 22.1945031267292 13.266780290443
"314" "Caravelas" "redagem" 4939 30 1.232 5 1 0.314 7.6461038961039 23.2059742825781 21.1046511627907 17.0924094167586 -5.31455518045211 -16.164511429568 7.17750920459406 12.408501117624 13.105210005317 3.05681599692015 18.5761608931691 13.6985661962397 13.9563129514178 15.346390784274 13.9199964319731 21.7464000629011 NA 21.0022211311099 12.3535005893051
"315" "Caravelas" "redagem" 4941 31 0.998 5 1 0.271 8.41783567134268 23.6295398529423 20.9786967418546 19.1360998314855 -2.51766384913141 -14.5697994462449 7.57869582000176 13.3577152544185 14.0720411477283 3.51145067752651 18.582574555867 12.8596946052396 15.1798016512629 16.1799042460761 15.4073126352065 25.7240133451057 NA 23.3735762522755 12.71390811174
"316" "Caravelas" "redagem" 5020 30 1.347 5 1 0.392 8.73051224944321 23.5355588080913 21.6739319965126 17.2588988824513 -6.66475769428311 -13.2958831772437 7.88210048690787 13.5181531850462 14.2016967115538 3.81504590283551 19.6367913601709 15.4712321707802 14.8409990315363 16.2487830355616 14.6052642826112 20.3165262955302 NA 20.702545744561 12.8968253007198
"317" "Caravelas" "redagem" 5025 32 1.239 5 1 0.494 12.7586763518967 25.3148978422066 23.395572666025 20.8630826391829 -3.69554671747943 -3.95204369683993 10.3468987083778 17.6706113331865 18.332013107168 6.88609091601365 22.4288173893276 18.7988241530972 18.8517319949682 19.8174703296304 18.489496851166 23.1407622766802 NA 23.9594617881885 15.0435026441608
"318" "Caravelas" "redagem" 5026 32 0.846 5 1 0.212 8.01891252955083 23.6681397534345 20.2229102167183 20.3911238462123 -0.781848350348681 -16.0029206214454 7.38064277505432 13.0917939446937 13.8362270395979 3.16966059677989 17.6719566967274 10.597013444274 15.3210250491604 16.0181419010374 16.0158893815391 29.0911194250375 NA 25.0150560172534 12.4911066407331
"319" "Caravelas" "redagem" 5123 40 1.051 5 1 0.279 10.6184586108468 25.9571597586873 21.8566392479436 24.1854178402462 -0.733851677380123 -12.6693664397087 9.69131811152083 16.9854684938146 17.9099989906778 4.36264563563569 20.7191792539541 13.9598741206293 19.2739792805904 19.6768724918116 19.4830640671141 32.2104644098678 NA 29.636880023269 13.5031032664965
"320" "Caravelas" "redagem" 5125 38 1.225 5 1 0.298 9.24408163265306 25.046285014502 21.7209756097561 21.4357509913975 -3.24772850962647 -15.1393499404518 8.82982027838006 15.2514585787896 16.1378182851026 3.58194662007537 20.1874043025206 14.1723514997938 17.2736743852602 18.1106360626512 17.2927590838399 27.714777478834 NA 26.5099783082988 12.9051479984357
"321" "Alcobaça" "mergulho" 4820 33.5 1.206 4 1 0.383 10.6388888888889 24.8892716340051 22.4557654075547 20.4187083127219 -3.83938429281532 -11.1060965491296 10.1088706879362 15.9712245784551 16.720344060511 4.92943645428275 21.0707875642694 16.399974308398 17.4976499584782 18.4948526576659 17.2824549397037 24.5076053001294 NA 24.3340381776581 13.785999210265
"322" "Alcobaça" "mergulho" 5427 57 1.551 4 1 0.48 17.6402321083172 32.0597810243878 27.6683937823834 32.1095585634397 -0.720262477254279 -4.47835521385704 17.1579347539338 26.7252040209424 28.0076375035022 8.03302075358329 28.9187126054479 23.2974093802508 28.8515595467945 28.8678022324829 28.1978664052156 34.9272393960173 NA 37.6018739990291 16.0804235141334
"323" "Alcobaça" "mergulho" 5431 62 0.935 4 1 0.17 11.2727272727273 28.3580751480715 18.2857142857143 36.1755034990837 3.56787686628209 -16.7332517681688 13.5714345763708 20.6187386971062 22.0723432475568 3.59320047597234 18.9923962750259 7.55391584100932 25.2796009440115 23.4359555315524 27.0786262367689 54.6939620454235 NA 46.0622342481992 12.922137784667
"324" "Alcobaça" "mergulho" 5669 46 0.541 4 1 0.149 12.6691312384473 27.7999630393272 16.1114369501466 33.5005914304311 6.68858936134228 -11.0203175889155 12.2811565076849 20.0032324195516 21.0610160862853 5.33528748162938 18.1442494913907 4.91131239639229 24.1635773698497 22.5278425016471 26.6670566264422 47.5854653949956 NA 39.5031698543324 14.2410561120267
"325" "Alcobaça" "mergulho" 5675 45.5 1.1 4 1 0.321 13.2777272727273 28.0660450448307 23.4283333333333 27.7921664532047 0.685131274130697 -9.65528257053683 12.9302855069139 20.5389631602734 21.5751426842144 5.81278816338809 23.1925755229612 16.4260800092691 22.9075166021367 22.9826835431966 22.8935584067083 35.4451710084104 NA 33.6204148486193 14.5775361823014
"326" "Alcobaça" "mergulho" 5806 38 1.482 4 1 0.325 8.33333333333333 24.636019074037 21.7550702028081 19.555009734299 -5.72176802012783 -17.9441438060932 9.06366596722701 14.2633356369071 15.1549542827722 3.01205731543061 20.1276337999502 14.6457490221459 16.0900067822196 17.2714026653852 15.9550799158837 24.074147185548 NA 24.244376580755 12.4712021237349
"327" "Alcobaça" "mergulho" 5829 49 1.128 4 1 0.188 8.16666666666667 25.5684098730357 19.625 26.3061890334042 -0.511781394623439 -20.5380684620575 10.1353493499974 15.4050268898922 16.5485105907998 2.45557492454036 18.2342344590281 9.26116296124174 18.7216676328486 18.5730987163893 19.6686694929589 38.7291534757573 NA 34.0117443081656 12.0695087319048
"328" "Caravelas" "mergulho" 3147 36 0.655 4 1 0.19 10.4427480916031 25.2674392506167 19.6483516483516 25.2459873298492 2.97085379683306 -12.5705920316816 9.93324887322784 16.1878994567327 17.0086389343556 4.55335751518739 18.4330775778112 9.30836542318961 18.960991771356 18.8143158206447 20.2064259953405 35.6028366683956 NA 30.051237161659 13.5820378211628
"329" "Caravelas" "mergulho" 3149 33.3 0.868 4 1 0.355 13.6192396313364 25.9608446058074 23.0860778443114 23.6466166235347 1.99695630442802 -3.91022820334446 11.4904769489874 18.6932105673272 19.3731741972786 7.47709718510322 22.0919772916841 16.9580075924463 20.3030134763784 20.7706130885687 20.3351062333759 29.2029110884991 NA 27.2839372134118 15.489057731797
"330" "Caravelas" "mergulho" 3230 34.5 1.201 4 1 0.204 5.86011656952539 23.1952086362198 20.0579420579421 18.1411881733276 -3.520854222313 -22.6974201493565 7.16904363003246 10.9800894644921 11.7861810246012 1.78459620325328 16.9605665133339 10.1738063399724 13.1893299137708 14.3900331126612 13.6936194670145 26.0563496272615 NA 23.4226849539919 11.432408668539
"331" "Caravelas" "mergulho" 3237 34.9 1.467 4 1 0.413 9.8252897068848 24.8285104345028 22.5048934490923 19.3700831001598 -6.61184120716344 -13.5823312754616 9.80927467963485 15.3929868106716 16.1927705180069 4.19902612459307 21.208844871454 16.7473652908724 16.8543024023701 18.0869827248871 16.5342162084077 22.1950336635562 NA 23.1754281033088 13.306769730038
"332" "Caravelas" "mergulho" 5917 40 0.887 4 1 0.229 10.3269447576099 25.8178313819042 20.844250363901 25.2848125959482 0.916650117983287 -14.1576817324501 10.4951984430801 16.6828404142604 17.6104783112795 4.16439604877046 19.636858233986 11.7002975402768 19.3300205805361 19.4164571434256 20.0088865392557 35.4835626061873 NA 30.9786843230804 13.3583946303463
"333" "Caravelas" "mergulho" 5919 38 1.173 4 1 0.318 10.3017902813299 25.5227523697653 22.1829393627955 22.3393630216977 -2.53808153335238 -13.5867104312901 10.338823911999 16.3567039929533 17.2325309817239 4.29262440269058 20.9264037665924 15.0712513688833 18.3237682173225 19.0526817134662 18.2869051572034 28.4438847159499 NA 27.261826101997 13.428102368687
"334" "Caravelas" "mergulho" 5926 35 1.113 4 1 0.251 7.89308176100629 24.0659148002409 20.8378970427163 20.0245324947306 -2.87532094265174 -18.0976169187683 8.52329226522156 13.3766638173587 14.1969831570566 2.90693574803069 18.5942366233781 12.223281860971 15.4688683414067 16.4010213963801 15.7504685483757 27.4028501326146 NA 25.0413980416925 12.3511668225558
"335" "Caravelas" "mergulho" 6073 32 1.131 4 1 0.3 8.48806366047745 23.83113910291 21.2889366272825 18.9174307173049 -3.72220272972303 -15.6701232363042 8.58034142966533 13.5814491238937 14.3211483269763 3.48551657898745 19.0976184354238 13.733445671037 15.3097494401434 16.4215203282929 15.3555393424405 24.5757963376428 NA 23.1723376717893 12.7231168769941
"336" "Caravelas" "mergulho" 6343 42 1.139 4 1 0.287 10.5829675153644 26.2032855611868 22.038338658147 24.4642240080761 -1.3092606452407 -14.1875070415937 10.917308673615 17.2442247107785 18.2207637085533 4.19864803960198 21.0350087805023 14.3031856135537 19.5677695912467 19.9772592370929 19.6857333551528 32.1811864924939 NA 30.1666234572047 13.4002765602296
"337" "Caravelas" "redagem" 4388 36 0.837 4 1 0.282 12.1290322580645 25.9755806158206 22.0596546310832 24.5081817128264 1.77088457200858 -8.72408876549451 10.9683042118951 17.830976335984 18.6232814216994 5.84716041957965 20.9691096565177 14.3512021081784 19.9317222193957 20.2100178509129 20.2808745656071 32.3251317309483 NA 29.0188630158321 14.4842837595466
"338" "Caravelas" "redagem" 4420 34 0.942 4 1 0.336 12.1273885350318 25.561090933834 22.5660377358491 22.8242112149219 0.153741154305147 -7.81396610366992 10.8454409416152 17.4720841044195 18.2069058737336 6.07428817516962 21.3631992964556 15.9547412856477 19.2061936019963 19.7872160045302 19.2412574697881 28.7784748977118 NA 26.8691356577273 14.5825033321879
"339" "Caravelas" "redagem" 4434 34.5 0.657 4 1 0.245 12.865296803653 25.9603072164823 21.4277899343545 25.3804425077725 4.35463375782937 -6.32805979623309 10.8865333410159 18.245546949551 18.9791414778238 6.63896438895567 20.4773871456238 12.8724286976259 20.4711662895781 20.4727907965229 21.2098335444504 33.5670794968955 NA 29.3981119813455 14.9784038031765
"340" "Caravelas" "redagem" 4439 47.5 1.009 4 1 0.232 10.9217046580773 27.0023640888192 21.0877626699629 28.1830555017315 1.02516651422053 -14.8654294815291 11.7039597215793 18.38272665274 19.494934201596 4.07497765478468 20.460664957099 11.9860411849122 21.4154941437962 21.1472554488443 22.0439301918811 39.5379308097344 NA 35.1255115589389 13.3284852649389
"341" "Caravelas" "redagem" 4440 36 1.041 4 1 0.321 11.1008645533141 25.5438099234418 22.3020214030916 22.6572516359058 -1.19763882473094 -11.0693936157496 10.5579929187541 16.8395873097447 17.650208378459 5.04283760086589 21.0507751262253 15.3105796274422 18.7276024185868 19.367049475593 18.7498886895721 28.9622176753718 NA 27.2174098186885 13.9272753882453
"342" "Caravelas" "redagem" 4492 33.5 0.759 4 1 0.17 7.50329380764163 23.7082372836122 19.2754919499106 21.6180511561447 0.195472729708926 -18.5583204671241 8.16587706734652 12.7469306790914 13.5323313112364 2.75072967644941 16.7124781556476 8.23398776067634 15.4175687856014 15.8088591119941 16.6189570350235 32.0939553342481 NA 26.6493910849443 12.2053164177978
"343" "Caravelas" "redagem" 4493 30.5 0.554 4 1 0.167 9.19404332129964 23.7813529693823 19.021186440678 22.3911302098586 2.73180252223921 -13.2950419864555 8.4962616267703 14.0594768158554 14.7496285147123 4.11358166745548 16.9531226534976 7.703539822984 16.6338723482367 16.7236867313342 18.0582614142541 31.2515848283504 NA 26.2432366188989 13.1231740106811
"344" "Caravelas" "redagem" 4872 31.5 0.948 4 1 0.227 7.54272151898734 23.4245656351799 20.4151069518717 19.2210461549091 -2.02080904152416 -17.805330884031 7.93746392160658 12.5142954085231 13.2499454140236 2.89188324540697 17.6958873325093 11.2019632999176 14.579375171444 15.5172089461598 15.0723982717558 27.1106428166553 NA 23.80598508441 12.2712938400268
"345" "Caravelas" "redagem" 4879 35 0.956 4 1 0.361 13.2165271966527 26.2132266206564 23.1944444444444 23.7894685495039 0.770471481406514 -5.75971051680793 11.5991467204067 18.6605553044317 19.4011066607399 6.87784136761308 22.2880027596269 17.0640725257939 20.3441221143384 20.8566198043505 20.2959800585498 29.3564840678037 NA 27.7778351768049 15.1546393949065
"346" "Caravelas" "redagem" 4937 30 0.995 4 1 0.295 8.89447236180905 23.585391249598 21.1949685534591 18.9277195354745 -2.60194285035651 -13.823432969192 8.56503354626528 13.6815645519529 14.3626878835264 3.93549757658191 18.8861531058338 13.60322188262 15.3551920223945 16.3820049717335 15.484254014182 24.827217677052 NA 22.8580572568928 12.9810290821791
"347" "Caravelas" "redagem" 4949 32 0.715 4 1 0.365 16.3356643356643 26.557667338007 23.8446601941748 25.0720003497817 6.43828234045698 3.48731735380843 12.3739965393499 20.7284362047925 21.2929561181196 10.4061233177903 23.1355671971502 18.2988700465709 22.1377207747514 22.3843886734078 22.2617748417046 29.9798407187218 NA 27.9324486520953 17.3096232856798
"348" "Caravelas" "redagem" 4954 31 0.778 4 1 0.3 11.9537275064267 24.7835988472665 21.9031141868512 22.1778097701035 1.743509391328 -6.65407196758866 10.1707646408536 16.752903724263 17.4031829004227 6.3086469260265 20.3590531946815 14.7122020389451 18.4708934206783 18.9788103694512 18.7476657702208 28.4956905210686 NA 25.7471165353419 14.6180035746289
"349" "Caravelas" "redagem" 5017 39.5 1.336 4 1 0.311 9.19498502994012 25.2160510058637 21.9053697183099 21.4060651067458 -4.02233061888977 -16.4605375298935 9.79065938967178 15.4089505998408 16.3331829417519 3.45922448158725 20.5136248874471 14.604842119482 17.4147817407533 18.3043569197227 17.3459636538262 27.0625371008194 NA 26.5271992830047 12.8286487189929
"350" "Caravelas" "redagem" 5027 32 0.89 4 1 0.208 7.47865168539326 23.4804344270702 20.1391304347826 19.8189016538308 -1.35058518897229 -18.1342840344915 7.95875234406227 12.5151580983282 13.2637214687338 2.82100719626225 17.4024637308833 10.3860656295054 14.7417804285247 15.5441123720216 15.4192412584272 28.5140467549805 NA 24.5529925779652 12.2291668076729
"351" "Caravelas" "redagem" 5117 40 0.619 4 1 0.161 10.4038772213247 25.854601076285 18.1384248210024 27.9523480416875 3.80505891647396 -13.9920501735709 10.4484456306149 16.7629966755319 17.6898440111969 4.21635569486919 17.7384341770493 6.860026232881 20.171822920869 19.4854089903725 21.9953823436849 40.4098534767858 NA 33.4811730723134 13.3964328980622
"352" "Alcobaça" "mergulho" 5671 48.5 0.978 3 1 0.397 19.6876278118609 32.0930422939474 27.2165809768638 33.5084718119351 6.62311407688514 0.701095726636542 18.966675979029 27.0943061199349 28.0882753516618 10.7544736856103 27.935790493031 21.6116994801281 29.2416107985476 28.9335033834256 29.0362441312241 40.1745593366831 NA 38.702028611696 17.9718891932137
"353" "Caravelas" "mergulho" 3226 42.2 0.88 3 1 0.279 13.3793181818182 27.6408377277652 22.5791176470588 27.9645948876502 2.82423965810641 -9.41821393688186 14.0771206569566 20.097149588075 21.0412059881024 6.19220645007022 22.1734833085591 14.7189358114595 22.5721754627527 22.4673681377315 22.9511721512866 37.1425036577286 NA 33.4141695791685 14.8226650557378
"354" "Caravelas" "mergulho" 3240 37 0.91 3 1 0.385 15.6538461538462 27.7012068351786 24.4295774647887 26.2776015590172 3.34990894747536 -2.59752116445425 14.8098556849404 21.2295912115354 21.9720535236109 8.7915899890746 24.0289395517677 18.8173633843901 22.8977063276437 23.1823872183699 22.8172720788896 31.743900230404 NA 30.1745130454992 16.49336847881
"355" "Caravelas" "mergulho" 6244 16 0.785 3 1 0.206 4.19872611464968 19.6009314392169 19.9589743589744 10.5073848011369 -4.2179689448081 -20.9408897713694 4.81529909603817 6.74381991929766 7.11416547558283 1.71178795747295 13.7004350211791 10.1128403110401 7.89182224239952 9.89556602913936 8.29500235378545 14.9797768230882 NA 12.7776018291582 10.5694752577951
"356" "Caravelas" "mergulho" 6253 18.5 0.752 3 1 0.362 8.90558510638298 19.7353933784318 19.5597826086957 14.1368670111638 -1.49411467824471 -6.84587401012254 7.93618208777838 11.5377944249949 11.8798536451285 5.45399666603076 16.0817915887997 13.4179880940909 12.3804721832691 13.5190293626529 12.4395959117199 17.0832293772437 NA 15.8994909491087 12.8192073315611
"357" "Caravelas" "mergulho" 6257 18 0.881 3 1 0.356 7.27355278093076 19.7174781157917 19.5418502202643 12.6988386601924 -4.47809749067878 -11.7920507232939 6.97837178908896 10.0260918978947 10.3957960061507 3.96110222827811 15.4894738517768 12.7779791585941 10.8958650666302 12.3806538836089 10.9064468600382 15.6849895104876 NA 14.6794928329455 12.0035191399308
"358" "Caravelas" "redagem" 4955 28.5 0.768 3 1 0.257 9.537109375 23.4313137163353 20.8529929577465 19.777399662039 0.0647477680764153 -12.5062422372584 9.8022729867107 14.054365096816 14.6828469296879 4.57673681637198 18.4470170424849 12.5578041443378 15.8366699995082 16.578024911274 16.280096300384 26.5204342887675 NA 23.369264545489 13.3531838472253
"359" "Caravelas" "redagem" 4956 29 0.826 3 1 0.352 12.3583535108959 24.3415393895675 22.185303514377 21.0434271995791 1.16896320027203 -5.76124854268395 11.5887112115442 16.7173659459883 17.2970186780316 6.97453274568238 20.5980454455726 16.0299842402284 18.1180908866444 18.7862469608484 18.1820255500456 25.9456443358234 NA 24.1234632443763 14.9310466114697
"360" "Caravelas" "redagem" 5028 26.5 1.102 3 1 0.519 12.4804900181488 23.5279124747512 22.2987804878049 18.7892383130733 -2.72917970638092 -3.7177798316313 11.5821231877377 16.2951585880694 16.7929394597723 7.53198145234177 20.7892008664534 17.9285244508172 17.2038969714185 18.201649709268 16.9259178796856 20.7491026059295 NA 21.130048214794 15.0717943351612
"361" "Caravelas" "mergulho" 6242 21.5 0.783 2 1 0.329 9.0338441890166 21.1417237532949 20.3319039451115 15.7058433612111 -1.53324697526691 -10.7041206476218 9.86132519045923 12.2814745019678 12.7144864133673 5.05029609384004 17.1539203699298 13.5722395657887 13.3783979595557 14.5003873346643 13.4958196046615 19.6474626181871 NA 18.0241124565864 13.076272388877
"362" "Caravelas" "mergulho" 6243 18 0.826 2 1 0.355 7.73607748184019 19.6434204119126 19.5047923322684 13.0926942963794 -3.47725445434042 -11.6212772259293 8.36304159201295 10.4333215335682 10.7914228271894 4.39083622157292 15.5862747028412 12.8983478463216 11.2954584940269 12.6631852669624 11.3305339932003 16.1009632801704 NA 14.9906418861279 12.2150755723746
"363" "Caravelas" "mergulho" 6247 16 0.699 2 1 0.336 7.69098712446352 18.535335251351 18.9098196392786 12.3714247989242 -1.9747324731936 -9.64884798829827 7.99681847119168 9.96930952001301 10.2654618845712 4.70557700327921 14.6047878883357 12.286958293243 10.7408060603777 11.9914284926446 10.85192767103 15.1110059173377 NA 13.895880258896 11.9492087886154
"364" "Caravelas" "mergulho" 6259 15 0.848 2 1 0.619 10.9492924528302 16.5884422560262 16.766975308642 13.0367258096216 1.68961743926184 3.48870565105219 10.0609284252603 12.2407045767527 12.3956534174942 8.86544227734459 14.5961800437502 13.8074185399743 12.5296991358968 13.2240027127089 12.4411836371305 13.717938487267 0.768035023943626 13.7233960276516 13.1139422090332
"365" "Caravelas" "mergulho" 6260 14 0.8 2 1 0.379 6.6325 17.6217008348221 18.21 10.5362587420206 -4.41583373041001 -10.9822594828267 6.93080640176925 8.64164153086756 8.90352406912517 4.01859396968438 13.422276605984 11.7484302653493 9.26104220116718 10.7262984212366 9.27104644044244 12.6568845321191 NA 11.8880379854951 11.17305656975
"366" "Caravelas" "mergulho" 6250 13.5 0.721 1 1 0.38 7.11511789181692 16.9913915673318 17.7543186180422 10.6629361317092 -2.84049900949012 -10.0961841391652 8.63009388314876 8.92693053272684 9.15835854416475 4.63053237825131 13.1405816902231 11.6769149785495 9.49325717383106 10.7745918078772 9.52803927145631 12.6116478792036 NA 11.8252680959753 11.2141963685866
"367" "Alcobaça" "mergulho" 4854 77 3.032 22 2 0.316 8.02506596306069 26.7307920376643 22.3347457627119 23.8348338152208 -7.65518887741523 -20.7192970694083 7.66246373330828 17.8765397078642 19.5671596551333 1.76121000004187 22.3827975678425 15.4604615315484 20.5842123526453 21.1052329600433 21.6518486425251 39.8520009277676 NA 26.8122218309194 11.3906863840675
"368" "Alcobaça" "mergulho" 6097 64 2.097 20 2 0.273 8.33190271816881 26.4954389747738 21.6931997891407 25.0701994413496 -4.82199667919378 -18.5439312484979 7.28178664144316 17.1538463193565 18.6099526003367 2.12274975949893 21.1031943529657 13.6840932644952 20.0371978312474 20.3512841638314 20.2586161063361 32.0375828630883 NA 31.5131763641111 11.7530501360571
"369" "Alcobaça" "mergulho" 4143 83 1.525 19 2 0.404 21.9881967213115 37.3382458762018 29.6996226415094 44.65749750658 5.53756426178176 7.45641465386684 13.0394606053609 35.1982350527991 37.1171381399932 9.02155060633294 31.867982470178 23.7248439107406 38.6914776010481 37.1000597817437 37.9697236691386 51.2581986918029 NA 53.7004966533302 16.3707462936558
"370" "Alcobaça" "mergulho" 4853 77 1.41 18 2 0.452 24.6836879432624 38.871662404285 31.8710743801653 45.0891597634042 7.67188683096003 14.3854305694264 13.6514142300798 36.9327098868918 38.6505437728099 11.5090448453363 34.0799571351707 26.6098862359754 39.9799244101661 38.6613510178598 39.152845877133 50.5392226492567 NA 53.0746523268818 18.0715227338448
"371" "Alcobaça" "mergulho" 4889 60 1.172 18 2 0.278 14.2320819112628 30.1609130646696 23.2098765432099 34.1322969460411 2.4852658472412 -3.69498801992919 8.8067768756553 23.6918559700642 25.0940424171016 5.42214461930639 23.7674936582976 15.1292526342923 27.04599266453 26.1796211154723 27.2530794588646 45.2149917871952 NA 42.3978414159144 14.2579689846996
"372" "Alcobaça" "mergulho" 5102 84 1.697 18 2 0.275 13.6122569239835 31.1103916366224 23.2064128256513 38.0342102908345 0.847401116986813 -11.1918424326332 11.0367897428594 25.9339224978397 27.8902310508602 4.0165908384243 24.2472936632617 15.0359438647553 30.0862640475252 28.4987041010037 30.1857927381096 48.4228618300161 NA 48.3508666055141 13.0692993144283
"373" "Alcobaça" "mergulho" 6090 83 2.529 18 2 0.419 13.7512850929221 31.1736709365467 25.9240017174753 31.9510413623212 -5.6135192949176 -10.7208662488637 11.5159573767418 25.9941727525644 27.9303061633572 4.11830875415941 27.7210386747376 21.0269628595905 28.8321440379072 28.5481042428425 28.9734586889695 38.6287594705179 NA 36.5717205081341 13.1488721730163
"374" "Alcobaça" "mergulho" 4676 78 1.559 17 2 0.394 19.7126363053239 35.3172783851854 28.2796173657101 41.0704070245813 3.40310437154434 2.38682376816299 12.9718399134405 32.0865721018616 33.899601817636 7.83633859764231 30.1749315914507 22.3342108889203 35.4011162459209 34.1490919740537 34.7670461830491 47.3730752383709 NA 49.6103760881204 15.6875778363012
"375" "Alcobaça" "mergulho" 4677 79 2.283 17 2 0.413 14.2912833990364 31.3957563535226 26.033125300048 32.6115401636662 -4.44792375340853 -9.37424109966982 11.7298146685369 26.1867219687981 28.0385226581999 4.53996768116401 27.7023359229275 20.9312294491777 29.037162940267 28.6972693420154 28.8651980132941 37.5662728301332 NA 38.2102278187728 13.4774996968216
"376" "Alcobaça" "mergulho" 5254 75 1.771 17 2 0.587 24.8588368153586 38.819535148283 33.5486950986633 41.7742793024945 3.11997970789031 14.4818943227423 14.9699898172502 36.7575045379049 38.4158985782438 11.8531850931847 36.2177776994856 30.4927827434788 39.1009984117157 38.4710840833199 38.2253921165042 42.4714177681986 NA 47.3515390055306 18.3353958358474
"377" "Alcobaça" "mergulho" 6194 76 1.642 17 2 0.27 12.4969549330085 29.9453288763496 22.7184466019417 35.0065884402328 -0.000172207573691517 -12.622222273824 10.405127589451 23.6862746435313 25.4581777750193 3.72377660407859 23.3693505888416 14.4941027206415 27.5245688397587 26.3780038866328 27.6508424773433 44.9470101490463 NA 44.6039163696073 12.9241779925488
"378" "Alcobaça" "mergulho" 5255 77 1.45 15 2 0.272 14.4441379310345 31.4090373769126 23.2832 38.4284274206211 2.20328563166693 -9.84783138074636 11.9750582667005 26.1288658704518 27.9360422072504 4.7015485495597 24.3374101176538 14.9856111532616 30.1970818700813 28.6275026323074 30.3354215970239 49.9927320036686 NA 48.7276751884782 13.6077829130925
"379" "Alcobaça" "mergulho" 5259 69 1.152 15 2 0.411 24.6171875 38.0491580374161 30.8602941176471 44.1030889732686 9.97273916492707 14.161647430835 14.0075366961469 35.4633771679749 36.9545136942916 12.3320208739064 32.7220212768982 24.8998996301147 38.4515480259223 37.1683426971859 37.9348727070035 52.0077872314424 NA 51.7429189144678 18.7732815753931
"380" "Alcobaça" "mergulho" 5388 69 2.623 15 2 0.584 15.3625619519634 31.5953432243019 27.7655798596781 29.0834500163274 -9.78507880848822 -6.062125971519 12.5896541559603 26.1538483959158 27.7719391451803 5.60945678009055 30.0721957041324 25.1392817554595 28.0813568084189 28.5646263761308 28.266088950252 32.9681932171275 NA 31.2531123228486 14.3107693773112
"381" "Alcobaça" "mergulho" 4881 67 1.91 14 2 0.37 12.979057591623 29.8159274583089 24.672514619883 30.3024032469537 -3.54643991976084 -11.4395805484901 11.3289325027858 23.2126585449908 24.7862619301027 4.31678253794457 25.5391062133654 18.6792898908435 25.9648413654389 25.8528086125394 25.6379315781135 35.1169663722169 NA 36.8378722992897 13.4203615504646
"382" "Alcobaça" "mergulho" 5303 76 2.066 14 2 0.476 17.5101645692159 33.5810871431521 28.2829581993569 35.2806141708426 -2.78250694333836 -4.02762891601297 14.2150219477133 29.4508681756317 31.2302015405644 6.54206881452339 30.4021324883267 24.071252000403 32.0897723298411 31.6831695460166 31.5691549206592 38.0796741467862 NA 40.9825430210408 14.8642702150635
"383" "Alcobaça" "mergulho" 5304 81 1.309 14 2 0.372 23.0190985485103 37.9667838512157 29.4607754733995 46.6672261585101 8.26854394274243 5.70597185122136 15.7671252913095 35.9434316771924 37.7967644166564 9.89988512107921 31.5559066408429 22.6914705904834 39.6608341854256 37.7793121654931 39.1374858033549 56.0186570008222 NA 56.2890487998641 16.9643868250611
"384" "Alcobaça" "mergulho" 5417 74 1.553 14 2 0.294 14.0090148100451 30.9378967393319 23.7516629711752 36.0447618783034 0.806183627731007 -10.7556947389468 12.1572429422116 25.2597245053857 26.9969113599428 4.58799391570882 24.6746064921551 16.03037300077 28.9375946485954 27.8014512797 28.877186365882 45.44643522877 NA 45.3787907802188 13.5555794782249
"385" "Alcobaça" "mergulho" 6205 72 2.336 14 2 0.463 14.2705479452055 31.0137662802376 26.4026217228464 30.3472871838844 -6.29363199587233 -9.79585249273132 12.5572061660662 25.3163879440909 27.0078914936148 4.8197454023065 28.1145623810227 22.1141593501447 27.7380049855294 27.8328105513791 27.5577757929592 34.0733447520181 NA 34.7839554963351 13.7354774520931
"386" "Alcobaça" "mergulho" 4473 79 1.755 13 2 0.27 12.1538461538462 29.8233084864671 22.6559485530547 34.8406413525509 -0.501632115563805 -15.8951121130632 12.4854623514198 23.5854379837067 25.417308435111 3.46344099895924 23.3033339156971 14.4526619380399 27.4645792740277 26.3085719285615 27.6095695486465 44.471241004942 NA 44.3736029700339 12.7127766884686
"387" "Alcobaça" "mergulho" 4755 79 1.678 13 2 0.407 19.1615017878427 34.978628568745 28.2631935047361 40.0761745526404 2.0844274588751 -2.20814491330175 15.4377570471932 31.6467936408287 33.4899282273853 7.41016599304275 30.2097274340728 22.6375490252773 34.8703438133753 33.7500129289164 34.2127142155458 45.3989342284356 NA 48.2196472199238 15.3961878173872
"388" "Alcobaça" "mergulho" 5199 67 2.811 13 2 0.383 9.12877979366773 27.1656773411871 23.2941401761777 23.1830625818408 -9.19656168762644 -20.2451081158561 10.0099751000517 18.4938059639318 20.0271823632969 2.39788970619224 23.72037965016 17.6723608544243 20.7609132667271 21.5838151799013 21.2803381712612 32.0519183663232 NA 26.0915070446356 11.9672115299095
"389" "Alcobaça" "mergulho" 5248 75 0.964 13 2 0.24 18.6721991701245 34.3554299768604 22.8795811518325 45.8945231762104 8.68742516688155 -2.21463385936679 13.8417432480975 30.5549787671182 32.3008275197378 7.3484181665509 25.0316855860152 13.5490960993975 35.3105268588345 32.6947424168307 36.2787180295173 63.8001360222194 NA 56.6149073991105 15.4101651112843
"390" "Alcobaça" "mergulho" 5836 79 1.702 13 2 0.313 14.5282021151586 31.5700502798919 24.4387483355526 36.8545824661893 0.378330710619659 -11.257650762168 13.4931432450486 26.4662613083616 28.3192163811133 4.66640575508369 25.6104766344613 17.1379076951641 30.1487343991633 28.9547187877878 29.964104605149 45.16406577953 NA 46.0594542359059 13.5650463607311
"391" "Alcobaça" "mergulho" 6092 71 1.156 13 2 0.257 15.7846020761246 32.0242219472586 23.0407949790795 39.9793334736207 4.7132554916551 -7.10850671126133 12.7709450711489 26.8863605465209 28.5514499063986 5.75787261106019 24.2823696850723 14.30665658993 31.0360468918474 29.2620527377385 31.4959115052712 54.2113402065887 NA 50.0734369968364 14.3924249585805
"392" "Alcobaça" "mergulho" 4464 69 1.357 13 2 0.193 9.8135593220339 27.7256852694593 19.7035436473639 33.4403634169995 0.64299825711467 -19.1104163721717 10.5647251239904 19.5811448460421 21.1683380973443 2.65304254245702 19.5619406087762 9.51077270706568 23.8814022544818 22.5832190308434 24.8852131785148 48.0232428158707 NA 43.9031514566875 12.1614318265192
"393" "Alcobaça" "mergulho" 4890 71 1.623 12 2 0.357 15.6173752310536 31.9061788534294 25.6268446943078 35.3963424136666 0.191533634810242 -8.16626702468289 13.794737604016 26.7020613407941 28.3678084907645 5.65632245421541 26.8617282474183 19.2327478560002 29.8544000128062 29.0927378406731 29.4417364519343 41.8826035090939 NA 43.42089075894 14.3230252831253
"394" "Alcobaça" "mergulho" 5086 86 2.262 12 2 0.383 14.5614500442087 31.9078030865256 25.8574199806014 34.9213058976541 -3.0623038257723 -12.8713935883174 14.9141774614946 27.314508326222 29.3234998070644 4.42498835403962 27.5676144160098 20.1787895902368 30.5483862157251 29.7847479814845 30.4234588253884 41.0383306819915 NA 41.4507879570489 13.3349552531733
"395" "Alcobaça" "mergulho" 5164 78 2.621 12 2 0.427 12.7073636016787 30.1874511689159 25.4382486575795 29.4192280570266 -7.09253393176935 -15.1869470821839 13.2861509423746 24.1643621272035 25.9816618807776 3.76298241227771 27.0311578143814 20.6935212494085 26.7619834908165 26.8316519838516 27.0142093433732 36.3921865013948 NA 33.2653478998449 12.9372603625879
"396" "Alcobaça" "mergulho" 6107 68 2.253 12 2 0.449 13.5517088326676 30.2722120253652 25.8217243058938 29.1136431931892 -6.36360469497712 -11.7215646749735 12.8505591130852 23.9945844867491 25.592174142112 4.59379613885407 27.2240485275119 21.2615332888532 26.355809823754 26.5776806728094 26.1133241421603 32.5597498450481 NA 33.7438699331367 13.61045946124
"397" "Alcobaça" "mergulho" 6210 73 2.184 12 2 0.304 10.1611721611722 28.1365992095094 22.7782258064516 28.522834067122 -4.33469712801571 -19.4423669354009 11.5237467932546 20.4300472705446 22.1050733049244 2.70761076717717 23.0454230124012 15.5118252231269 23.5208108162667 23.3870044251641 23.6531765175858 35.6021023516078 NA 35.1713072946832 12.1822406109088
"398" "Alcobaça" "mergulho" 5208 70 2.4 11 2 0.623 18.1708333333333 33.6322821721923 29.6136363636364 32.3246500477478 -7.38144904342332 -3.59956449438631 16.1909298142253 29.2978219048691 30.9201778563768 7.35429658189755 32.238468025961 27.3796522195747 31.2349169471188 31.4692183074489 31.1019527292974 33.9499558875507 NA 35.1025449993829 15.4791829646385
"399" "Alcobaça" "mergulho" 5383 75 1.482 11 2 0.31 15.6882591093117 32.2023020549511 24.7191887675507 38.1234443807689 2.108046560307 -9.5508088951613 14.8836803626864 27.3052264510965 29.0669455729026 5.49358348745844 25.9454687902086 17.2594195442388 30.9989592394854 29.6917867207292 30.8310697728724 47.6028343870828 NA 47.5727613505863 14.1709941955726
"400" "Alcobaça" "mergulho" 6002 70 1.92 11 2 0.297 10.828125 28.4800182649606 22.8197674418605 29.7360142277748 -3.07905916699379 -18.1605625803525 12.1631244682556 20.9722261520475 22.5962043035808 3.09696202858868 23.0861705671383 15.3424800540696 24.1481068197906 23.8515857399038 24.1535804527306 36.8253996222676 NA 37.2663304997513 12.4998185704235
"401" "Alcobaça" "mergulho" 6004 73 1.567 11 2 0.309 14.3950223356733 31.1593309153381 24.2260424286759 35.7995832364055 0.653476541646949 -11.6687595213842 14.1356827322359 25.5834599517955 27.298380271758 4.84515607257678 25.2156720548738 16.8384218316029 29.1151155229875 28.0883251145719 28.9526356793925 44.4297763765801 NA 44.7829550769645 13.7441765016223
"402" "Alcobaça" "mergulho" 6026 75 1.596 11 2 0.286 13.4398496240601 30.5799124814613 23.3882521489971 35.6626807976226 0.43606082769576 -13.8621755867988 13.922210279025 24.7092982011549 26.4666323053232 4.24246991914922 24.2237320742853 15.5078446922701 28.4453679957741 27.3061887217615 28.442807430019 45.1800964898213 NA 45.0899080793741 13.3035497165008
"403" "Alcobaça" "mergulho" 6211 70 1.48 11 2 0.345 16.3175675675676 32.3318744912667 25.6640625 36.6404697031085 1.66145787981739 -7.2746933491711 14.6139651028242 27.3315157351051 28.9692576144069 6.14451856846035 26.9020107355672 18.9626024750986 30.5913968085834 29.6585867875077 30.2330423077105 44.3071771444801 NA 45.0439648805359 14.6660970263958
"404" "Alcobaça" "mergulho" 6304 57 1.998 11 2 0.312 8.9009009009009 26.5221255531161 22.3047830923248 23.857130818975 -5.6832834661573 -19.9867227444483 9.93750829548761 17.1819186478503 18.5054060726899 2.56194020065192 21.8137120246542 15.1396642591013 19.6695884251972 20.2853657299553 19.6403930003395 29.1661383741143 NA 29.6118862493003 12.1414591167897
"405" "Alcobaça" "mergulho" 4465 73 1.737 11 2 0.263 11.0529648819804 28.7732892247701 22.1724137931034 32.2204776444625 -1.30989306214865 -18.1612273228989 12.6015078341269 21.5706796043482 23.2608942343401 3.11619443781307 22.4275732402881 13.8416376346008 25.209948623002 24.4227656661702 25.3957806436227 41.4641911858337 NA 41.1790227064025 12.495758233206
"406" "Alcobaça" "mergulho" 4883 68 1.971 10 2 0.348 12.0060882800609 29.2012354483635 24.0112930547713 29.580827687787 -3.86755458016418 -16.0499171564229 13.1825275941718 22.1895624546521 23.781781683123 3.75237602674699 24.673172032855 17.6181884181473 25.0311550145987 24.9349173240853 24.8193608282279 34.9621408932345 NA 36.2015781997584 13.0029125652649
"407" "Alcobaça" "mergulho" 5053 72 1.745 10 2 0.53 21.8681948424069 36.4078748394763 31.1067961165049 38.9466235902252 1.42625143302653 2.15058939108718 18.541277529533 33.3515488927393 34.9781717230828 9.83381749921852 33.4107622619712 27.4056161283307 35.7936946858472 35.2519897228097 34.9755714447605 40.7020191900686 NA 44.9134057903415 17.0818183388743
"408" "Alcobaça" "mergulho" 5201 73 1.488 10 2 0.335 16.434811827957 32.615626277105 25.5551242236025 37.7773666265852 2.05554811865015 -8.43609984349179 15.8370272764976 27.8693523355796 29.5804359299774 6.04587952173449 26.869138190169 18.6190040502389 31.3181547803184 30.1901232648365 30.9993395998144 46.0596075902687 NA 46.6471418137836 14.5666601779805
"409" "Alcobaça" "mergulho" 5252 73 2.097 10 2 0.533 18.5546018121125 34.1290375058243 29.3036373220875 34.9252570810869 -3.466091717453 -4.41222734605638 17.2344303062216 30.1406294459575 31.8364430191598 7.40427468215908 31.63070267622 25.8932476894925 32.4896886834142 32.2873592155642 31.9610925201632 36.5865516484799 NA 39.7643668583315 15.4735946456443
"410" "Alcobaça" "mergulho" 5260 69 0.984 10 2 0.261 18.3018292682927 33.6450735831766 23.8125 42.5435657526361 7.67878058828732 -3.93903866893888 15.6894047813633 29.284423073146 30.8794056984252 7.51526231488019 25.4958874582014 15.0253784804758 33.4412846760444 31.4425228491834 34.0678760805661 57.8018643348226 NA 52.1059498486338 15.5991438437386
"411" "Alcobaça" "mergulho" 5297 79 2.091 10 2 0.484 18.285987565758 34.3345392631096 28.8609201480698 36.5780922013615 -2.31901490896561 -6.16960745649072 17.6703709028565 30.7052543241837 32.5543383465373 6.85321754180338 31.1669754296662 24.7654270037126 33.4093629936168 32.8752487209214 32.883131502553 39.3531331989284 NA 42.3199063756404 15.0321761873139
"412" "Alcobaça" "mergulho" 5343 86 2.202 10 2 0.48 18.7465940054496 35.0767312269033 29.2307692307692 38.28423389325 -2.04666366032799 -6.59320427693784 18.6383027164259 32.1550811049621 34.173344766374 6.74862886228154 31.775296703329 25.1064221739394 35.057255668529 34.2797491093467 34.6310262505427 41.7117143016777 NA 44.0571989786888 14.8735821920924
"413" "Alcobaça" "mergulho" 5395 71 1.833 10 2 0.466 18.050190943808 33.6234694793933 28.307409675444 35.5081558173099 -1.20099246984648 -4.91300463628143 16.5998947853448 29.3189860385047 30.9683014002405 7.20404105330793 30.1929048022425 23.8291467654999 31.9163431085727 31.5023886114755 31.2570014339018 38.3911667043984 NA 41.7504529709419 15.3664708291057
"414" "Alcobaça" "mergulho" 5399 78 1.776 10 2 0.37 16.25 32.7816560460506 26.256345177665 37.0428582804355 0.0240718428538679 -9.72258507871182 16.3949196134493 28.3234342467037 30.1557162403121 5.67489038788685 27.8164049725919 20.1097919531896 31.6167744128323 30.6598982824541 31.1574639290418 43.0123790249807 NA 45.1771255381077 14.2618908982683
"415" "Alcobaça" "mergulho" 5429 55 1.513 10 2 0.25 9.08790482485129 26.5195518860363 21.3328255902513 26.2315965016193 -2.47241625916814 -19.7107310326241 10.4177374641457 17.1952624382203 18.4780026148041 2.71680606548738 20.5146225520905 12.7068579751573 20.1610418053796 20.2644808736632 20.395064068765 34.7492390370741 NA 33.6751186656148 12.2725037246485
"416" "Alcobaça" "mergulho" 5729 53 1.517 10 2 0.387 13.5207646671061 29.0756518047702 24.6856492027335 28.2380301424183 -2.44792544783002 -9.38468030931762 12.2410904753557 21.9349385666713 23.1656686795679 5.4088252551568 25.0638141311339 18.8911701653495 24.228492051535 24.4461282805794 23.8141536436872 32.8628499825176 NA 34.1710153246162 14.2877800748074
"417" "Alcobaça" "mergulho" 6020 64 2.499 10 2 0.637 16.3137254901961 31.8729311805967 28.3636363636364 28.9570635220748 -9.97795332977743 -6.6052801208549 15.3286523354693 26.4736040599368 27.9598966934639 6.52256818407215 30.6566941778072 26.1646371331377 28.1926753387275 28.7825872013027 28.2147599039649 30.9809633284087 NA 31.0514594754662 14.9859477430465
"418" "Alcobaça" "mergulho" 6201 71 1.225 10 2 0.409 23.705306122449 37.6153362838176 30.3990243902439 43.7568747356386 8.61344349231156 5.96485641891716 18.4126358149332 34.9613992960198 36.5281095360546 11.358587673978 32.2933794951284 24.4439269554879 38.037972060093 36.7348073684398 37.4655610735322 51.3968369771068 NA 51.7140494228773 18.0951987860103
"419" "Alcobaça" "mergulho" 6206 70 1.77 10 2 0.504 19.9322033898305 34.8682080672971 29.6815286624204 36.8292174395314 -0.0368023215975853 -1.02989634292649 17.3926649395043 31.1016952744947 32.7028061752499 8.5836084639723 31.7564483375034 25.6906474574033 33.5556931087517 33.1358373468737 32.8055513028246 38.9932249154528 NA 42.8093289172648 16.2936935947185
"420" "Alcobaça" "mergulho" 4670 48 1.626 9 2 0.478 14.1107011070111 28.8540230265031 25.4586255259467 26.1993258524707 -4.58383568714995 -7.1995013878645 12.7212406830207 21.7706656196979 22.8622615690936 6.20800671176191 25.9192670677148 20.9595003118842 23.5506304031651 24.1572736023013 23.0173688757933 28.3755046360709 NA 30.731719337576 14.8599429948198
"421" "Alcobaça" "mergulho" 4725 57 1.623 9 2 0.466 16.365988909427 31.2523599924355 26.9163738580464 30.8777383111819 -2.03606172030242 -5.3711898128636 14.9074183363402 25.4619882814557 26.7638757229794 7.08725545670162 28.0475373887081 22.370216106529 27.6143183655822 27.7211131834522 26.999343849603 33.6992044039231 NA 36.3665648711324 15.4349534543483
"422" "Alcobaça" "mergulho" 4754 62 1.696 9 2 0.428 15.6462264150943 31.2585450842047 26.4010695187166 31.7354693521267 -2.07944278146723 -8.25777631367901 15.1578614965259 25.480746146348 26.9220842451039 6.21375462112732 27.5838060470779 21.3213331503423 27.927344238818 27.8414375548264 27.3628149168291 35.3699800924674 NA 37.8873903397188 14.7928672471131
"423" "Alcobaça" "mergulho" 4863 54 1.535 9 2 0.37 13.0162866449511 28.8649100993511 24.3295880149813 28.1815355642979 -2.53924057170601 -11.593043701704 12.841715193198 21.5450164046107 22.8054996666964 5.01266345762511 24.6360532927509 18.2446298363893 23.936654168732 24.1208859205343 23.5691214182932 33.201973819652 NA 34.3456449840833 14.0013760617071
"424" "Alcobaça" "mergulho" 4891 60 1.282 9 2 0.455 21.2948517940718 34.7655927909522 29.4269870609982 37.2763519441785 5.03583249870939 3.78307627395024 17.2093012005138 30.7339850753615 32.032942136997 10.6304266326047 30.9009504981216 24.5581202663199 33.1162742641354 32.6042216042859 32.4907326564752 42.193596131679 NA 43.5156900256649 17.7977844852238
"425" "Alcobaça" "mergulho" 4894 70 2.028 9 2 0.491 16.9477317554241 32.7740508726958 27.9595185995624 33.2752040338978 -3.6658222011088 -7.59502412488757 16.8493977143553 28.0085858168594 29.6419799702524 6.54607332756589 29.882431750629 23.9481567428876 30.4088356038191 30.2813144290843 29.8739221768755 35.5226891503829 NA 38.5322031053353 14.9376616324494
"426" "Alcobaça" "mergulho" 5035 58 1.756 9 2 0.4 13.2118451025057 29.3371962103666 24.8843187660668 28.4066963508914 -3.89857350522375 -12.2234679104692 13.4526157837726 22.3111256568948 23.6698565318717 4.8986274506408 25.5359805265562 19.3594740098125 24.6674266399654 24.8939427883073 24.2298731127693 32.229582989905 NA 34.2520374253233 13.8996598488313
"427" "Alcobaça" "mergulho" 5043 60 1.621 9 2 0.371 13.7322640345466 29.8350492347647 24.8135116115412 30.2691033497636 -2.11544077765217 -11.6356937707735 13.9262377785978 23.1511268922523 24.5563684122356 5.10777328692502 25.4892276300992 18.7625159607103 25.760716331496 25.6900618209339 25.3595425886286 35.4015422245833 NA 36.9224614695025 14.0359600839557
"428" "Alcobaça" "mergulho" 5051 75 1.697 9 2 0.403 17.8108426635239 33.7338991460518 27.4582498329993 37.6533730889214 0.788358234565301 -7.02065699026945 17.7594225520726 29.6371123519655 31.3897031753849 6.79088705577637 29.1867655467099 21.8590528034002 32.7045957697549 31.8448233740458 32.1015850558583 42.7385959696813 NA 45.371001488139 15.0417340097753
"429" "Alcobaça" "mergulho" 5087 71 1.49 9 2 0.458 21.8241610738255 36.2874622729983 30.2 40.3631316734748 4.25203249954104 1.34977046222711 19.1395057794374 33.143567295485 34.7434222813679 9.8931247946503 32.168831439629 25.3129716676915 35.9031307852392 35.0439121416669 35.1260310989153 44.7413885284813 NA 47.5523335109273 17.137566687843
"430" "Alcobaça" "mergulho" 5175 63 1.293 9 2 0.358 17.4431554524362 32.5435080259444 26.2159194876487 36.1594634269589 3.10274512733555 -4.93271983615529 15.9020106662463 27.4894051547636 28.9369496313479 7.37183472836677 27.3606788320824 19.7410771273598 30.4600181569122 29.6939072598091 30.1195990045399 43.9814443853198 NA 43.814394809993 15.5734329298926
"431" "Alcobaça" "mergulho" 5182 61 1.555 9 2 0.481 18.8688102893891 33.2915541121341 28.5025830258303 34.3317404415648 0.465988105189433 -1.48452379062746 16.5680466919288 28.5915248511487 29.9641075692802 8.58964229441559 30.0216379935094 24.1367580147274 30.8626163793087 30.6627216907874 30.1621995514458 37.3100191165006 NA 40.1937385941649 16.4167380476343
"432" "Alcobaça" "mergulho" 5204 72 2.112 9 2 0.458 15.6136363636364 31.9673200359855 27.0167364016736 32.4835136125878 -4.25520465656799 -10.5032086106907 16.3108341524239 26.83051884595 28.5204884119355 5.60127140221463 28.7839420310183 22.5680215140667 29.3670867680185 29.2225634190078 28.9470981958871 35.5729399286322 NA 37.8723055681951 14.2752204675237
"433" "Alcobaça" "mergulho" 5206 68 1.654 9 2 0.341 14.0193470374849 30.5962434074698 24.6547455295736 33.0637764899689 -0.975742567954938 -12.7637480092286 15.0002110834282 24.5260912658405 26.1236285561769 4.86168794098912 25.5487917326277 18.0101830098352 27.5985233682292 27.0626528075629 27.283324517039 39.5934038383749 NA 40.8339068573701 13.7998110159174
"434" "Alcobaça" "mergulho" 5207 73 1.516 9 2 0.427 20.561345646438 35.5617401201076 29.1420972644377 40.1177734768711 3.57022518451096 -1.51617255065088 18.7977470368806 32.2073603972928 33.880129012899 8.79011872629311 31.0346773772152 23.7841384656985 35.1759737502964 34.2028731108413 34.464002124998 45.3126382708528 NA 47.821269554697 16.3841365578118
"435" "Alcobaça" "mergulho" 5312 77 2.795 9 2 0.797 21.9567084078712 36.884228805578 33.1132947976879 35.3820743395441 -9.60332530770007 0.0967063238867993 20.8702916548197 34.2433823098285 36.004175248638 9.46448823649009 36.9570498426751 32.8400655714846 35.9215604841894 36.1474006482412 36.7533948454919 40.5582995248884 NA 35.4365256385295 16.7564636851001
"436" "Alcobaça" "mergulho" 5313 63 1.798 9 2 0.384 13.4549499443826 29.8772401960885 24.9511889862328 30.0021234351841 -3.27352737507534 -12.8666734271714 14.1418036124637 23.2463847969467 24.7256808205352 4.77769042383554 25.7816624099007 19.1768305208959 25.8428770924913 25.8269332627377 25.434335861043 34.4197296113215 NA 36.3760077500316 13.7800022626615
"437" "Alcobaça" "mergulho" 5389 70 2.33 9 2 0.487 14.6309012875536 31.1483670709038 26.7370892018779 30.0789479065368 -6.70759643332586 -11.9748040628442 15.5412770901614 25.4719794154229 27.1162678366187 5.12063384175729 28.5231767166817 22.7845572575687 27.7627557042246 27.9524667789167 27.5551846633195 33.2424857928985 NA 34.2141035022593 13.9632858468985
"438" "Alcobaça" "mergulho" 5393 80 2.21 9 2 0.607 21.972850678733 37.1194539510279 32.1492537313433 38.7868506767377 -2.4162285868236 -0.541074692765385 20.8370184703064 34.7265915522529 36.5669683454106 9.23628977064029 35.201980857665 29.6982209210019 37.0424576583615 36.6309117223973 36.591927467372 39.7338410587138 NA 42.9222369648434 16.5585080610965
"439" "Alcobaça" "mergulho" 5394 68 1.234 9 2 0.397 21.8768233387358 36.0407705644061 29.1450676982592 41.3492943775633 6.96034607484037 2.29595092134256 18.4320678386145 32.6914549932759 34.207119282514 10.224853444234 30.8459758290424 23.128848078512 35.7022687991902 34.5757801605589 35.1931854439402 48.976401888842 NA 49.1265936504609 17.4057954404293
"440" "Alcobaça" "mergulho" 5423 83 2.39 9 2 0.316 10.9740585774059 29.0951709171596 23.3369863013699 30.7030859646463 -4.21613817555566 -20.4182455892888 14.5432649349527 22.4699779577145 24.3622645917054 2.82508938578285 24.0889154110544 16.3724396160088 25.7800763103761 25.3124592426061 26.0698145314503 39.108663687378 NA 37.0866988286067 12.2122819169331
"441" "Alcobaça" "mergulho" 5432 55 1.968 9 2 0.539 15.0635162601626 30.2263766515659 26.7109728506787 27.6114350162112 -6.61658794551832 -7.49893371095554 14.1946021153354 23.8308069393368 25.0965953392565 6.31990755551498 27.9401370415987 23.1178834500705 25.621216393781 26.1986329386706 25.1210395029042 28.6603234085299 NA 31.5723454866282 14.9182844747802
"442" "Alcobaça" "mergulho" 5439 65 0.975 9 2 0.316 21.0666666666667 35.1808190026632 26.7354838709677 42.1744884278374 9.23534268581366 1.63442310955307 17.2531936084222 31.3985698103357 32.8445983843967 9.89508687665858 28.3601311392557 19.0882556739003 34.866259070145 33.3250642656637 35.0185710488385 54.2008690334975 NA 50.3208126392781 17.2354844556987
"443" "Alcobaça" "mergulho" 5980 59 1.565 9 2 0.302 11.385303514377 28.2377520789604 22.9142857142857 28.789934991503 -2.1155559658445 -16.2202656637004 12.6300102032389 20.3901246759318 21.775743865654 3.77691947848208 22.9367574148155 15.4984449719425 23.2773918645962 23.1835666765882 23.1837417260473 35.9795697478546 NA 36.1242182049322 13.0756015358721
"444" "Alcobaça" "mergulho" 5995 64 1.577 9 2 0.35 14.2041851616994 30.4516973348496 24.7930283224401 32.3179598337164 -0.880851819051941 -11.5957568327529 14.6244225926036 24.2089767771481 25.710002128837 5.17546227215967 25.6031232100194 18.3196119104053 27.1081655324957 26.717126696405 26.7596404747757 38.5995337398199 NA 39.7373777351246 14.0537560174356
"445" "Alcobaça" "mergulho" 6093 53 2.065 9 2 0.367 9.41937046004842 26.5902140229044 22.9549597855228 22.6645510662146 -7.297276074067 -19.1365509734938 10.8214962184374 17.3683445868492 18.6097290142624 2.9569257076154 22.6782337340954 16.8077244488015 19.4854396987506 20.3811183745884 19.3157620460853 26.4613099153472 NA 27.4058214873398 12.4686811264788
"446" "Alcobaça" "mergulho" 6152 58 1.84 9 2 0.341 10.7489130434783 27.7610085215308 23.2670731707317 26.2881879505099 -4.63984793904136 -17.3331736839217 12.1360563706115 19.5280145225295 20.8887658462613 3.47042887703613 23.3113179642624 16.6893288482733 22.0452739139972 22.3938035477308 21.8299302890249 31.2452136198009 NA 32.4014135129018 12.8495119077046
"447" "Alcobaça" "mergulho" 6159 62 1.782 9 2 0.338 11.7598204264871 28.6811114635221 23.6637168141593 28.6391946195236 -3.41213853249989 -16.0512312476129 13.1290001189621 21.1897882043676 22.6453372831444 3.8563344407803 24.016347861498 17.0296741986009 23.9264840038302 23.950819224684 23.6866726226335 34.1784469335801 NA 35.3838853573255 13.1181928917788
"448" "Alcobaça" "mergulho" 6162 38 1.546 9 2 0.452 11.1099611901682 25.8868101431574 23.369985141159 21.0153946463368 -6.60791785911985 -10.3003135171352 9.99899711133485 17.1742617882143 18.0393384317861 4.86991040471727 22.6586879363857 18.2357060261542 18.6548739009845 19.7516583598909 18.2507741068551 23.2768656989867 NA 24.8449653630419 13.8419168594339
"449" "Alcobaça" "mergulho" 6208 64 1.99 9 2 0.481 15.4693467336683 31.3040585920066 26.9072625698324 30.6015160276811 -4.73508802911837 -9.09845998112671 15.3805334770661 25.5803887692851 27.0739737112276 5.96839192078908 28.4205830147287 22.7126129815689 27.8171470361151 27.9667883129242 27.3094250510913 32.8142598977245 NA 35.6146804741728 14.6056218842807
"450" "Alcobaça" "mergulho" 4585 55 1.77 9 2 0.39 12.1186440677966 28.3995970337555 24.2356687898089 26.5903588767821 -4.72499367683497 -13.7811127260171 12.542097532341 20.707519897365 21.9978100136517 4.39417705449266 24.565876934923 18.5208398729167 22.9676498020035 23.3930799970408 22.5839854235629 30.3877367458028 NA 32.1790028483187 13.5498721111507
"451" "Caravelas" "mergulho" 6051 38 1.242 9 2 0.199 6.08856682769726 23.6248162617484 19.9827255278311 19.510786738333 -3.16866744230577 -23.558025928367 7.62572571191358 11.6465036479744 12.53072093733 1.7829665762637 17.1963728229732 9.95307216463651 14.0728980709177 15.06398701097 14.640406599818 28.1013677403416 NA 25.3420362776179 11.4629202894806
"452" "Caravelas" "mergulho" 6335 45 1.484 9 2 0.432 13.099730458221 27.9029384256876 24.5171339563863 25.156170661413 -3.86437841827499 -8.38922120379663 11.774093646716 20.2811914554149 21.3064495014552 5.72546167448228 24.5193045796314 19.3479476349829 22.1049815586042 22.7378784414807 21.6551534763823 28.3918265931769 NA 29.9055799579697 14.5140767717066
"453" "Caravelas" "mergulho" 6348 41 1.025 9 2 0.324 12.96 27.2413135465343 23.1563636363636 26.0822285547382 0.685476881333971 -6.97118994233521 10.8123660305482 19.4879463543475 20.4058271866686 5.98610460696248 22.5975623492174 16.2564958417343 21.627919503365 21.8846327987058 21.6524439203001 33.2591987572771 NA 31.2272133005162 14.6668003586236
"454" "Alcobaça" "mergulho" 4668 50 1.742 8 2 0.59 16.9345579793341 30.7440699245032 27.5875486381323 28.2117626241782 -4.67877804295989 -2.68652103937909 15.3341379858757 24.8493594133573 25.9480758252671 8.19260504074763 28.7226611494971 24.4257380474231 26.4087954225093 26.9718811775548 25.8112068144307 28.6787405023501 NA 31.9625095867435 16.2283687584881
"455" "Alcobaça" "mergulho" 4733 60 1.393 8 2 0.369 15.8937544867193 31.2442656511029 25.6663872590109 33.2244210761294 0.867848342104893 -8.0876671189664 15.8592803635999 25.443134910574 26.8303084998629 6.52069293211912 26.5670032629098 19.4968034800463 28.1740550412822 27.7690888132256 27.7770145439001 39.6718271299931 NA 40.3101341288277 15.0216042009753
"456" "Alcobaça" "mergulho" 4736 54 1.547 8 2 0.397 13.857789269554 29.3809991110468 24.9725315515961 28.6388616487957 -2.49016818708274 -10.6122928020967 14.0823914900628 22.4345382825106 23.6876872142981 5.56573502443929 25.4772664911915 19.3517144511084 24.7234676039497 24.9184464347765 24.2748340127756 32.9886193941218 NA 34.5463368802313 14.3948588191296
"457" "Alcobaça" "mergulho" 4869 61 1.28 8 2 0.386 18.3953125 32.9801485248381 27.0611111111111 36.0030740473232 3.46116902867902 -3.41958891727948 17.1426864762272 28.1260891066117 29.5062795026746 8.23256532582454 28.2641516987935 21.1032508810866 30.8679720600291 30.2367555810526 30.4306868881236 42.8426671573342 NA 43.1044721061797 16.1763432516929
"458" "Alcobaça" "mergulho" 4882 64 1.731 8 2 0.496 18.3385326400924 33.2370788167758 28.5068582625735 33.9767713935193 -1.26421873135883 -4.36402901607677 17.7837643254623 28.5513944189823 30.0136830623318 7.93064202973755 30.2181578353208 24.4167249971885 30.8322202948594 30.6857396274839 30.1364382660024 36.1933608770885 NA 39.6140911750191 15.938802806233
"459" "Alcobaça" "mergulho" 4892 69 1.782 8 2 0.528 20.4444444444444 35.1392498187117 30.1592920353982 36.7578294349131 -0.137633794530107 -1.68162133398375 19.5746210279235 31.4548400399899 33.0216171659362 9.04215338334451 32.3029567139357 26.4910811026183 33.7913325660753 33.4472525508321 33.0315435331938 38.4020661544842 NA 42.3949114384683 16.6108361509838
"460" "Alcobaça" "mergulho" 5034 60 1.419 8 2 0.459 19.4080338266385 33.5354532584476 28.4987694831829 35.1791352954636 2.20650733783063 -1.11258202209368 17.6209982553458 28.9465907243712 30.2820703818254 9.10403228654953 29.9136616439374 23.7688040800988 31.2917938783467 30.9655460838205 30.6323173751782 39.2192140842086 NA 41.3247567805119 16.7740217128546
"461" "Alcobaça" "mergulho" 5052 65 1.538 8 2 0.36 15.2145643693108 31.2087803618487 25.3811659192825 33.6140706987225 -0.0595810551084893 -10.5882556774929 16.1841863731626 25.4468623005033 26.9672340834519 5.74502163654177 26.3789576083268 19.0648441031034 28.3690901808844 27.8608845154844 27.9682288655701 39.9260034671976 NA 41.1337517824816 14.4421766716477
"462" "Alcobaça" "mergulho" 5112 70 1.506 8 2 0.419 19.4754316069057 34.5476984318644 28.3843797856049 38.3962838638629 2.72276056825705 -3.71868223921037 19.0238731384414 30.639520210179 32.2466990539577 8.25751007499015 30.0943037921373 22.9595859621889 33.5261495577351 32.7083393116194 32.866594725995 43.6546248729116 NA 45.8916484883807 16.0784407125182
"463" "Alcobaça" "mergulho" 5173 57 1.412 8 2 0.423 17.0757790368272 31.7021167403108 26.8077557755776 32.6343743529128 0.663555341315177 -4.85655367734876 16.0567136892802 26.1697657411407 27.4612116968239 7.60821137208913 27.8333773323375 21.5706715524127 28.5356330196083 28.3632469679506 27.9890295726211 37.3089223906759 NA 38.8187856514799 15.7912339747757
"464" "Alcobaça" "mergulho" 5203 67 1.884 8 2 0.508 18.0658174097665 33.3172815192976 28.5961995249406 33.9044138378148 -2.48677990161136 -5.6353450718377 18.0427856735118 28.7390066609624 30.2843871297115 7.50056857787394 30.5008083296831 24.7395867701083 31.0376904400811 30.9095998889392 30.3894983530034 35.7380446077884 NA 39.2608275331476 15.6141753592996
"465" "Alcobaça" "mergulho" 5205 65 1.448 8 2 0.375 16.8335635359116 32.3076550777078 26.3100961538462 35.3165810216762 1.44039964737155 -7.49753558798911 17.0053199041626 27.1641263288913 28.6710049415776 6.80240084553031 27.513658448834 20.2072406524509 30.0659733170649 29.4312979673678 29.6038787322255 41.7507458908895 NA 42.8460325905866 15.1662090322402
"466" "Alcobaça" "mergulho" 5209 67 1.743 8 2 0.593 22.7946069994263 36.5722350113536 31.9708360337006 37.8654704902382 1.12152809878985 3.26374533463575 20.6050024712549 33.3950070776331 34.8653024566745 11.060898361074 34.2870425581589 29.0331222046006 35.4756766394863 35.2098854155726 34.6745751037634 38.4431170444236 NA 42.8630476106573 17.9740741089187
"467" "Alcobaça" "mergulho" 5246 68 1.908 8 2 0.687 24.4842767295597 37.8475021729413 33.6861826697892 38.448759621847 0.130882671257208 6.12599007016223 21.8485215512483 35.1573427334477 36.6221666069867 12.3412304353555 36.3986424476887 31.7790858182523 36.99491029036 36.86517771252 36.3158748543417 37.6878300195868 NA 42.3194752864808 18.7996859094191
"468" "Alcobaça" "mergulho" 5253 71 1.923 8 2 0.618 22.817472698908 36.9886270728934 32.3726059199071 38.1974534115119 -0.414450748331594 2.17310641050508 21.2514255477448 34.1100723274031 35.6930385291591 10.6568224283023 35.0122551414822 29.8223927604925 36.2083956669282 35.9423454400326 35.4947039494059 38.2850668624417 NA 42.7680922025104 17.6367393776721
"469" "Alcobaça" "mergulho" 5257 64 1.63 8 2 0.543 21.320245398773 35.2459103302993 30.5538461538462 36.5204520830451 1.26133979058635 1.37050507595139 19.3257036340351 31.468843031879 32.8819927130145 10.2003965387763 32.5141692745986 26.9948171645201 33.6239891113296 33.3700138660077 32.8336769800235 38.1564857055165 NA 41.9580786179481 17.4533638805349
"470" "Alcobaça" "mergulho" 5310 64 1.701 8 2 0.42 15.8024691358025 31.528488922299 26.4490339773484 32.4995351237421 -1.71855839219222 -9.2414749010166 16.3823930695465 25.9347911561979 27.4257081590706 6.18466400887185 27.6988009555665 21.2402887129628 28.4872866760856 28.2903002876224 27.9267926014547 36.4197259634806 NA 38.9125800011679 14.7545005432928
"471" "Alcobaça" "mergulho" 5314 62 2.237 8 2 0.41 11.3634331694233 28.418230579188 24.3298969072165 25.9097112752013 -7.18562595022945 -17.4403607019115 13.4739383756027 20.725731025839 22.1797738673549 3.64163453720625 25.0173943945504 19.0702854488211 22.9910297377169 23.5323652122463 22.820087570428 29.7190502489013 NA 30.49283684734 12.9584235906794
"472" "Alcobaça" "mergulho" 5390 75 1.885 8 2 0.535 21.2864721485411 36.241816442609 30.9347181008902 38.6657671361195 0.0617672139507448 -1.57680292461315 20.806607385194 33.2532098892582 34.969632786766 9.14680396518964 33.3934762183872 27.3876402280747 35.7357219996381 35.2007615415879 34.981815054335 40.1786308788548 NA 44.3947700274234 16.584560452755
"473" "Alcobaça" "mergulho" 5397 70 1.692 8 2 0.355 14.6867612293144 31.1875631207438 25.1943699731904 33.9154147313323 -0.852303187353869 -12.5494716585563 16.4960983244351 25.5347418747908 27.1789426125729 5.15333794352574 26.2900161648712 18.8160107504762 28.6077716484245 28.0099485718573 28.2271394999872 40.0301394368274 NA 41.644872570204 13.986013578086
"474" "Alcobaça" "mergulho" 5425 57 1.435 8 2 0.332 13.187456445993 29.2382908069339 23.9546558704454 30.0932809667598 -0.948563865010861 -12.7755684081032 14.1163639653351 22.1476666862354 23.4818522443441 4.94082587013244 24.2913566705909 17.1356680531073 24.8837721060681 24.7269046990148 24.6539858527506 36.9656422714118 NA 37.1373968307866 13.9355374573689
"475" "Alcobaça" "mergulho" 5426 59 1.638 8 2 0.464 16.7130647130647 31.6798387235243 27.1599443671766 31.7259295508078 -1.7089720849827 -6.18255137526876 16.2485066814884 26.1266011403705 27.4772911389954 7.17231761252603 28.4111175570219 22.5951005464568 28.3563973083033 28.3698152515063 27.7277352738879 34.634243748183 NA 37.3948445291904 15.4768834491609
"476" "Alcobaça" "mergulho" 5636 59.5 0.996 8 2 0.278 16.6074297188755 31.6609858901683 23.8706030150754 36.9871607021793 5.5060906594949 -6.53374129703506 15.9270878331124 26.097727470877 27.4631401182396 7.05668917054959 24.8572264620136 15.685317342289 29.542910616777 28.3542513378215 29.9253746684567 49.3594902742256 NA 45.0192892839679 15.3934746054786
"477" "Alcobaça" "mergulho" 5648 62.5 1.786 8 2 0.516 18.057110862262 32.9060787494437 28.4678436317781 32.9665257223999 -2.26821108690989 -4.50516627954261 17.475261511427 28.0312004450626 29.4571316929838 7.85227514789068 30.176165462969 24.6602059126057 30.1817136233269 30.1803885101957 29.5073848164547 34.6558250631395 NA 38.1632755643387 15.9033613759082
"478" "Alcobaça" "mergulho" 5716 47 1.216 8 2 0.379 14.6488486842105 29.022459602366 24.7568897637795 28.4230850635102 0.197893357992906 -6.56837960214074 13.3860236250151 22.1376059440492 23.1933333128098 6.70256808208199 24.9026691040208 18.825133309213 24.2930825421974 24.4492370536554 23.9989209923455 34.1977565098705 NA 33.955145611348 15.2032668239947
"479" "Alcobaça" "mergulho" 5721 56 1.566 8 2 0.33 11.8007662835249 28.2824173203618 23.4260614934114 27.9503941488264 -2.62723320795226 -15.381278201253 13.2535282956249 20.4854134749472 21.8006841708451 4.15282083609957 23.5013135994375 16.5951575893648 23.1078721716256 23.2145664029019 22.8846837435945 34.0135395716596 NA 34.6488688647157 13.3685413803379
"480" "Alcobaça" "mergulho" 5728 60 1.374 8 2 0.368 16.0698689956332 31.3590861708361 25.7240204429301 33.4754568060005 1.14451872213097 -7.73811787496791 15.9397076999245 25.6248502194417 27.0100339269762 6.64185449533841 26.6395476100269 19.5276667244781 28.3691318497013 27.9343460859566 27.9796838745799 40.0754911934504 NA 40.5929520671302 15.104898831621
"481" "Alcobaça" "mergulho" 5808 52 1.922 8 2 0.563 15.2320499479709 29.9972751409712 26.7456445993031 26.972626151725 -6.81954129777305 -7.09327260538647 14.7114907286441 23.5305079846826 24.7138735069352 6.68529863180387 27.8680326252614 23.3440654355934 25.1816786556734 25.8498802817553 24.6678254616363 27.6562930617591 NA 30.6729604405865 15.1859958225084
"482" "Alcobaça" "mergulho" 5831 42 1.749 8 2 0.458 10.9982847341338 26.4121101059502 23.6642995480955 21.5437176624301 -7.72867929193639 -13.1622879260026 11.102460720249 17.6782759380834 18.6506832796839 4.47753594956328 23.2949684324344 18.6759405615897 19.2528712968479 20.3535280901027 18.8425112837758 23.4701755938382 NA 25.4373847056957 13.604181624199
"483" "Alcobaça" "mergulho" 5835 61 1.374 8 2 0.416 18.4687045123726 33.0284162955181 27.5434412265758 35.3200587281156 2.40160171124923 -3.2751064723799 17.2516306305537 28.1985069621304 29.5775442738323 8.28751319790848 28.8266521358836 22.1328478010437 30.7720031571728 30.3030084594698 30.2114316597242 40.7277138794024 NA 42.0461531420752 16.2133725349192
"484" "Alcobaça" "mergulho" 5896 54 1.201 8 2 0.423 19.0191507077435 32.5464341860667 27.5744255744256 34.0192925890087 3.84017652161032 0.196652757664225 16.3626473203489 27.5241193340199 28.6961939699965 9.44575111183367 28.5738308466255 22.3044148736767 29.8057721974594 29.5117128447899 29.3441034646684 39.6275773720107 NA 39.9166530876821 17.062179900151
"485" "Alcobaça" "mergulho" 5898 50 0.717 8 2 0.282 19.6652719665272 32.3343235058921 24.7582205029013 36.5626959716936 10.1879709456204 3.27118879192543 15.1046031339919 27.3681072534622 28.4079666730365 10.5170233446485 25.9161816469362 16.7422854597893 30.2629045339764 29.2375672144102 30.9208158464508 47.2535285867054 NA 42.2270277837179 17.8087657501244
"486" "Alcobaça" "mergulho" 5993 48 1.909 8 2 0.292 7.34206390780513 25.0300379872386 21.5073142188414 20.3848218622213 -6.35894057402555 -23.2533383974663 9.68767521592524 14.2770112861944 15.3894539240454 2.08415011418038 20.1286744998678 13.825080506177 16.4759818096987 17.5689832070607 16.4966692363907 25.3688910183182 NA 25.6136788232808 11.7573894525595
"487" "Alcobaça" "mergulho" 6100 78 1.845 8 2 0.527 22.279674796748 37.1970715746305 31.5294832826748 40.5708358119634 1.42539863311106 -0.476225678918247 21.6987184835566 34.7261762411921 36.509315960385 9.61465121932823 34.0772312571786 27.8065586367391 37.3496588629636 36.6093954861034 36.5398437641185 42.3455573788678 NA 46.7480157171199 16.8357400391509
"488" "Alcobaça" "mergulho" 6129 50 1.09 8 2 0.333 15.2752293577982 29.777746356574 24.4831460674157 30.9954493945823 2.46434589651725 -6.3067458187787 14.0023907114102 23.2483488628147 24.3765262034984 6.89602246566385 24.7946628366092 17.6777047137224 25.791773961251 25.5378307390509 25.7273361942444 39.1142431354896 NA 37.262571493319 15.3373595113539
"489" "Alcobaça" "mergulho" 6133 38 1.474 8 2 0.459 11.8331071913161 26.2125666386415 23.6593406593407 21.7642948200862 -5.67530287407607 -9.40066983204441 10.9596636727377 17.8881013928666 18.7418460879682 5.4109644862339 23.0579119756502 18.6634175435104 19.3653139027724 20.3633750450886 18.9475470572002 24.1433873143167 NA 25.619154089741 14.2229943921498
"490" "Alcobaça" "mergulho" 6138 59 1.208 8 2 0.221 10.7938741721854 27.8556495477016 20.8125 31.3965585866102 0.791388049888896 -18.0296642394822 13.3087389955062 19.6996431076591 21.083236758083 3.4548771630709 20.619658623624 11.3849175042775 23.3466296675816 22.5640288072418 24.0178605156031 44.1675420827803 NA 40.212074490263 12.8331537139573
"491" "Alcobaça" "mergulho" 6141 62 1.409 8 2 0.512 22.5294535131299 35.8234466907989 30.8387096774194 37.9312213774998 4.47364765827428 4.36706338165707 19.4241007945555 32.2455292819141 33.5767323316789 11.4259298937392 32.5985027772024 26.7785644699431 34.4656182251607 34.0427402863181 33.6977882518632 41.0123139803837 NA 43.7600812574291 18.3006119141018
"492" "Alcobaça" "mergulho" 6148 51 1.287 8 2 0.285 11.2937062937063 27.5515586879085 22.4241030358786 27.651128471322 -0.997641287817369 -15.255087544206 12.3963797211215 19.2637210613136 20.4599526563618 4.10883522012282 22.0469989254016 14.6218592730156 22.0049350824901 22.0165587160641 22.0738136410122 36.0279682693381 NA 34.5576590557136 13.3517050825558
"493" "Alcobaça" "mergulho" 6156 57 0.805 8 2 0.298 21.1006211180124 34.2524479090124 25.9933884297521 40.0666110917284 10.7039619099664 3.34049864670448 16.9871577737714 30.002591928679 31.2180336052002 10.8353458859407 27.4919497321944 18.1006452198927 33.1880027188759 31.8556835001332 33.6691321772743 51.7955859829812 NA 46.8112021724272 17.9727537877872
"494" "Alcobaça" "mergulho" 4571 55 0.975 8 2 0.38 21.4358974358974 34.1793278454846 28.1290322580645 37.5618100572191 8.59008986367031 4.83135513103967 17.1623742983578 29.9285649154596 31.0770057407849 11.3942228116436 29.292438411364 22.0287797203432 32.4621197985578 31.7293596888662 32.2912163610464 45.6409128245027 NA 43.6508838492648 18.3710599082429
"495" "Alcobaça" "mergulho" 4581 43 1.216 8 2 0.423 14.9580592105263 28.5760681210369 25.0482283464567 26.8975514776846 -0.322718046075859 -4.1211513716915 12.9598021141118 21.7423696375402 22.6794834932432 7.36724770975714 25.0714642665098 19.8194443527127 23.5582301751061 23.9434950590632 23.1851914844645 31.2948696371646 NA 31.600829895232 15.6410658656871
"496" "Caravelas" "mergulho" 6063 34 1.37 8 2 0.375 9.30656934306569 24.4727601375217 22.0940170940171 19.1075985282073 -5.78030408232119 -14.1533075735503 9.12998596303252 14.7262309216756 15.5087849998093 3.90305184435659 20.5038496157752 15.7904819699561 16.2640949335924 17.4808133024761 16.0285459786763 22.7516722008795 NA 23.1011646727386 13.07429290992
"497" "Caravelas" "mergulho" 6175 45 1.505 8 2 0.395 11.8106312292359 27.2120411633778 23.735632183908 24.2448211094486 -4.32734382896436 -12.3148112627907 11.8639948096382 18.9687713816696 20.0103498327962 4.81557115512738 23.4585899861086 17.9900451184995 20.8958670145158 21.5852392194844 20.5241679561662 28.0679684771555 NA 29.2393892615148 13.8653508896978
"498" "Caravelas" "mergulho" 6341 44 1.54 8 2 0.389 11.1142857142857 26.7216154004136 23.3850746268657 23.2581037461786 -4.99104582694379 -13.5938181138971 11.3810180132064 18.0941642213153 19.1169516879821 4.41673831132185 22.9235975271932 17.5127449327081 19.9846612011549 20.7865206001749 19.6371193933838 26.9732908962767 NA 28.137935639383 13.5715553800429
"499" "Caravelas" "redagem" 5116 43 0.896 8 2 0.272 13.0535714285714 27.5964568224656 22.3793103448276 28.0736658742298 2.5602989702699 -8.6426283564331 11.8656104407683 19.911784558311 20.8833446351454 5.86801635133616 21.964147659725 14.3363007317947 22.4729558115172 22.338090644762 22.884215239179 37.599928644905 NA 33.7447987068935 14.6028501991726
"500" "Alcobaça" "mergulho" 4653 46 1.31 7 2 0.358 12.5709923664122 27.7463751442412 23.7009009009009 26.1992039762473 -1.84067218348213 -11.8009528581979 13.2097836722314 19.9030265919858 20.962024509458 5.26641985178276 23.4687021439169 17.3773484704919 22.0661268887376 22.4395785033866 21.8128336598273 31.8176366238603 NA 31.7809148964335 14.1919761072484
"501" "Alcobaça" "mergulho" 4654 43.5 1.121 7 2 0.384 14.9009812667261 28.6298855412246 24.6948968512486 27.6495836484903 0.916107034394118 -5.60266220173119 13.907803984614 21.7777465571349 22.7303549308489 7.26380118812606 24.6621226897183 18.8795823819054 23.7681346234518 23.9961232357827 23.5250258960591 33.3532542071207 NA 32.6712570497079 15.574340943118
"502" "Alcobaça" "mergulho" 4655 58 1.526 7 2 0.381 14.480996068152 30.1494070547517 25.1870286576169 30.6440818092003 -1.35485447072378 -11.2094491420638 15.9052852315506 23.6726611757923 25.0224218915434 5.70986639072231 25.8943058783371 19.2915438032223 26.2021112550144 26.1230805842306 25.768834166179 35.8071643990966 NA 37.1774569932789 14.4738800812814
"503" "Alcobaça" "mergulho" 4658 42 1.369 7 2 0.526 16.1373265157049 28.9960580186727 26.1351582549187 26.4069587839123 -1.80485872173105 -2.03922335784736 14.494667989041 22.6449124718659 23.5272709103487 8.49608056278573 26.4237499679704 22.1760182095663 24.1136855572403 24.6906485222361 23.5853374149437 28.4448593939228 NA 30.2722637640365 16.399394053734
"504" "Alcobaça" "mergulho" 4663 52 1.274 7 2 0.35 14.2857142857143 29.4309677136751 24.4692737430168 29.9153447551014 0.224071764147661 -10.0056563456759 14.9696741070245 22.5757151224171 23.7719182970891 6.00594911239086 24.7751809248918 17.9938566537728 25.0703526715589 24.9939798518778 24.8269549129487 36.7005061622398 NA 36.3191089338444 14.7124411135596
"505" "Alcobaça" "mergulho" 4664 47.5 1.114 7 2 0.315 13.431328545781 28.4086996286056 23.4600656455142 28.6708831400051 0.916133922385496 -10.4110761528133 13.8470304603515 21.0097851933137 22.0975299663769 5.75705154433761 23.3515405995293 16.3187519237546 23.5072304074807 23.4662257958907 23.5114018589307 36.746328140442 NA 34.8266347555985 14.5427768048049
"506" "Alcobaça" "mergulho" 4672 46 1.264 7 2 0.458 16.6677215189873 29.9833592003166 26.3045112781955 28.8797948688751 0.489942036784001 -2.73072758644629 15.2649593285905 23.8800092301418 24.8686943336886 8.43694290661804 26.7577322617034 21.5932632167151 25.6972991880119 25.9592409492399 25.2176975662292 32.6773879375018 NA 33.6352696675069 16.3919663899405
"507" "Alcobaça" "mergulho" 4679 78 1.508 7 2 0.528 27.3103448275862 40.8809350203515 34.5443425076453 46.2772644396518 8.30288321222719 7.23007898899497 25.6890595584572 39.6057214797156 41.3020197279595 13.5099086413972 37.0450246264799 30.3838954087298 42.3157056246132 41.1825832386083 41.3320327290435 49.1753013584143 NA 53.3064656664172 19.3352203064909
"508" "Alcobaça" "mergulho" 4722 44 1.337 7 2 0.39 12.8347045624533 27.62553551213 24.0105540897098 25.3868158471158 -2.46731117208871 -10.5088378834442 13.0556498167346 19.8565640732198 20.8586607739812 5.61728524186725 23.7809844305179 18.2173491118416 21.8060642565824 22.3282712747849 21.4671364066392 29.9589457127586 NA 30.4582314532228 14.4328923794777
"509" "Alcobaça" "mergulho" 4742 52 1.105 7 2 0.453 21.3176470588235 33.6390261399667 28.9458563535912 35.1039955311305 6.51126385525907 4.5781329325923 18.2437840482553 29.2352250060957 30.2957894168249 11.7221809267685 30.0051241241427 24.1437000732859 31.2971283055611 30.9991261834018 30.8402274772056 40.3101504290887 NA 40.366254347444 18.6174525935294
"510" "Alcobaça" "mergulho" 4818 48 1.276 7 2 0.264 9.93103448275862 26.4926935343375 21.6654275092937 25.6931623472805 -1.66739617640943 -18.148214329089 12.1664896149318 17.3520812848141 18.4797212789352 3.45209597904278 20.796566540201 13.3814295157742 20.0390932625999 20.2550310670871 20.2321276274818 34.2513449203438 NA 32.3987677054697 12.8591730980583
"511" "Alcobaça" "mergulho" 4852 77 1.569 7 2 0.33 16.1950286806883 32.6850935622878 25.4127100073046 38.3851255346556 1.75966372881622 -11.6927566197252 19.4031508780774 28.1326503573785 29.9412035437157 5.6918998003921 26.7940622326156 18.3770687545319 31.7361759281385 30.4744687399483 31.4294767245627 46.7010024520624 NA 47.5867115365417 14.2841684679556
"512" "Alcobaça" "mergulho" 5044 62.5 0.984 7 2 0.296 18.8008130081301 33.4012999910349 25.2040816326531 39.6959293475926 7.33643450017985 -4.03369463411025 18.6906133992379 28.7714397681084 30.1863001962735 8.40001042354517 26.555756054658 17.2858186986692 32.2553996673492 30.8587522632228 32.5306290576428 52.0171438548502 NA 47.8434336409666 16.2717925626707
"513" "Alcobaça" "mergulho" 5046 63.5 1.038 7 2 0.254 15.5385356454721 31.3107514533257 22.8031026252983 37.8332260618832 4.91135920264174 -10.4295136711505 17.4014267400793 25.5830491929638 27.0634773015953 6.04477045704779 23.8297768924246 14.0518343794367 29.4231098861651 27.9608986268884 29.9940053190058 51.7604948847174 NA 46.8297623876678 14.6628714525434
"514" "Alcobaça" "mergulho" 5109 60 1.06 7 2 0.243 13.7547169811321 29.8496877731361 22 35.010555735231 3.37972116385396 -13.0764724852551 16.0078581006947 23.1755656290196 24.5806857080101 5.12173357842369 22.571693951723 13.0694078639872 26.8698010449946 25.7121752163604 27.4862518504525 48.4520978501594 NA 43.6850421749304 14.0458586619857
"515" "Alcobaça" "mergulho" 5176 56 1.389 7 2 0.483 19.4730021598272 33.0937186565619 28.5685449957948 33.8506181254641 2.02126963501481 -0.74131590921737 18.2788020947222 28.308827737471 29.5294012172969 9.58858115003549 29.8491690875937 24.1938785301724 30.416261196383 30.2823794860944 29.7623415008683 37.2820591207573 NA 39.3873045328802 17.1423638087824
"516" "Alcobaça" "mergulho" 5227 63 1.753 7 2 0.434 15.5972618368511 31.3094575853057 26.4790727623954 31.6973120336176 -2.49188459501624 -10.2102764865954 17.1521229601296 25.5737429591042 27.0410108074335 6.1153232170038 27.7308786226742 21.512123994596 28.0148375860375 27.9438811922669 27.450728529927 35.0865412740462 NA 37.7433495907815 14.7160556289548
"517" "Alcobaça" "mergulho" 5232 61 2.132 7 2 0.482 13.7908067542214 29.9519003511308 25.9844720496894 27.8219071459718 -6.87294841466615 -13.2172142113884 15.7016799153976 23.3511298681018 24.7806642582886 5.08749152828723 27.2371670628514 21.7970103507855 25.4296709507569 25.8889187581856 25.0611820456742 30.0641715125283 NA 32.1361493567719 14.0145939738211
"518" "Alcobaça" "mergulho" 5235 62 1.628 7 2 0.44 16.7567567567568 31.9950399969286 27.0588235294118 32.8826781990209 -1.02932081106265 -7.78340249134778 17.7080873368712 26.6344927355811 28.0640849427432 6.96799109080823 28.3663173962021 22.1360578283171 29.0654374461346 28.8936077284522 28.4508468553303 36.4933734590257 NA 39.0831690414485 15.3095415602219
"519" "Alcobaça" "mergulho" 5256 70 1.563 7 2 0.54 24.1842610364683 37.8518105950983 32.472487160675 40.9449083071486 4.60592037400302 3.84469781849238 22.9249776693043 35.238476288888 36.7673368055332 11.8568567716183 34.7222425398445 28.7444472290149 37.6177972656542 36.976383783495 36.733939903302 43.0511975837868 NA 47.0467601516323 18.4409957916034
"520" "Alcobaça" "mergulho" 5311 64 1.778 7 2 0.408 14.6861642294713 30.7764149782175 25.7997465145754 31.2790433649268 -2.72847328460876 -12.13240247648 16.7318641513711 24.7363415691029 26.2350572941089 5.4721848046302 26.9057233782552 20.4266466959834 27.2967080929887 27.1972504578184 26.8008424152012 35.2467695650621 NA 37.5903830749127 14.261493684421
"521" "Alcobaça" "mergulho" 5334 57 1.508 7 2 0.424 16.026525198939 31.0372596570589 26.3363914373089 31.3578704238253 -0.856849642211386 -7.90510281196087 16.6212744573059 25.1196527462204 26.4261618840542 6.84337077597347 27.2893005645149 21.1435061431393 27.4511941543142 27.4108580779926 26.9018428276996 35.5181610522228 NA 37.4124836034674 15.2674117671123
"522" "Alcobaça" "mergulho" 5386 68 1.01 7 2 0.409 27.5366336633663 39.962512079637 32.3851851851852 46.6213664464557 14.0550201843417 10.5176580998169 23.491302725663 37.9286421244921 39.3238729500274 15.0176711924949 34.2951406458891 26.1867143210627 40.8681008460038 39.448056119133 40.4969167672946 55.3848949173112 NA 53.8427377105084 20.5738681188576
"523" "Alcobaça" "mergulho" 5440 57 1.099 7 2 0.238 12.343949044586 28.703804441147 21.5639599555061 32.4692058232977 2.01519629165714 -15.1956184437534 14.8463923917776 21.2221275598256 22.5600717991184 4.42424767934203 21.6945626233358 12.5603060624937 24.7330234243796 23.8947594435567 25.3222588901031 45.1135975423492 NA 40.7975488721314 13.5626918601991
"524" "Alcobaça" "mergulho" 5449 73 1.091 7 2 0.434 29.0394133822182 41.6146052648042 33.9191919191919 48.9307839642734 14.5618386998061 11.6211304368894 25.1689921920213 40.2517420939 41.7621505525549 15.6491426992703 36.0056241508214 27.9698506103454 43.2619054322506 41.7162567626392 42.6885348072779 56.9527696706326 NA 56.5580628831815 20.8609917416806
"525" "Alcobaça" "mergulho" 5639 54.6 1.373 7 2 0.519 20.6390386016023 33.6276084762469 29.4095481670929 34.1006503354421 2.7568711762717 2.11526338040972 18.6709768560346 29.12984450731 30.284626567041 10.747919415861 30.7458756749003 25.4981071112918 31.0626699412971 30.9891546359978 30.3821258769465 36.8544231064515 NA 39.1861573251572 17.9380378218367
"526" "Alcobaça" "mergulho" 5644 62 0.717 7 2 0.24 20.7531380753138 34.6454083839967 23.2495164410058 43.7289733639939 11.9085842245483 -0.187393404597735 19.1547528948222 30.579872848036 31.9469875539398 9.96101412109701 25.6849509188427 13.9119239587937 34.6563149686091 32.5089513400809 35.9171108884163 59.123964376773 NA 51.5142383244197 17.3227583429171
"527" "Alcobaça" "mergulho" 5670 45 1.676 7 2 0.402 10.7935560859189 26.6669361658097 23.4214092140921 22.7586237110829 -6.13371433133704 -15.4450357450104 12.062618908643 17.8971022054398 18.9478986008126 4.14295162485125 23.0339919415901 17.7432069522421 19.7473657464997 20.6470892505905 19.3826998704307 25.8817730998802 NA 27.4349002658058 13.3740468374303
"528" "Alcobaça" "mergulho" 5672 77 1.435 7 2 0.449 24.0926829268293 38.4409355831191 31.4923076923077 44.507882450706 7.00288922081998 1.93272280559258 23.750638396727 36.3591864981873 38.0872122799969 11.0523735893628 33.6844679176 26.2301426505879 39.4138099843424 38.1244081287547 38.5933614418769 49.8722191071254 NA 52.5005532961136 17.7780237110791
"529" "Alcobaça" "mergulho" 5717 46 1.51 7 2 0.499 15.2013245033113 29.1826456013026 25.9343511450382 26.7159333689557 -3.30585423696851 -5.97735453556881 14.6567025396016 22.5011991128915 23.5191936368882 7.23380052270752 26.4002953036391 21.6870561895272 24.1739734007233 24.7352586136548 23.6199569132728 28.8350417202086 NA 31.0608813630327 15.5678281877646
"530" "Alcobaça" "mergulho" 5733 55 1.523 7 2 0.47 16.973079448457 31.4109275873723 27.1428571428571 31.1138641235211 -1.02771991176326 -5.42648489917186 16.8706429133629 25.7402976464949 26.9785264194545 7.71452700545949 28.2108558688918 22.6254148401525 27.8304153433123 27.9234585889386 27.2109852908103 34.1306475211413 NA 36.5370699229171 15.8786275149772
"531" "Alcobaça" "mergulho" 5818 42 1.216 7 2 0.366 12.6414473684211 27.2383043342899 23.5944881889764 25.1415169873996 -1.53057736492521 -10.1833525586733 12.6326290709972 19.3416223455199 20.2922948634383 5.65025786370861 23.1373926610808 17.4146731301365 21.3150060906324 21.7997857503956 21.0887115066034 30.5746158915691 NA 30.1900671769085 14.4417934106
"532" "Alcobaça" "mergulho" 5825 50 1.578 7 2 0.414 13.1178707224335 28.5213909446491 24.6589259796807 26.528739809118 -3.79867893755949 -11.8641799926717 14.058747288234 21.071171400103 22.2285350862342 5.34719309900171 24.9241213822782 19.2800211439248 23.125555841092 23.5959673578263 22.6731235032372 30.0966133823847 NA 31.8138778671648 14.2516656890469
"533" "Alcobaça" "mergulho" 5826 62 1.476 7 2 0.319 13.39972899729 29.7686858182404 23.9169278996865 31.8295981364713 -0.451973328454435 -14.1641783314743 15.8786946581069 23.0537041124173 24.5090927862235 4.79616947922054 24.4426707801968 16.8139058982656 26.067028484428 25.636257586904 25.8791929059498 39.4262985554486 NA 39.5566144212318 13.8003848396189
"534" "Alcobaça" "mergulho" 5830 52 1.648 7 2 0.483 15.2402912621359 30.0022069189951 26.2541436464088 28.2396734385307 -3.67361856478892 -8.02592333013061 15.5299526850948 23.5387290654329 24.7219736452417 6.69134272806821 27.0815285442956 21.8945240951315 25.4475209213125 25.8572577889594 24.8691916785268 30.4493347674538 NA 33.0735840587469 15.1901860966955
"535" "Alcobaça" "mergulho" 5838 61 1.513 7 2 0.328 13.2240581625909 29.5791664504011 23.996953541508 31.0637148653214 -1.00639504069232 -14.3028141843585 15.6237055629605 22.7267932697333 24.1585858980816 4.74302767681723 24.4871240427454 17.0961825382855 25.6255415138461 25.3236444973682 25.3918880850566 38.0349343826535 NA 38.4976289202438 13.769314017332
"536" "Alcobaça" "mergulho" 5891 61 2.105 7 2 0.508 14.7211401425178 30.5637532924873 26.6288713910761 28.5992534931269 -6.62807892870428 -11.4351720217781 16.3016933788503 24.356652724656 25.7804002689786 5.67375375853358 28.0696959889732 22.7891915242671 26.3785696563125 26.8009580850644 25.9613769139502 30.3778133642041 NA 32.8045682902496 14.4267367380231
"537" "Alcobaça" "mergulho" 5972 60 1.446 7 2 0.499 20.7053941908714 34.3812869845905 29.5987158908507 35.7968495109114 2.60251316894666 0.343518749884225 19.5474562834723 30.1818458050715 31.4927749919169 10.1433921976101 31.1827098994899 25.4234169821101 32.3736189832307 32.0974817353111 31.6465090388798 38.854417054458 NA 41.5339519816674 17.4714146373732
"538" "Alcobaça" "mergulho" 6158 50 1.304 7 2 0.38 14.5705521472393 29.3673718306917 24.8913043478261 29.0535871806868 -0.345141055085085 -8.78900590437124 14.8217829818465 22.54994802272 23.6889022790051 6.3727972175066 25.2024049977008 18.9656520798109 24.8143111468957 24.9138432857829 24.4671274734811 34.6646189055159 NA 34.9222201286966 14.9739275078986
"539" "Alcobaça" "mergulho" 4463 64 1.889 7 2 0.747 25.3086289041821 37.9329533562775 34.2498519834221 37.8094818566409 0.292493828423243 7.75895126167693 23.1121890049544 35.154262096506 36.4820399892818 13.5844928447839 36.8818970895428 32.7885401995178 36.751031326652 36.7792448351671 36.1320212896248 36.5375415745723 NA 41.0712315596329 19.7066377235849
"540" "Alcobaça" "mergulho" 4549 53 1.682 7 2 0.444 13.9904875148633 29.3603030364934 25.4331983805668 27.6039315761979 -4.1122014170521 -10.9014270854186 14.9446844697071 22.4240851351345 23.6499622706307 5.7264018456655 26.0779640712602 20.5438096568275 24.4726583570919 24.8843346783098 23.9547620418019 30.4504172717489 NA 32.7672147154725 14.5123720763129
"541" "Alcobaça" "mergulho" 4569 55 1.468 7 2 0.552 20.6811989100817 33.7111690275483 29.7160883280757 33.7392812150197 1.60139261641441 2.04670746901822 18.8504782580833 29.2437677240621 30.4094557350911 10.7319576091932 31.1730033383004 26.2119542946709 31.0846295642104 31.1050816801152 30.368863278801 35.5509087894244 NA 38.5339951665008 17.9236344841979
"542" "Caravelas" "mergulho" 3148 32.7 1.32 7 2 0.308 7.63 23.6396037498596 21.2246428571429 17.8044386505063 -5.45045235450619 -18.9728933124626 8.71702048586403 12.7756876094323 13.5407017472272 2.87500276581874 18.9312990881523 13.7299504619788 14.4506474666317 15.7939625767215 14.4066096315289 22.6074895405401 NA 22.0716604993512 12.285292540993
"543" "Caravelas" "mergulho" 5607 39.5 1.301 7 2 0.404 12.2659492697925 26.6635175921104 23.6130790190736 23.4139900774707 -3.16391042586619 -10.0258952016529 12.0938866406929 18.5607530015337 19.448768629784 5.59841081728461 23.0277177719449 17.9842861850945 20.2762844033765 21.0135567865183 19.9483930080202 27.4245739674873 NA 27.8794066075556 14.3772113302658
"544" "Caravelas" "mergulho" 5905 37 0.829 7 2 0.336 14.9963811821472 27.4148025101182 23.6756756756757 26.4598970490965 3.92766806105857 -2.00265197112859 12.544066574036 20.6493948316597 21.408242711222 8.18342225152237 23.164313761086 17.2089776546896 22.5186286645512 22.6823358374438 22.6516197758977 33.1006025292791 NA 30.5519054738465 16.0879912162571
"545" "Caravelas" "mergulho" 5915 37 1.295 7 2 0.447 12.7714285714286 26.4455705689584 23.834703196347 22.7162904565158 -3.44290384451022 -7.58576473431916 11.977565406471 18.6150584157202 19.4234030227469 6.25763102690954 23.2226832229448 18.7753424462464 20.1046280890389 20.9348927542348 19.7271655545447 25.8191539033261 NA 26.6166804114394 14.788618402048
"546" "Caravelas" "mergulho" 5920 48 1.719 7 2 0.45 12.565445026178 27.9810206833385 24.6082949308756 24.7567186097306 -5.83649981582457 -12.4488454077067 13.471732574501 20.1995673880935 21.3109329612849 5.1144478090323 24.826232491579 19.7097020286032 22.0282194028937 22.7645793136908 21.5608279997869 27.1480478473662 NA 29.320782188013 14.0863335053836
"547" "Caravelas" "mergulho" 5921 43 1.003 7 2 0.487 20.8783649052841 31.6212955068631 28.2204234122042 31.350482611596 6.99984363790938 8.36007840976822 16.3670888248321 26.9670281215159 27.7569684634577 12.8604282368489 28.7454120130936 24.080827444894 28.5070362176823 28.5623989780846 28.1482564623867 35.3566146639647 NA 35.1904805993431 19.3638683887899
"548" "Caravelas" "mergulho" 5932 37 1.26 7 2 0.397 11.6579365079365 25.9605121146951 23.1594339622642 22.2282648996064 -3.40453445825734 -10.3798699756825 11.4005927945054 17.5500780537202 18.3790549098925 5.37305440948846 22.2721096769754 17.3866739849083 19.1842666787516 20.0239769075123 18.9002897287553 26.2704454286543 NA 26.4620546958547 14.1782880936268
"549" "Caravelas" "mergulho" 5941 38 1.192 7 2 0.426 13.5805369127517 26.9997335195423 24.1008064516129 24.0968632321763 -1.58394504623702 -6.09485870264063 12.4661945863982 19.5521750153837 20.3728949042448 6.81101357062906 23.6122788296025 18.8563723300906 21.148949686781 21.7942217890029 20.8218490662794 28.0285637147345 NA 28.2207283458057 15.1877108814019
"550" "Caravelas" "mergulho" 6031 48 1.195 7 2 0.268 10.7648535564854 26.9637649730251 21.913567839196 26.7773536636898 -0.75142307070953 -16.3443031935506 12.6279845405248 18.2794674567225 19.404755218438 3.94983993035879 21.2504485603334 13.7248022072966 21.0001185530765 21.0701700608878 21.2126970113914 35.7844166149315 NA 33.4862883894301 13.2355530674464
"551" "Caravelas" "mergulho" 6038 47 0.768 7 2 0.236 14.4427083333333 28.9079073736276 21.7112676056338 32.0242112919026 5.38688626725042 -8.03000023288792 14.0831635433061 21.9359183599794 22.9950467993421 6.54573526259329 22.0420851250544 12.6877043612089 25.05192579526 24.2703227449255 25.9627201808644 43.9543412392621 NA 38.2257121120428 15.0943226855195
"552" "Caravelas" "mergulho" 6048 48 1.34 7 2 0.348 12.465671641791 27.9246530692998 23.6350877192982 26.7582977470368 -1.80523559507618 -12.6646983724531 13.4465879266239 20.0958402309546 21.2082541840443 5.04678184280864 23.4746987949503 17.1311348065472 22.3806725406391 22.6728234973561 22.144039204816 32.6886718366033 NA 32.651434160611 14.0377906484958
"553" "Caravelas" "mergulho" 6059 29 0.571 7 2 0.157 7.97373029772329 23.1141611644906 18.9568733153639 20.8472296441496 1.66808771001527 -16.3047434106288 8.32631755760418 12.5971367083492 13.2641667211855 3.35417703058143 16.1840385270767 7.20609018554036 15.1293164656458 15.4365330788297 16.5674176247909 29.712673662622 NA 24.6922670751375 12.5351335996586
"554" "Caravelas" "mergulho" 6088 48 0.986 7 2 0.274 13.3387423935091 28.4178999954582 22.6361323155216 29.8947402007119 2.37852655012107 -10.7758688880208 13.8715095727762 20.9938605413623 22.0961296080817 5.65107713104105 22.5413744433106 14.5766815653423 23.8025107017588 23.4680023476702 24.1470821412455 40.0613300121109 NA 36.4028207423641 14.468303565644
"555" "Caravelas" "mergulho" 6177 48 0.776 7 2 0.258 15.9587628865979 29.8980973931431 22.8194444444444 33.1790765360703 6.41865667331332 -5.10763186665162 14.846298787989 23.5716708002585 24.6321237002835 7.62519851905436 23.3729422552047 14.3321551514051 26.5644031736358 25.7601706706766 27.2911451720413 44.5048517444424 NA 39.2518926932458 15.8411355421225
"556" "Caravelas" "mergulho" 6339 43 1.353 7 2 0.399 12.6807095343681 27.4046678659655 23.9696444058977 24.8054262958482 -2.90364929347471 -10.4839961950768 12.833399176976 19.5425945026712 20.5198907800013 5.59067775185041 23.6796361225056 18.3029862807667 21.4146444648822 22.0152187038659 21.0592042998587 29.0261696386927 NA 29.6851769657232 14.4078024243661
"557" "Caravelas" "mergulho" 6347 44 1.233 7 2 0.369 13.1678832116788 27.8005899078374 23.9264278799613 26.1908100987422 -1.1553973034543 -9.75278925988679 13.20150306659 20.1879380869776 21.1850505010526 5.86301914891966 23.6811521428382 17.8082428723192 22.2394860247009 22.6189705246973 21.9869023134497 31.7272309697043 NA 31.456168802731 14.6059137241845
"558" "Caravelas" "redagem" 4141 40 1.282 7 2 0.427 13.3229329173167 27.2497570434748 24.1959334565619 24.3379934802681 -2.45214198454591 -7.71000546149669 12.6966507352804 19.6659102654146 20.5491706164728 6.37347308913181 23.8391671779199 18.9416283231386 21.3363678516895 21.9934942155759 20.9639268177588 28.0786097035247 NA 28.6966590547337 14.9226258109312
"559" "Caravelas" "redagem" 4435 43.5 1.071 7 2 0.414 16.8151260504202 29.6251487804868 25.7738231917336 29.0119686658887 2.74682331620009 -1.23116248062347 14.7482821513409 23.545513056351 24.4570472220289 8.88894253965113 25.9823004676229 20.4851479210485 25.4151101212629 25.5550792090292 25.1259850907494 34.2840202366941 NA 33.7024073344985 16.6826861040963
"560" "Caravelas" "redagem" 4438 51 1.212 7 2 0.334 14.0544554455446 29.1819114209822 24.104743083004 29.8146284244956 0.651399563569377 -10.189319651801 14.7004018291247 22.185902737157 23.3585596435603 5.92101188106802 24.2971010285495 17.3229171494243 24.7306431848592 24.6178047577211 24.5850612057245 37.2946662474779 NA 36.2628294606568 14.6556499954416
"561" "Caravelas" "redagem" 4948 31.5 1.155 7 2 0.467 12.7363636363636 25.1752200789423 23.2151832460733 20.9623639810648 -2.6731453346243 -4.31731892203077 11.0166647638027 17.5524667847299 18.1992631811072 6.93888715227447 22.1412414789039 18.3767170445222 18.7715012906691 19.6813395913887 18.4617654265918 23.7845657812605 NA 24.1130905550472 15.0538504900506
"562" "Caravelas" "redagem" 5022 46.5 1.124 7 2 0.328 13.5693950177936 28.357780347619 23.6709956709957 28.2271506410276 0.70213534058012 -9.76760713348895 13.7558508368274 20.9902186607325 22.0491735478636 5.9404317205029 23.5469332199999 16.8018897121672 23.3691048098618 23.4157328216466 23.3084389624162 35.7205916552223 NA 34.1331932830219 14.6702345350208
"563" "Alcobaça" "mergulho" 4651 58 1.493 6 2 0.363 14.1018084393838 29.9067406482495 24.7904098994586 30.6304073274936 -1.11735308144642 -12.7420453220581 16.8396063880209 23.2704656001887 24.6233897648436 5.46227598592499 25.3913883558839 18.5668336027167 25.8884369560592 25.7596040895542 25.5184559246336 36.4275734819185 NA 37.3946960156177 14.2998772049747
"564" "Alcobaça" "mergulho" 4652 38 1.092 6 2 0.406 14.1282051282051 27.2464423145449 24.1569506726457 24.9243426367791 -0.000194686140649026 -5.94780225606186 13.7187632014059 20.0578127878064 20.8667634724862 7.27607945337971 23.6875686683774 18.6938429030695 21.7203492962878 22.230269575836 21.4729417857675 29.6024549144494 NA 29.1114137585679 15.5033306733174
"565" "Alcobaça" "mergulho" 4656 48 1.153 6 2 0.494 20.5654813529922 32.5006925651315 28.6379853095488 32.6045142764518 4.9250573754272 3.46954352871147 18.762730646087 27.7663669539921 28.7229572433174 11.6482166844443 29.4990870671531 24.4529623774461 29.5229593669381 29.5173969725443 29.0157058108643 36.4003328646748 NA 37.1599847182361 18.5783583643902
"566" "Alcobaça" "mergulho" 4659 50.5 1.294 6 2 0.422 16.4690880989181 30.5411005341148 26.1892138939671 30.4437815318712 0.716202285248879 -6.009501010664 17.0947109322496 24.4922559011851 25.6138670993082 7.76785843184885 26.8184687647801 20.9489629587581 26.6181586779053 26.6678057598725 26.156051104101 35.2106181168289 NA 35.991091731266 15.9365647154249
"567" "Alcobaça" "mergulho" 4662 52 0.835 6 2 0.259 16.1293413173653 30.5342334182543 22.9732283464567 34.7527855332008 6.23239447897437 -7.18777930420521 17.1870356450781 24.4165832988614 25.585919104012 7.35615845071027 23.7240543910337 14.439597648804 27.6370822714605 26.645793881026 28.3237786006342 46.9495564276012 NA 41.5756240897366 15.6490785972657
"568" "Alcobaça" "mergulho" 4666 51 1.232 6 2 0.407 16.8482142857143 30.8317579336894 26.218023255814 31.2800699422701 1.7507811319787 -5.40751991995397 17.3731828960407 24.9417924561037 26.0705393883821 8.01576820053084 26.8693044140391 20.7360299418103 27.1588584305115 27.0874253181446 26.7502013124269 36.775426947828 NA 37.0170816743829 16.1048732038703
"569" "Alcobaça" "mergulho" 4667 45 0.928 6 2 0.389 18.8631465517241 30.9918615365081 26.4903846153846 31.7432086789519 6.34742605838162 1.2797682864248 17.1218079597118 25.6659748641769 26.5734129748325 10.5284853780839 26.9429764044344 20.8428944159235 27.681460691 27.5053539106298 27.5555488977414 38.255329381846 NA 36.4997106103464 17.8063432393147
"570" "Alcobaça" "mergulho" 4724 50 0.877 6 2 0.427 24.3443557582668 35.0592261475933 30.0590841949778 37.349801787037 12.207498035055 10.3224844533888 20.4514092621045 31.4130254338414 32.3296308253757 15.0231920916428 31.1076352535905 24.9337162808457 33.4051916341529 32.8984037295194 33.214174288232 43.6268420250146 NA 41.9817160360792 20.8828114891726
"571" "Alcobaça" "mergulho" 4727 60 1.047 6 2 0.33 18.9111747851003 33.2115184859216 26.1393152302243 37.9229312505522 6.39268672936748 -4.14258601903473 19.9568080240268 28.4658203017693 29.8099975349464 8.71799971242167 27.3216166915687 19.0220500732763 31.5511234010767 30.5256587434509 31.5302077336565 48.0657979804597 NA 45.4152393823955 16.5143698430024
"572" "Alcobaça" "mergulho" 4729 55 1.319 6 2 0.465 19.3896891584534 32.9100124623859 28.2886505808758 33.848328238203 2.71216826277686 -1.69918237728853 19.4204395031477 28.0509553304151 29.2443590584458 9.63588790790635 29.4598725740979 23.6562517891166 30.1930749691479 30.0195022516227 29.5913000425689 37.9406797945948 NA 39.4732354007994 17.1830926109591
"573" "Alcobaça" "mergulho" 4739 39 0.94 6 2 0.305 12.6542553191489 26.7607748119715 22.6959459459459 25.5526607207596 1.24095680214784 -9.91125785996167 13.141700453667 18.8528603468966 19.7202209934992 5.94824286044839 21.9315209163516 15.4407627026252 20.9920955269015 21.2421222952027 21.1589375647999 33.166393042172 NA 30.4752600338988 14.6134385651469
"574" "Alcobaça" "mergulho" 4825 54 1.031 6 2 0.38 19.9030067895247 33.088498344147 27.3646209386282 35.8102628531264 6.61158667642273 -0.342415890826636 19.3667689257899 28.3435071376878 29.4968814109572 10.1904881048893 28.3716781140887 21.3269003826238 30.838357958294 30.2555547717451 30.6189124369112 43.4942900372809 NA 41.9350878381399 17.5661675850339
"575" "Alcobaça" "mergulho" 5101 59 1.68 6 2 0.453 15.9089285714286 31.1603135101535 26.6668918918919 30.9583949394037 -2.41839082201725 -9.54052692172928 17.9644579675497 25.3077132813789 26.6685680814764 6.60513345834145 27.8252898599163 21.9561136315723 27.5595207132179 27.6255168089531 26.9646726582201 33.9505785370941 NA 36.632895099568 15.0880079760039
"576" "Alcobaça" "mergulho" 5110 60 1.33 6 2 0.546 24.6315789473684 36.9410225628211 32.2477876106195 38.9212204812813 6.8027618417465 6.59294111666709 23.106369264577 33.7633172397264 34.9861989951565 13.5571131006853 34.0056950094805 28.575879551577 35.785044705734 35.39266115084 35.0194156810483 41.6549164636914 NA 44.2485943820483 19.7635847006784
"577" "Alcobaça" "mergulho" 5114 59 0.694 6 2 0.321 27.2896253602306 38.5129974916006 29.5526315789474 45.2079404137383 17.732663360208 11.9868265053989 23.0027338704305 35.8592738981304 36.9813645723085 16.2710994779273 31.601327223803 21.8034777970625 38.8463909362442 37.3001143354621 39.3599875413002 55.9121925938801 NA 51.0424141831413 21.6292755889943
"578" "Alcobaça" "mergulho" 5177 54 1.331 6 2 0.254 10.305033809166 27.2021133883632 21.6233421750663 27.9508806206295 -1.0800656749064 -19.2899642249479 14.2174686369787 18.5283997330623 19.7963135331466 3.39311429016046 21.0933069507291 13.0828438127763 21.5630324970745 21.4292543936343 21.8240477184166 37.4784160137656 NA 35.5399050383629 12.8052920798823
"579" "Alcobaça" "mergulho" 5200 74 1.792 6 2 0.641 26.4698660714286 39.8824150204447 34.9585427135678 42.3794525936442 3.66325201752248 5.65248060736869 26.5716888453191 38.0971878351486 39.6949386866256 13.2832971697405 37.7681347343233 32.4933842022765 40.2392555149599 39.7110073846959 39.3848389263045 42.1894650781892 NA 47.3228917571442 19.285259206215
"580" "Alcobaça" "mergulho" 5234 68 2.053 6 2 0.453 15.0043838285436 31.2787856581727 26.553696708041 31.1764166144849 -4.55227685946794 -13.0220746742025 18.3317154710157 25.6255597657841 27.2207462748353 5.44573005154284 28.0843439641529 21.9951695772841 28.061975299258 28.0675771881266 27.6202799421081 34.1191465539162 NA 36.5264393849988 14.2073254402484
"581" "Alcobaça" "mergulho" 5238 54 1.826 6 2 0.382 11.2968236582694 27.8103727426048 23.8056580565806 25.4125266902186 -5.43700232408513 -17.3320522635751 14.3090809207798 19.661198495194 20.929634318518 3.95612727483288 23.9403013177042 17.9443456046607 21.8805749309696 22.4375361359071 21.5468954031059 29.1816395531139 NA 30.8182227305738 13.2304878216589
"582" "Alcobaça" "mergulho" 5249 74 2.17 6 2 0.839 28.6110599078341 41.4193844466418 37.5157360406091 41.9342707663125 0.104438505514619 9.31572959009502 28.1443898090514 40.0598777374457 41.6103944399116 15.1267346802312 41.0254091769507 37.0289994813956 41.6889293349601 41.5523611268937 41.4133713664106 40.4990460389938 NA 44.1272992770029 20.4896474574179
"583" "Alcobaça" "mergulho" 5315 73 1.966 6 2 0.71 26.3631739572736 39.7039203258593 35.3057757644394 41.0265390844492 1.23679300295643 5.72666084000559 26.4419848740169 37.8152743399432 39.3861415446436 13.3149148956792 38.3513469656504 33.6520558943137 39.723140481018 39.4315977694031 39.0662965482007 40.0087859831406 NA 44.8177577471348 19.3293820762141
"584" "Alcobaça" "mergulho" 5316 69 1.624 6 2 0.667 28.3392857142857 40.6448041245038 36.0695224719101 42.8548221365044 6.56633887419568 10.310535565589 26.9039243829523 38.8392952041873 40.2452888030589 15.60260820671 38.6347408169485 33.725333499981 40.766930128846 40.3192588777811 39.8821905589602 42.6649611912014 NA 47.5788797146712 20.9386645598021
"585" "Alcobaça" "mergulho" 5324 52 1.205 6 2 0.338 14.5858921161826 29.6106005244036 24.3940298507463 30.5989768972322 1.11444606390666 -10.2925599981405 16.3386450800299 22.880936771636 24.0732993216013 6.2182708470728 24.7154729783679 17.6796649364359 25.4591631657051 25.2673880463211 25.2965356101366 38.1588974902829 NA 37.1321784057939 14.8610312801273
"586" "Alcobaça" "mergulho" 5385 73 1.457 6 2 0.504 25.2518874399451 38.9105240431048 32.8178202068417 43.5044659795807 6.99068585165799 3.8146015314362 25.5641738507399 36.7780097520163 38.3717713643871 12.3905395428596 35.0587635383524 28.4474919692809 39.4213278418024 38.4612466946266 38.5288387143589 47.0404390421115 NA 50.4153440510199 18.7269226029659
"587" "Alcobaça" "mergulho" 5421 68 1.598 6 2 0.622 26.468085106383 39.222103656633 34.4892703862661 41.4488519201123 5.42405604826442 7.30955281924942 25.618728069487 36.9714936709597 38.3921881482335 14.0567970871724 36.9013245890151 31.7134658417551 39.0067793231486 38.5548410506199 38.1198339679727 41.9633070279511 NA 46.5445625323613 19.9344935615485
"588" "Alcobaça" "mergulho" 5424 60 1.11 6 2 0.327 17.6756756756757 32.4060161411751 25.5824175824176 36.6457844120815 4.89799585933996 -6.46125684003216 19.3281614381334 27.2504823210757 28.6144243525709 7.78744343146437 26.6236752725029 18.4634319133286 30.3320906082395 29.4153989492726 30.2708123278301 46.4529840993594 NA 44.2657847411485 15.8860044473994
"589" "Alcobaça" "mergulho" 5446 59 1.539 6 2 0.502 19.2449642625081 33.3156135451629 28.7961165048544 33.9314547100704 0.507564647983483 -3.23019103455876 19.9988683386248 28.618413671132 29.9287409209754 9.0783548801777 30.296796385357 24.7088858459679 30.7486499810046 30.6419556723651 30.0384748707455 36.4726188076593 NA 39.4386512487158 16.7679725392671
"590" "Alcobaça" "mergulho" 5448 66 0.888 6 2 0.282 20.9594594594595 35.2100761933239 25.4825581395349 43.6512245822974 10.2990415030909 -1.96903797449556 22.0273188279868 31.4649791984339 32.940869204333 9.71115307948443 27.3591673357727 17.0339273323295 35.3048950879057 33.4052814989407 35.8570407641846 57.8310459933744 NA 52.1577339238235 17.0983927884479
"591" "Alcobaça" "mergulho" 5638 52.8 1.075 6 2 0.382 18.7624186046512 32.2240833957363 26.8224 34.2884767189659 5.12118649298514 -2.17869079198068 18.6183313271946 27.0672921720354 28.2098984767826 9.37392294560028 27.6832925513235 20.8672145798893 29.4965743587866 29.0611302989744 29.2401972312863 41.5214675141887 NA 40.3397129417563 17.021331602294
"592" "Alcobaça" "mergulho" 5642 50.4 1.423 6 2 0.526 18.629936753338 31.7931387121122 28.1033524121014 30.9522453488467 0.262914484648762 -1.55933792389276 18.3211724724739 26.5033906696179 27.5786983224329 9.5571850079964 29.1325249220595 24.271867125386 28.2656315651883 28.4725918717328 27.6279076748 33.1745838437853 NA 35.5727112157165 17.1563870448996
"593" "Alcobaça" "mergulho" 5650 60.5 1.502 6 2 0.519 20.9051264980027 34.571635343697 29.9228110599078 35.7576132256162 2.08959856405019 -0.551989769989511 21.1870072193953 30.4589488280012 31.780261038086 10.2501817351863 31.6034148858438 26.0243924233137 32.5918483674782 32.3636949108372 31.8375386855397 38.1965954088821 NA 41.2985301795762 17.5364265844701
"594" "Alcobaça" "mergulho" 5653 53 1.281 6 2 0.429 17.7494145199063 31.6382062874252 26.990749306198 32.3111814381224 1.94373315069997 -4.2676375258965 18.1923995307833 26.1492597140755 27.317754699242 8.52214130067624 27.8704480002218 21.8432102273309 28.354828968583 28.2371368366884 27.8569717576199 37.2278887504883 NA 38.0674057912345 16.4416003527991
"595" "Alcobaça" "mergulho" 5677 42 1.28 6 2 0.574 18.834375 30.3521537847155 27.6185185185185 28.4083168601464 1.29669711029198 2.7899590336038 16.9941822483084 25.0216996564052 25.8366071476123 10.9990237511568 28.1369403085912 24.2521715745632 26.3567604756292 26.7844676418008 25.8191525104365 30.1483364659131 NA 31.9267874523991 18.0892015677421
"596" "Alcobaça" "mergulho" 5678 50 1.402 6 2 0.443 15.7988587731812 30.0826862210339 26.0648918469218 29.1850096249785 -0.986853912409194 -7.21329721094973 16.6476350553508 23.7599425480956 24.8794128062991 7.29548325393035 26.6722009502239 21.1364807995289 25.7699817591075 25.995533393416 25.2500186254688 32.9342397171684 NA 34.450676036024 15.6131182462369
"597" "Alcobaça" "mergulho" 5681 36.5 1.28 6 2 0.43 12.26171875 26.1287328675754 23.5138888888889 22.2789704096197 -3.55596459309275 -9.70047489615634 12.5492653159064 18.0446489882359 18.8486425859625 5.89958803325836 22.7537327582027 18.2100976371254 19.5609505788151 20.4198083800797 19.2167038237497 25.653321532167 NA 26.23660599898 14.5319865391487
"598" "Alcobaça" "mergulho" 5718 53.5 0.996 6 2 0.353 18.9613453815261 32.4424548775446 26.4390703517588 35.3718445667311 6.33749596789135 -2.02874567276871 18.8009765199171 27.3797044350306 28.5384910133013 9.45665279969698 27.3454729775294 19.9141826520729 30.0035465937954 29.365682345569 29.9241523113262 43.9619613443881 NA 41.6761015040391 17.0730299323726
"599" "Alcobaça" "mergulho" 5719 43 1.715 6 2 0.552 13.8402332361516 28.001092022629 25.3438943894389 23.8879997135484 -6.89553516256353 -8.86216186986783 14.4718462989552 20.6786746191949 21.6369965047685 6.47068283731279 25.6360331532028 21.5357389152789 22.0971616995179 23.0097533020007 21.5862335824757 24.7276357978518 NA 27.3705641645778 15.0230663860342
"600" "Alcobaça" "mergulho" 5723 50 1.188 6 2 0.342 14.3939393939394 29.2645199521093 24.3117408906883 29.7571650098706 0.902897407752045 -10.0962611314074 15.9109899463924 22.3730475069769 23.5145238022789 6.24426897953514 24.515130855188 17.690957207391 24.8398403344449 24.7559488658246 24.6754081911158 37.0246922954322 NA 35.9964396282165 14.8841985388092
"601" "Alcobaça" "mergulho" 5805 51.2 0.891 6 2 0.359 20.6294051627385 33.097724874238 27.1791606367583 36.0053270991866 8.75549271679198 2.19055480250368 19.0537397806655 28.4653899559935 29.5184433684902 11.2127692204547 28.1291386694716 20.8008748630354 30.9241248422136 30.2727588305808 30.9304283391592 44.3883614733353 NA 41.6416268114168 18.2762637970483
"602" "Alcobaça" "mergulho" 5813 36.5 1.37 6 2 0.433 11.5361313868613 25.8182628184244 23.2858974358974 21.4444996589995 -4.86872321420104 -11.4717522933402 12.1545811589683 17.3476371146032 18.1647994898243 5.32798999738447 22.4410954618131 17.9513143753826 18.8445979241947 19.8253833076127 18.4820239136281 24.4385902395421 NA 25.3648182863585 14.1368194255724
"603" "Alcobaça" "mergulho" 5816 45 0.577 6 2 0.235 18.3275563258232 30.7048100726064 22.3209549071618 34.5917043883863 10.6117090893556 0.118103219173932 16.4066020786433 25.1929499281912 26.1137055603675 10.0338217434267 23.6715372068057 13.2576461602064 28.1449103165006 27.0842995096177 29.3222443990979 44.9060387876112 NA 39.4022527404699 17.4712501765159
"604" "Alcobaça" "mergulho" 5824 53 1.312 6 2 0.523 21.1272865853659 33.6851909053279 29.5854316546763 34.1092942705636 3.70479263193835 2.46277054192139 20.0490192133614 29.2631296576287 30.3586785865208 11.4012370808914 30.8443069908283 25.7202301987155 31.1233855074607 31.058996556357 30.469363866743 36.9935788310833 NA 39.0104226930231 18.3930927190766
"605" "Alcobaça" "mergulho" 5834 43 1.261 6 2 0.437 14.9016653449643 28.5470608108309 25.1376060320452 26.6162318313296 -0.916606233623254 -6.50226583503702 15.0268465156665 21.6893965897013 22.6276425722568 7.32090238760589 25.1895333900489 20.0961207177506 23.4550815780612 23.8969368083109 23.0417188380295 30.5494543833576 NA 31.2226057440978 15.6092877095865
"606" "Alcobaça" "mergulho" 5892 50 0.999 6 2 0.322 16.1161161161161 30.2674436244787 24.5807259073842 32.1900995774242 4.02839260533166 -6.56226948174627 16.8028971030465 24.0669854790601 25.1809074867324 7.54188402401755 25.007851511119 17.5396324417096 26.6940638580881 26.2704785664819 26.7573544164067 41.1375184087996 NA 38.4386300437724 15.7826016930262
"607" "Alcobaça" "mergulho" 5902 39 0.977 6 2 0.292 11.6560900716479 26.2970654203023 22.2496782496782 24.7795176355602 0.31527353893216 -12.2557296652687 12.6707955730195 17.8785608060358 18.7626023162493 5.18528460155007 21.2816198584536 14.6820686834753 20.0739808177106 20.4024810282178 20.2702074487591 32.5995907895205 NA 29.8891108560413 14.0799354316636
"608" "Alcobaça" "mergulho" 6154 47 0.806 6 2 0.278 16.2109181141439 29.8905018555279 23.4752475247525 32.4675630388312 6.12282360834903 -5.27913411594388 16.2320660299021 23.6346248400588 24.6616845708927 7.93885923156163 23.8970607259357 15.5021825829197 26.4078237497475 25.779815217959 26.9308259013301 42.8354798318306 NA 38.2851487341146 16.054775944569
"609" "Alcobaça" "mergulho" 6163 56 1.524 6 2 0.494 18.1522309711286 32.2654557762941 27.9939577039275 32.2205936419931 -0.342357496561253 -4.43017304355028 18.91356198239 27.053469654801 28.299234170693 8.52694992438807 29.2583405943974 23.8005876274885 29.1034014512887 29.1405845151045 28.4372137175262 34.835318277493 NA 37.5352133690392 16.4240727349903
"610" "Alcobaça" "mergulho" 4552 44 0.714 6 2 0.353 21.7535014005602 32.311533833332 27.1439688715953 34.1685304587849 11.8668513755792 8.12670850509312 17.7484617939432 27.9181016140996 28.7151564947419 13.5628805572418 27.8397519284246 21.0000005667971 29.9373550121843 29.463582307992 30.1542290502672 41.2668067481908 NA 38.2433681219609 19.8559903960597
"611" "Alcobaça" "mergulho" 4578 44 1.135 6 2 0.369 14.304845814978 28.3979580222859 24.3379679144385 27.4510790656871 0.509749414288722 -8.22689410444456 14.8576099167079 21.2970649491012 22.275115996986 6.73303811642415 24.2382120444266 18.2531392959983 23.3698082528767 23.5937347160532 23.1604614724148 33.4928331681813 NA 32.6766328214593 15.2121111852138
"612" "Caravelas" "mergulho" 3152 32.9 1.277 6 2 0.381 9.81589663273297 24.4677010927862 22.1679665738162 19.3692840995757 -4.99248347375483 -14.1232018841472 10.6394748781479 15.0652649872996 15.8112946627017 4.36158002921007 20.5835984199072 15.9927052310552 16.5579039109983 17.7027579036303 16.3327276127428 23.1473102186822 NA 23.2300966493528 13.3731667600889
"613" "Caravelas" "mergulho" 3233 37 1.26 6 2 0.421 12.3626984126984 26.2675198890257 23.5443396226415 22.6390663392465 -3.16614021830883 -9.69473283721069 12.6821924019621 18.2281098256918 19.0443899564357 5.92665387299973 22.8158281845933 18.1407746761086 19.7925616349191 20.6036010541438 19.4631299284416 26.2814682589703 NA 26.7098891952961 14.5615905227368
"614" "Caravelas" "mergulho" 5580 33 1.096 6 2 0.379 11.411496350365 25.0724998674817 22.5970982142857 21.1554538911692 -2.32301703400659 -10.0317518686835 11.4844046554148 16.6221572584798 17.3426994961283 5.59813685951906 21.2799456075887 16.577423697603 18.1491443223596 19.0091792831506 17.9858946631622 25.655994714557 NA 24.9783816603175 14.227483621539
"615" "Caravelas" "mergulho" 5922 42 1.125 6 2 0.3 11.2 26.5135340216048 22.3783783783784 24.9026364959029 -0.986756852024404 -14.4060104582309 12.9257650649204 17.8869908553965 18.8571780306439 4.61557568627694 21.5276663847157 14.9343191697453 20.1578811589854 20.5346293888015 20.2215346703426 32.3626866664832 NA 30.4846554965506 13.7043327313035
"616" "Caravelas" "mergulho" 5934 36 0.924 6 2 0.324 12.6233766233766 26.1831765244434 22.7403314917127 24.1684565762384 0.968981050602401 -8.56493736588468 12.5628869830177 18.2969810298888 19.0795094569802 6.25072383392462 21.7673901017399 15.9127475848688 20.1862329246132 20.6071053909683 20.2789876896152 30.791186405638 NA 28.5160528305689 14.7599703348994
"617" "Caravelas" "mergulho" 6056 38 1.193 6 2 0.484 15.4165968147527 27.8268257501918 25.1480362537764 25.1375744559159 -0.517102546343395 -2.87592154835873 14.4397598828139 21.2207412223143 21.9997350220195 8.41819158400548 24.9640134119052 20.713862386899 22.646361414784 23.2352873239864 22.2398401694482 28.1495755560035 NA 28.8525008029976 16.2719348767158
"618" "Caravelas" "mergulho" 6066 34 1.23 6 2 0.508 14.0422764227642 26.2998945642262 24.1864077669903 22.4839207222116 -2.47586818609794 -3.8658118504128 13.07495738273 19.2071635078152 19.8980391801995 7.76011326571592 23.5764592797785 19.8676887383327 20.4278370465532 21.2545428795305 20.0344003351118 24.7601796805697 NA 25.6853703412199 15.70429948235
"619" "Caravelas" "mergulho" 6081 31 0.936 6 2 0.332 10.9957264957265 24.4709225170687 21.9728260869565 20.8107792328251 -0.871921027694007 -9.97946838024193 10.8795813634632 15.8730606747519 16.5443254650882 5.48687241803307 20.2919801151684 15.2454523972125 17.469158601428 18.2503974085481 17.5166757420458 26.3303794644175 NA 24.5173682264457 14.075599278882
"620" "Caravelas" "mergulho" 6084 33 1.072 6 2 0.407 12.5289179104478 25.482827498771 23.0860091743119 21.8808847762451 -1.45686344888342 -7.13314448580181 12.03391473699 17.6558366686666 18.3525459146141 6.54371953222216 21.9980657427428 17.5570083695552 19.0956774577922 19.8762325044891 18.8879737270696 25.9907772091745 NA 25.4880199461205 14.860741372298
"621" "Caravelas" "mergulho" 6176 47 1.378 6 2 0.391 13.3359941944848 28.292906134705 24.3777589134126 26.6506295029893 -2.17751894729747 -11.3716770621312 14.795287121173 20.8351184167086 21.9107913164556 5.72946439924287 24.4050008196701 18.6216722530379 22.9019954392819 23.2953397110768 22.5303211327229 31.3063803459745 NA 32.0333474752943 14.5226378778961
"622" "Caravelas" "mergulho" 6338 41 1.418 6 2 0.404 11.6812411847673 26.6138512930253 23.5172413793103 23.0773005881313 -4.3220222623827 -12.9652131998087 12.923963516697 18.2234227650315 19.1611249863816 5.03233817462348 22.9699174302521 17.8610832533677 19.9777725055622 20.7869925753018 19.6213046190027 26.739758522937 NA 27.6524575567688 13.9950734941966
"623" "Caravelas" "mergulho" 6340 44 1.377 6 2 0.358 11.439360929557 26.8924121951693 23.2217502124044 24.3232493674627 -3.23599812877866 -14.5180966659533 13.2609155067876 18.4341931476843 19.4537762539094 4.63467136466769 22.698108274274 16.8650828067233 20.4797619801546 21.0833954561701 20.2236540645705 29.3571209506183 NA 29.6182307125396 13.7302709630303
"624" "Caravelas" "redagem" 4391 37.5 1.602 6 2 0.429 10.0421348314607 25.3322058285175 22.8584165477889 19.9304986674635 -7.35822614574159 -15.5047717298438 11.3970756773997 16.0139523717143 16.8797098186779 4.15010035942286 21.8822504144169 17.3571217453339 17.5145678909646 18.738045863368 17.1544604958137 22.3286092594036 NA 23.7771433732123 13.3175097778357
"625" "Caravelas" "redagem" 4870 34 1.128 6 2 0.485 14.6187943262411 26.5223271791085 24.2995689655172 23.2285693584082 -0.695926249548959 -2.39734498453647 13.2952098188522 19.7127877950041 20.3890409517136 8.29968504651639 23.7013541616443 19.8416885413127 20.9760649608735 21.6834635623047 20.6338674258355 26.1111364212988 NA 26.4857467502304 16.0586486933276
"626" "Caravelas" "redagem" 4876 29 0.957 6 2 0.385 11.6666666666667 24.1479169664072 22.1994715984148 20.0751383789227 -1.08040084522093 -6.80475614189169 10.8289129682027 16.1069684381923 16.7038589561291 6.33468442032673 20.5572815050927 16.3750183195015 17.4245822264555 18.2870027565913 17.3345589406608 24.2898536408577 NA 23.2224579584969 14.52469901363
"627" "Caravelas" "redagem" 4942 29 1.073 6 2 0.432 11.6756756756757 24.1504388390858 22.3917525773196 19.5860761726755 -2.62009325344311 -6.77940588769334 10.9056267944978 16.1149997366524 16.7116723689547 6.34285892249319 20.851327992536 17.0895383898413 17.3140314018905 18.2935652749188 17.0957583969708 22.8467254723525 NA 22.6083402171446 14.5299198239088
"628" "Caravelas" "redagem" 4947 28 0.958 6 2 0.362 10.580375782881 23.5717398133561 21.7097625329815 19.0261634625494 -1.8950330439266 -9.17603521211213 10.1365927706321 14.9349666336554 15.5272468579918 5.50849434147224 19.7219043558353 15.4412510922177 16.2788035593154 17.2494293726341 16.237043700707 23.4595207529496 NA 22.213638253335 13.9339869175308
"629" "Caravelas" "redagem" 4950 30 0.886 6 2 0.296 10.0225733634311 23.9282552935771 21.399416909621 20.0986125446929 -0.896240594282489 -12.0370253893804 10.2351409018884 14.7783714062105 15.4402435458429 4.80440500568584 19.3453649954796 13.9491022252229 16.4650801768712 17.2782722485738 16.6630053190754 26.2505200666392 NA 23.8558584622243 13.5754759029395
"630" "Caravelas" "redagem" 4952 31 1.058 6 2 0.474 13.8884688090737 25.4150677117424 23.5128205128205 21.7615130910489 -0.604954823638034 -2.17816523672296 12.3393202393336 18.4571616366371 19.0589927476924 8.10555615561354 22.5440352592647 18.9193236789332 19.6215675370114 20.3953120348285 19.3472465571311 24.7069348336645 NA 24.7085704528848 15.7779877331051
"631" "Caravelas" "redagem" 4953 31.5 1.07 6 2 0.455 13.3948598130841 25.3971836320564 23.3706896551724 21.6743648023691 -1.09179794442536 -3.87013620693863 12.1960892413336 18.133288858282 18.7636511122283 7.54858571791803 22.3546519687724 18.5121768700409 19.3710975827947 20.1657899451935 19.1065144432809 24.8957010220223 NA 24.8065938648974 15.4490234268333
"632" "Caravelas" "redagem" 5016 36 1.029 6 2 0.452 15.8134110787172 27.5228056327405 24.8636911942099 25.2408080513804 1.77350060060353 -0.713689404993403 14.1438509884513 21.1627171186214 21.8700066275308 9.10765414923601 24.4914553018562 20.1567813076503 22.5762415142189 23.0601124443061 22.2994965513831 29.0850574429231 NA 28.7719466114918 16.6696361147556
"633" "Caravelas" "redagem" 5024 45 1.184 6 2 0.504 19.1554054054054 31.1484986962814 27.7235772357724 30.3281619601956 3.12098699199246 1.91366129734603 17.5592457828476 25.922085368759 26.8220936459705 10.8024281833938 28.3453791710357 23.6570956870541 27.5422928969789 27.7334942444476 27.042656178766 33.5936544841462 NA 34.5544786617105 17.9918981210402
"634" "Alcobaça" "mergulho" 4660 50 1.189 5 2 0.531 22.3296888141295 33.8859684068537 30.0404448938322 34.2631037404015 6.05157706788124 4.7403049161766 21.8295110349381 29.7085879929319 30.6811891406396 13.00425797827 31.1463612506662 26.2945536213257 31.4133474838343 31.3526358633984 30.8311257690748 37.3928305741127 NA 38.7233554038505 19.4990264181334
"635" "Alcobaça" "mergulho" 4665 45 0.918 5 2 0.361 17.6960784313725 30.3663672757485 25.6058495821727 31.2252084173535 5.56260394367938 -2.52655232654626 18.2562201229935 24.6289000537977 25.5648363963027 9.46293880105532 25.9477005742932 19.4453510618233 26.7865937961654 26.582756731987 26.7590423896044 38.4862010218543 NA 36.2454109751194 17.0842562384487
"636" "Alcobaça" "mergulho" 4728 42.5 0.845 5 2 0.349 17.5532544378698 29.8106716644152 25.1976744186047 30.4310323110681 6.20534503435808 -1.69344825696584 17.635018501719 24.009315588423 24.8729000161167 9.70051911495925 25.3822640300584 18.8973329203604 26.088051783974 25.9166629091036 26.1735075191165 37.697399585731 NA 35.0525358547125 17.2206532861044
"637" "Alcobaça" "mergulho" 4740 50 0.928 5 2 0.362 19.5043103448276 32.2405861915581 26.6758241758242 34.5323770609911 7.27385881208373 -0.874297633649363 20.2066263700061 27.2232301817417 28.2668673266454 10.3736018913755 27.4632924461592 20.4024463197476 29.6172987691889 29.1069431243544 29.5724696948549 42.543789869456 NA 40.1321403740991 17.7114805896909
"638" "Alcobaça" "mergulho" 4823 45 0.942 5 2 0.359 17.1496815286624 30.0735239354308 25.3571428571429 30.7699078442767 4.84196270576071 -3.67228816743228 17.982036329278 24.135068109244 25.0836568601599 8.97986320235482 25.6399457585193 19.1488589328473 26.3080168181276 26.1441383368974 26.2655436434681 38.0224402480867 NA 35.8812139496501 16.7563275690962
"639" "Alcobaça" "mergulho" 5100 46.5 1.281 5 2 0.384 13.9391100702576 28.5614647832441 24.5106382978723 27.389782827859 -0.955872628507923 -10.8977295116398 16.3553272405952 21.3577966947586 22.4112078142123 6.21330228821175 24.5572765704341 18.6521669954766 23.4551295752874 23.7408221730834 23.1271157596441 32.6421034398467 NA 32.8200609430718 14.8614782565603
"640" "Alcobaça" "mergulho" 5103 61.5 1.46 5 2 0.594 25.0212328767123 37.4074599589443 32.9769841269841 38.9481865048081 5.50405830725791 5.47005501929029 25.5472050365832 34.4069003772447 35.6659133779877 13.6887263856095 34.9552063468997 29.8891617399388 36.3266793652023 36.026519408955 35.5047588901002 40.314178553124 NA 43.9330028936031 19.8253256998087
"641" "Alcobaça" "mergulho" 5179 49 1.044 5 2 0.469 22.0124521072797 33.5136042264317 29.2428909952607 34.518816404623 7.70357169074503 4.55337614569853 21.3581747532645 29.2254453614047 30.1751213544585 12.8702818601834 30.1759673838611 24.738170205831 31.0811974361157 30.8745638172364 30.6651046372825 39.3297898954916 NA 39.1922504739364 19.4098532809713
"642" "Alcobaça" "mergulho" 5230 64 1.219 5 2 0.456 23.940935192781 37.0115144214533 31.053974484789 40.972861775475 8.1302336564578 2.77211534715028 25.3132502640872 33.9153522906922 35.2745631349854 12.3803821461008 32.7797671246758 26.0346930769748 36.4538125552672 35.6310107708315 35.8110749517491 46.5964835692797 NA 47.5850643599017 18.9029347565868
"643" "Alcobaça" "mergulho" 5240 54 1.156 5 2 0.466 21.7681660899654 34.2323904626934 29.4602510460251 35.891772787089 6.36029491113587 2.03262161262532 22.2412513616847 30.0315273116974 31.1419130669287 11.8355858812545 30.667529018309 24.8117666116445 32.1257413145109 31.7914246524574 31.5959430524026 40.7469239173952 NA 41.3046271468458 18.679097818458
"644" "Alcobaça" "mergulho" 5241 59 1.157 5 2 0.534 27.2307692307692 38.4749725333462 33.6112852664577 41.144906506305 11.3027632472492 10.3790577622701 26.2237663222117 35.8093092622651 36.9330229082017 16.2125139429525 35.2685508244547 29.7140827002531 37.7949166891019 37.2539134016701 37.1240340817271 44.9366889623859 NA 46.3189905865048 21.5890279103859
"645" "Alcobaça" "mergulho" 5326 52 1.672 5 2 0.523 16.2655502392345 30.6157437397977 27.0217391304348 28.7845259569878 -3.64351684106261 -7.9279664465959 18.4563418137118 24.5495452522315 25.7166051380457 7.46023686300148 28.0508202535065 23.16751250689 26.3455060824997 26.7653569521849 25.7319615762673 30.3020517955923 NA 33.2797669249169 15.720598619708
"646" "Alcobaça" "mergulho" 5398 62 1.417 5 2 0.556 24.3274523641496 37.0158652652227 32.2859490550534 38.9769044107819 5.6131536114271 4.06198074533415 25.1968217271636 33.8847660375213 35.1755453609224 12.9897877735858 34.1845275438145 28.7525261007818 35.9455164574129 35.5562169029584 35.1352290522016 41.1822128905431 NA 44.3762812293359 19.3466285937633
"647" "Alcobaça" "mergulho" 5418 58 1.041 5 2 0.395 22.0076849183477 34.9662164587678 28.8109393579073 38.712727789125 8.42941775420895 1.10371854930991 23.1242795460411 31.0197862779518 32.2445959026708 11.48988329731 30.1374116556826 22.9024866741366 33.6135144082498 32.8146817001462 33.3140905458937 46.4541859745364 NA 45.1289504301674 18.401267524282
"648" "Alcobaça" "mergulho" 5657 59 1.056 5 2 0.39 21.7897727272727 34.9597283811839 28.6565420560748 38.9277519331462 8.16465123646342 0.386051188207425 23.2013883144145 31.0082607567779 32.2674707591117 11.171625020715 30.0109744360843 22.6421079948652 33.6768531181863 32.8307929944054 33.3767545211933 46.8738505088315 NA 45.5517935611931 18.1741877019645
"649" "Alcobaça" "mergulho" 5730 49.5 1.023 5 2 0.465 22.5 33.8902319168961 29.4987849331713 35.1486571380582 8.44997867059997 5.30311241240581 21.6973675397715 29.7486370512303 30.7008892947755 13.2594638756676 30.4727414906795 24.9320894023649 31.6310676177447 31.368447839344 31.233042588003 40.1677128313502 NA 39.8544688094871 19.6745618752451
"650" "Alcobaça" "mergulho" 5807 38 1.164 5 2 0.451 14.7233676975945 27.5145459513483 24.6867219917012 24.883409487479 -0.579702021272742 -5.78501621468577 15.3188130524135 20.5994914307062 21.3949804147551 7.7953626344651 24.3726160960904 19.8340844922964 22.1192952280864 22.698029958872 21.7631326472569 28.5091248775087 NA 28.807708102884 15.8537626293192
"651" "Alcobaça" "mergulho" 5814 34 1.21 5 2 0.438 12.3074380165289 25.630557773868 23.2990099009901 21.5697817969398 -3.17258157368942 -9.45832620199632 13.2129039118485 17.6391680088313 18.3701947748522 6.2257025051227 22.3423968172179 18.0926706927001 19.0348987946958 19.9281990805781 18.7192815152088 24.8451806304474 NA 25.1913480197786 14.6844760283872
"652" "Alcobaça" "mergulho" 5827 56.5 1.057 5 2 0.463 24.7488174077578 36.483881322138 31.2012835472579 39.3650485983475 10.3357003399095 6.73683086722011 24.3007442684622 33.1536534316835 34.2655350107368 14.2271910693973 32.6086797449161 26.4030111532905 35.3292831534456 34.728754309594 34.8495578516912 45.0039153835626 NA 44.8587831462684 20.2738449255913
"653" "Alcobaça" "mergulho" 5970 60 1.161 5 2 0.433 22.3772609819121 35.4712858441723 29.6982310093652 38.823135071095 7.33709873180432 1.15302136222341 23.6990817842783 31.733979489391 33.0097333937689 11.5484664796051 31.1646933950319 24.4182319498666 34.2212173672746 33.5231877677988 33.7039366917611 45.0359583647506 NA 45.2216114717081 18.4130498334735
"654" "Alcobaça" "mergulho" 6094 50 1.42 5 2 0.514 18.0985915492958 31.4219543760313 27.7213114754098 30.4878322527821 -0.0677902620938989 -3.66774722614986 19.3909256250344 25.9394142624444 27.0144660140555 9.15495300674387 28.6695936780227 23.741752479892 27.7232472947754 27.9510235126348 27.101630322086 32.8950769261646 NA 35.1672361900716 16.8841366329684
"655" "Alcobaça" "mergulho" 4561 61 0.612 5 2 0.314 31.297385620915 41.4654630238523 31.3446601941748 48.9904461916261 22.8278430469576 16.9893739843093 27.5897716737257 39.6425528794851 40.7139708345178 20.0046041392977 33.899198635907 23.0924156369802 42.637756853006 40.8717323573846 43.3473762669965 59.408160365737 NA 54.3326223830909 24.1795293836289
"656" "Alcobaça" "mergulho" 4593 49 0.631 5 2 0.171 13.2789223454834 28.502000396063 18.0487238979118 34.2932373555092 6.37350314090016 -12.9778810653319 17.3774487589886 21.0864478925487 22.2158630105296 5.53177015855212 19.432308776866 7.33637985803373 25.1160888883866 23.5806632872213 27.1516145379648 49.1460124012354 NA 40.9825877646398 14.3837937871988
"657" "Caravelas" "mergulho" 3150 34.6 0.865 5 2 0.355 14.2 26.5119847887837 23.403007518797 24.6114809504035 2.60561046737247 -5.17568713702664 14.3194657547878 19.4664521469144 20.1717512721979 7.81406387671733 22.6010787108989 17.2857867302501 21.1381989186315 21.5158478587253 21.1739146184099 30.3868522853632 NA 28.3821291665977 15.7633532521456
"658" "Caravelas" "mergulho" 3227 41.5 0.9 5 2 0.366 16.8766666666667 29.2667078296015 25.0985714285714 29.1994602453796 4.84722976673203 -2.68352674966508 17.110100641181 23.2109326008379 24.0606958957798 9.23018102657769 25.1378179584984 19.1081155683115 25.1712596393441 25.1630348878093 25.145587118157 35.8054535790406 NA 33.7262804068703 16.8888190096589
"659" "Caravelas" "mergulho" 3229 45.5 1.083 5 2 0.471 19.7880886426593 31.5884951161195 27.826160815402 31.4691607736524 5.04429179841459 1.62164818868725 19.5082286514481 26.57563163025 27.4747748931392 11.3208844379476 28.4519528748275 23.378431629292 28.3051262960639 28.3397348986154 27.8907991517215 35.760213116047 NA 35.873524286684 18.3468144757124
"660" "Caravelas" "mergulho" 3241 35.9 1.276 5 2 0.611 17.1903605015674 28.0732688704408 26.0733271375465 24.9369258748724 -0.448789221752269 1.19266236220864 16.3863844848516 22.3131066377998 22.9794830754527 10.4904639729139 26.0547246175693 22.8752158613641 23.373079227212 24.0427225463015 22.9092461533834 26.0748481512968 NA 27.7278762444159 17.5771719261292
"661" "Caravelas" "mergulho" 5582 31 0.689 5 2 0.329 14.8026124818578 25.7134297026871 22.9018404907975 23.9839043472892 5.28025147411419 -1.26105539399036 13.6684923119829 19.2328378471703 19.8094351550752 9.01641657604726 21.8890733901447 16.6173932174465 20.7554210104457 21.042306424865 21.0016923349588 29.4041928433642 NA 26.9546588612554 16.3576541432129
"662" "Caravelas" "mergulho" 5923 28 0.787 5 2 0.265 9.428208386277 23.2788461810287 20.885860306644 19.3444537374061 -0.308386712143558 -13.5844801405809 10.6140671560605 13.8633306925548 14.479673065082 4.54337598304468 18.4130326102899 12.7784114705025 15.5752323946197 16.3850271459116 15.957697807901 25.7998170092919 NA 22.8613905498008 13.3054305089249
"663" "Caravelas" "mergulho" 5927 36 1.107 5 2 0.454 14.7642276422764 27.0822095542103 24.4807056229327 24.2964904449417 -0.070749404060357 -4.62563523492535 14.9573220494727 20.2449577661894 20.9790501934279 8.12073706694738 24.0116305489198 19.6909507129433 21.6697076312389 22.2725360806743 21.3511971124575 27.878627037356 NA 27.935015779529 16.0157450863473
"664" "Caravelas" "mergulho" 5964 37 1.039 5 2 0.384 13.67468719923 26.8390473149241 23.7282479141836 24.5117761936981 0.264882826926335 -7.71580784874627 14.557228670052 19.4549688860577 20.2444261496119 7.01442873182689 23.083426579595 17.937742797679 21.1497933756105 21.6552136143848 20.9850910559883 29.6704552287072 NA 28.6886932804925 15.3029637482627
"665" "Caravelas" "mergulho" 6032 47 1.131 5 2 0.411 17.079575596817 30.3732149693217 26.1192266380236 30.3516040716605 2.58594531126492 -4.61650416380945 18.3176441780108 24.4449275974614 25.4540483527007 8.66226674521598 26.5664643908079 20.7393436666167 26.4808286029643 26.5018693851224 26.13983630167 35.8389336334471 NA 35.5338405966211 16.5487620253099
"666" "Caravelas" "mergulho" 6039 53 1.525 5 2 0.519 18.0373770491803 31.8127110811336 27.9449056603774 31.0279489274404 -0.927977248995139 -4.79731170196789 19.8132905333799 26.422454192232 27.5854102958716 8.75438639448216 29.1033935653401 24.0516818066643 28.2881816916541 28.4840441341039 27.630205432739 33.0800061500851 NA 35.8571076592984 16.5995630802545
"667" "Caravelas" "mergulho" 6043 33 1.357 5 2 0.664 16.1473839351511 26.8115620120977 25.2134831460674 22.8748278174132 -2.6365664198189 0.666710994229241 15.3164170622758 20.7992946370021 21.401946331541 9.99803711052195 24.9388694797913 22.2124161711163 21.6951880716726 22.5286034915746 21.259861954923 23.315705397985 NA 25.2123205885977 17.111303096309
"668" "Caravelas" "mergulho" 6049 35 1.56 5 2 0.853 19.1378205128205 28.6016916258228 27.2022058823529 24.9477104521265 -2.27674720718884 6.49438122962205 17.6290185232678 23.7003014395296 24.2790069861344 12.7660393044532 27.489935141229 25.3529619833578 24.4087792461922 25.1687586580489 24.0275014281721 24.0868192752702 0.802864382443878 26.5953240590554 19.02655264376
"669" "Caravelas" "mergulho" 6072 31 1.131 5 2 0.47 12.8824049513705 25.0867044308505 23.1901181525242 20.9189633283805 -2.33365385105065 -6.23874031163875 12.977977280735 17.5822562134542 18.2101988566024 7.14862754536078 22.0922296688308 18.407639606541 18.7716215159362 19.6672423332467 18.471932670681 23.7267721678124 NA 23.9805205516441 15.1637492992928
"670" "Caravelas" "mergulho" 6078 35 1.275 5 2 0.459 12.6 25.9645387824915 23.6139534883721 21.8787883708151 -3.67264405841222 -9.26366871775948 13.5517587252714 18.0936497780935 18.8476497630439 6.35025032486868 22.8347776448985 18.6640197600433 19.473522141712 20.3750602254027 19.1051250983542 24.7159698548154 NA 25.4928412647987 14.7998394907388
"671" "Caravelas" "mergulho" 6173 41 1.039 5 2 0.401 15.8238691049086 28.6465588053861 25.030989272944 27.5208599824532 2.18385029526547 -4.75900020146995 16.4886794664795 22.1698262777065 23.0295477692107 8.35613058452871 24.9570262248957 19.554501590388 23.9790776861289 24.2245529478722 23.7544116380108 32.8740686859635 NA 32.0007829548194 16.2904640055124
"672" "Caravelas" "redagem" 4139 44 1.453 5 2 0.665 20.1376462491397 31.4625522201945 28.9066241021548 29.2749579918355 0.159843816561882 3.09517330532513 19.6488807446277 26.560620479036 27.4033125212892 11.922022049601 29.8042986709536 26.3333067886184 27.7758293328189 28.2535879165705 27.1884319196314 29.5673640819936 NA 32.3985930968216 18.7409680971412
"673" "Caravelas" "redagem" 4382 44.5 0.744 5 2 0.252 15.0725806451613 28.8817058992477 22.3419117647059 31.1956586914421 5.84138036692697 -7.84198233453987 16.9370570832965 22.1167107652519 23.0945524407061 7.29208452569913 22.5671139423013 13.7768824191009 24.9405764067955 24.3363861344524 25.7056934680178 41.8681647939904 NA 36.7591344814049 15.600785206273
"674" "Caravelas" "redagem" 4385 36 1.458 5 2 0.632 15.6049382716049 27.4352591674575 25.4944356120827 23.398014958492 -4.22882233749846 -2.63221259946231 15.5437988683389 20.9821181658201 21.6948742616921 8.90794543532105 25.4354040995805 22.2786435660986 22.0356279291362 22.9049888694144 21.5517988933418 23.8769893647159 NA 26.1195573930381 16.5376165126855
"675" "Caravelas" "redagem" 4427 38 0.919 5 2 0.391 16.1675734494015 28.1651191464151 24.7816411682893 26.9796283665747 3.72355535371088 -2.46485616994604 16.0295887381323 21.882679521596 22.6428939859889 9.11441817163942 24.5176915203546 19.263587845525 23.5730581065888 23.808629100835 23.4688241922846 32.4516481716758 NA 30.953950040348 16.737397436152
"676" "Caravelas" "redagem" 4429 35 0.777 5 2 0.286 12.8828828828829 26.0786449127319 22.2357019064125 24.7624742542594 2.87154839298948 -8.58183865084554 13.7779136681997 18.3549564738817 19.1028888287139 6.59022761001938 21.2233830088687 14.6889524976577 20.3730089515993 20.5969323138866 20.7516914471545 32.2596762837002 NA 28.9229108491885 14.9615901201221
"677" "Caravelas" "redagem" 4437 43.5 0.706 5 2 0.344 21.1954674220963 31.9027156499245 26.6877470355731 33.7048250706836 11.424720208158 5.61298712239434 19.3884147087081 27.3425617769636 28.139551776921 13.0865513221541 27.3352736036759 20.3774986347688 29.391498302109 28.9236558983465 29.6511610369554 40.9481796894292 NA 37.7941015725941 19.5249230413254
"678" "Caravelas" "redagem" 4496 32 0.706 5 2 0.293 13.2804532577904 25.4961812083237 22.2055335968379 23.7791940137267 3.78581470572611 -5.86770613052395 13.2609564620022 18.1339858784709 18.7826224443338 7.36299943904816 21.0182824040584 14.9650538023511 19.9191357310932 20.2050665775303 20.3001497227817 30.3107253214463 NA 27.2572247152888 15.3545861673111
"679" "Caravelas" "redagem" 4878 32 1.343 5 2 0.551 13.1288160833954 25.4434972027797 23.6850393700787 20.7090435044731 -4.87092396997439 -6.25324452322059 13.341918263836 17.9999969189824 18.6523986934504 7.22308161831455 22.8735817415599 19.5874458923607 19.0694836303529 20.0929362734823 18.6577247888477 22.0836846402361 NA 23.5260328637472 15.2635227792282
"680" "Caravelas" "redagem" 4939 30 1.232 5 2 0.632 15.3896103896104 25.5594603154105 24.1860465116279 21.5636662854632 -1.66033868907782 1.07740894016781 14.2523589985294 19.4942543991744 20.0212573398226 9.83561077085487 23.5168575595714 20.9313021504423 20.3308657106767 21.1686313189061 19.9537243119362 22.4596115194112 NA 23.7633773588074 16.7985109876869
"681" "Caravelas" "redagem" 4941 31 0.998 5 2 0.433 13.4498997995992 25.2719257454091 23.2117794486216 21.7797749721999 -0.129209009216209 -4.76764382752359 13.2406973501171 18.0786261131802 18.6920672614329 7.68247825347384 22.1161818844644 18.1511554852325 19.3431742842406 20.0800817103441 19.1440876873456 25.4324784191311 NA 24.8915935369854 15.5072243032808
"682" "Caravelas" "redagem" 5020 30 1.347 5 2 0.654 14.56570155902 25.3090494806359 23.9581517000872 20.7543632728155 -4.07270808526761 -1.10210963463187 13.8508229296536 18.8137055655899 19.3648439370217 8.97177482449132 23.247384842595 20.680874690247 19.6419503058007 20.6038802313102 19.2458446973402 21.2401072870192 NA 22.9202914441797 16.2580494712202
"683" "Caravelas" "redagem" 5025 32 1.239 5 2 0.797 20.5843422114609 28.0338051627588 26.8950914340712 25.3925939953273 4.83455285314386 12.7024737667743 17.5746844153071 24.0660846791894 24.4941668302332 15.3117810793447 26.8658866512226 25.0204594060437 24.6703131637533 25.2086775746494 24.3301918060198 25.3960073924048 5.55492209590386 26.9519174998444 20.4488730204688
"684" "Caravelas" "redagem" 5026 32 0.846 5 2 0.266 10.0614657210402 24.3777934652871 21.2260061919505 21.3798924776074 -0.040473066464246 -14.0520005555606 11.7593074418385 15.1579500533241 15.8752622242505 4.63075030875944 19.3181933471252 13.1090924209172 17.1025903031697 17.7252445957499 17.4798856048119 28.7011395315597 NA 25.5452794441557 13.5331367492662
"685" "Caravelas" "redagem" 5123 40 1.051 5 2 0.376 14.3101807802093 27.7216098926346 24.1363102232667 26.1724832152411 0.933315072036181 -7.66432527025444 15.482093170486 20.5950682586535 21.4586724311421 7.18195913163033 23.781702039046 18.2164273977257 22.459516191637 22.8004857363266 22.2952883963818 31.8749349352834 NA 30.7748018231101 15.4771982933021
"686" "Caravelas" "redagem" 5125 38 1.225 5 2 0.426 13.214693877551 26.8349317438912 23.9687804878049 23.7229396355195 -2.1769765371093 -9.25338526915451 14.4536619573549 19.2103793806497 20.038608145312 6.50725373926153 23.4385086107996 18.6958747677003 20.8054538624906 21.4997967211684 20.4678553302399 27.5222203226471 NA 27.8613078044788 14.9804642996156
"687" "Alcobaça" "mergulho" 4820 33.5 1.206 4 2 0.671 18.6388888888889 27.9025034315829 26.3205765407555 24.996365671089 2.14988350473398 4.66485049672811 18.3051140906315 22.9407155642295 23.4845512838974 12.5790512785654 26.2321173844353 23.6581572532543 23.7866230112448 24.3919219658534 23.3812396588514 25.763517524923 0.734320578169084 27.2142561588491 18.8094942161189
"688" "Alcobaça" "mergulho" 5427 57 1.551 4 2 0.808 29.6943907156673 39.6978686284969 36.6513693560326 39.732401505729 8.25295599445595 14.0863710875363 30.0354275843345 37.4095707019598 38.3972365957157 19.1750774884286 38.7088198737381 35.3408469934901 38.6579378743819 38.6685219190106 37.9932214141339 38.5884362420061 NA 42.7109579713213 23.6923838557356
"689" "Alcobaça" "mergulho" 5431 62 0.935 4 2 0.288 19.0973262032086 33.547287086016 25.0285714285714 40.1588898874604 8.05779521254827 -6.33070889301263 24.9916379678342 28.9811017754188 30.3775122122161 8.66908431837175 26.4568371604109 16.9111077067725 32.5208940109316 31.0408169987708 32.9206930435277 53.0026479913146 NA 48.22255761507 16.4583520028641
"690" "Alcobaça" "mergulho" 5669 46 0.541 4 2 0.255 21.6820702402957 32.7214016052234 24.1935483870968 36.8805335436308 14.214584294924 3.78637808739436 22.8136007437238 28.3009620901366 29.1645351022942 13.0923584409356 25.9939166105908 15.603311223143 31.0290400629586 29.9075870853234 32.0802032960517 46.0473142477533 NA 41.1635598139654 19.5541193650989
"691" "Alcobaça" "mergulho" 5675 45.5 1.1 4 2 0.531 21.9640909090909 32.7658275102807 29.3783333333333 32.5657801179377 6.74882426233965 4.59312453852046 22.797058061872 28.427888451792 29.2674239266006 13.4765246101837 30.1711811576201 25.7014747503953 29.9451551533845 29.9969073262285 29.4604565157897 35.7412836651695 NA 36.4777169862144 19.8126735424785
"692" "Alcobaça" "mergulho" 5806 38 1.482 4 2 0.489 12.5384615384615 26.530308505202 24.0577223088924 22.1695113795669 -5.61148580522468 -11.8778333189463 15.1519432286994 18.5696319525005 19.4109393959013 5.96052792789396 23.6197092298426 19.4376915081751 19.9767670365922 20.9485872016037 19.5263732792874 24.1251901964996 NA 25.8390137153512 14.604801282994
"693" "Alcobaça" "mergulho" 5829 49 1.128 4 2 0.427 18.5487588652482 31.5260162989341 27.09375 32.0762111834217 3.84926914794524 -3.62682463092656 21.4640184821598 26.1663571545865 27.2021021311457 9.66867422065751 27.7961784477014 21.948844783256 28.2208463800283 28.1188877813569 27.8289661428883 37.445216754822 NA 37.3203280908608 17.2347744521607
"694" "Caravelas" "mergulho" 3147 36 0.655 4 2 0.366 20.1160305343511 29.3296557923188 25.8373626373626 29.3163233082289 11.1705619759471 6.2523930034027 19.3050946065234 24.7211576247998 25.3028591563415 13.6150954051466 25.8478761040056 20.4507712785279 26.2141753798879 26.1299366078661 26.4025819398978 34.4481829653043 2.03607685140501 32.1774429528419 19.6424622849291
"695" "Caravelas" "mergulho" 3149 33.3 0.868 4 2 0.599 22.980069124424 29.4515929804331 27.9441616766467 28.2380894185786 12.6969505743426 15.1723365332032 20.3623765651692 26.2065410868314 26.5978965346745 17.9188157023363 27.9321865681405 25.5341168072047 26.940550615801 27.1693479651243 26.721844695632 29.9975484031669 9.53139074125825 29.9962546219033 22.2912658873683
"696" "Caravelas" "mergulho" 3230 34.5 1.201 4 2 0.523 15.0237302248127 26.812288320318 24.6788211788212 23.3753516364254 -1.33139375969549 -4.52662205679171 16.2790663632948 20.1677276673303 20.8489836176857 8.60268552176494 24.2329889997695 20.599274443061 21.3658157527047 22.1058327008688 20.964824966475 25.5934304199642 NA 26.512354812066 16.27858040634
"697" "Caravelas" "mergulho" 3237 34.9 1.467 4 2 0.738 17.5570552147239 27.9340456420802 26.3269139700079 24.1587197153857 -2.75805775516773 1.12413674070895 17.9603063602691 22.3941354059105 23.0174866898508 11.0748517774196 26.418382562161 23.8643764730557 23.242175179007 24.0385074450467 22.7976825044221 23.9182020773928 NA 26.2936890384734 17.9140880871357
"698" "Caravelas" "mergulho" 5917 40 0.887 4 2 0.422 19.0304396843292 29.9776467972423 26.4628820960699 29.6009693877142 6.77561085849775 1.3382030682818 19.8863466307106 24.7580382796557 25.5040062234967 11.5632384940719 26.6207233015598 21.5162791205278 26.3812976170269 26.4382475443157 26.2294198020553 34.7240885164485 NA 33.3902635129545 18.4272684500024
"699" "Caravelas" "mergulho" 5919 38 1.173 4 2 0.684 22.1585677749361 30.8638899518307 28.9537512846865 29.0432146404798 6.3631028255533 9.41751277771536 21.3612451924377 26.8231084001587 27.4075283040778 15.4326310232351 29.3670450025409 26.6298822476523 27.7343366643432 28.1146320702357 27.2934755484403 29.8969020592462 NA 31.4264212884563 20.9605878493524
"700" "Caravelas" "mergulho" 5926 35 1.113 4 2 0.477 15 26.9326239129388 24.5509309967141 23.9508151585251 -0.0989169309497207 -4.86852027306457 16.3988551425174 20.2500901768796 20.9474921445972 8.49759523488849 24.0623655258685 20.0427798714228 21.5698594621338 22.2108334082382 21.2315481469928 27.0762577678719 NA 27.3389712835846 16.2296138981089
"701" "Caravelas" "mergulho" 6073 32 1.131 4 2 0.505 14.288240495137 25.8463213940092 23.9312567132116 22.144779336983 -1.19523930403696 -4.75310508358309 15.3339851019588 19.011124511425 19.6336631593609 8.32003956412957 23.1535177499971 19.6414723666228 20.1508632071908 20.940157848916 19.8124718153096 24.6027910522717 NA 25.0929076128785 15.9737573969486
"702" "Caravelas" "mergulho" 6343 42 1.139 4 2 0.533 19.6540825285338 30.7643087442244 27.8019169329073 29.5273705972935 3.94533446527983 1.60181977009979 20.6689145109024 25.7196586222381 26.5121236160742 11.8103932178444 28.2743261811243 24.1047408863547 27.1298905938374 27.4013373346861 26.6612310610147 32.3025329458191 NA 33.1912852242513 18.636491722641
"703" "Caravelas" "redagem" 4388 36 0.837 4 2 0.457 19.6559139784946 29.1364335747961 26.4552590266876 28.1317280195929 8.16274467838299 5.20284283260159 19.2339204405769 24.3544925927074 24.9506267646202 13.0988128822607 26.3919320506071 22.2267360748955 25.632946646858 25.8124995335629 25.4839745518317 32.079075937662 1.2015077469279 31.0599589219742 19.3007607313275
"704" "Caravelas" "redagem" 4420 34 0.942 4 2 0.597 21.5477707006369 29.1956705811431 27.4905660377358 27.6375459886932 9.43599027684228 11.1420228162398 19.8796726719454 25.3256246254023 25.7914461517592 15.869237330609 27.4801114049898 24.7891484782786 26.1729725821859 26.4803767858539 25.8909989373466 29.5013736151898 6.03194844289494 29.7359207213025 20.9978595810536
"705" "Caravelas" "redagem" 4434 34.5 0.657 4 2 0.409 21.4771689497717 29.3596024021544 26.6312910284464 29.0105576260378 12.9250233775111 10.5534558962364 19.5242463580337 25.4030202738139 25.8887575110316 15.6286898616458 26.5959015169584 22.2445783419188 26.5918579788966 26.5927737237047 26.6671377622859 32.9703300857461 5.54277563404177 31.3317282529919 20.8786954588542
"706" "Caravelas" "redagem" 4439 47.5 1.009 4 2 0.504 23.7264618434093 34.1778556819224 30.3337453646477 34.945229122747 9.75325095063856 7.12922414150766 24.2551491501332 30.3395379702262 31.1929120949348 14.8952883728711 31.2579478275224 26.3579935372595 31.9734077587767 31.8137408337909 31.5540092484066 39.0243787555627 NA 39.0396508971325 20.7962867230602
"707" "Caravelas" "redagem" 4440 36 1.041 4 2 0.539 18.6397694524496 28.7097119188441 26.4494649227111 26.6971393350343 4.24160206310777 2.88496348813005 18.7700725900269 23.5337720804166 24.1610135186812 11.9872126144475 26.4078503692712 22.872527085989 24.683934546655 25.1028702917896 24.3274337140444 29.2487578955399 NA 29.6224436518454 18.5670420463957
"708" "Caravelas" "redagem" 4492 33.5 0.759 4 2 0.323 14.2562582345191 26.2517681759846 22.9704830053667 24.7045336232242 3.97816149265245 -5.7511452361262 15.8117587313602 19.2941641145454 19.9642695637888 8.038155328057 22.0758873645208 16.3550459856148 21.0227207729107 21.2927197903754 21.2482794860689 30.9466707172788 NA 28.2811215398671 15.8654982318158
"709" "Caravelas" "redagem" 4493 30.5 0.554 4 2 0.268 14.7545126353791 25.5347983184582 22.0169491525424 24.5073985530221 7.09049442735505 -2.56907958598774 15.2858892868083 19.0822353464883 19.6441051774223 9.06585384904328 21.0632726019316 14.4307135785904 20.8097075170982 20.8724739695097 21.4209052427986 30.3652897205289 NA 27.293229876651 16.354089534526
"710" "Caravelas" "redagem" 4872 31.5 0.948 4 2 0.385 12.7927215189873 25.1942169939061 22.8442513368984 21.9118571223493 0.127107396142359 -8.11129715186225 14.4260091462141 17.6025865109211 18.2480098228945 6.99026032050093 21.6155544165958 17.1079253934099 19.0320699309961 19.7231109556617 18.9396880701743 26.507094408432 NA 25.3127271342918 15.0872724099585
"711" "Caravelas" "redagem" 4879 35 0.956 4 2 0.532 19.4769874476987 28.7385009868207 26.5873015873016 27.0113187646885 6.40670231267858 5.50758910200057 18.9792749097087 23.9707107324155 24.5387863447936 13.1462630954132 26.5023277681346 23.0969380653217 25.0537676750305 25.4015749596324 24.7626978729345 29.7097838236738 1.42232281433411 29.6854835322064 19.276142245267
"712" "Caravelas" "redagem" 4937 30 0.995 4 2 0.566 17.0653266331658 26.0687612086822 24.6037735849057 23.214273829598 3.54721252504589 3.66589323093126 16.500478054134 20.8398623119398 21.3150223294065 11.6894258510327 23.9948406491399 21.2678408509805 21.7067832728699 22.2882577681391 21.426824336608 25.1262380032477 NA 25.3953320251368 17.9538003352815
"713" "Caravelas" "redagem" 4949 32 0.715 4 2 0.485 21.7062937062937 28.423609964976 26.6407766990291 27.4473145155709 13.0640004650774 13.355730924901 19.0667863551305 24.9052200953087 25.2945259453349 16.7314167614662 26.4431112229575 23.4146733070587 25.7661481647799 25.9220645708772 25.7006359346934 30.1244558108046 7.90677718895951 29.2652088040861 21.3689549398417
"714" "Caravelas" "redagem" 4954 31 0.778 4 2 0.443 17.6516709511568 26.6433171837537 24.6245674740484 24.817084253106 7.08509201551366 4.27827199245758 16.8941120487938 21.5483233216376 22.0387630293792 12.0991068954733 24.0227777118973 20.3575606563391 22.642725219614 22.9815204465232 22.573037902468 28.3327516257913 0.404963585974995 27.2176767476991 18.3044613403701
"715" "Caravelas" "redagem" 5017 39.5 1.336 4 2 0.626 18.5082335329341 29.6057524040617 27.3125 26.9666402202824 0.0796613008615662 0.484034824449182 19.4347164795329 24.2090356977792 24.953659966583 11.131535577913 27.7024756003042 24.3308877157331 25.356922618078 25.9265946242822 24.8342336884342 27.8890396670954 NA 29.9797683173207 18.1250638385344
"716" "Caravelas" "redagem" 5027 32 0.89 4 2 0.405 14.561797752809 25.941364658547 23.5652173913043 23.3374887127682 2.33614037457153 -4.0853013651275 15.5480835066197 19.2453941372258 19.8605468706204 8.58787136871391 22.6561832598472 18.3073722168783 20.6071374486771 21.1367898566175 20.5120206665467 27.726874972033 NA 26.5055038222037 16.1460944431684
"717" "Caravelas" "redagem" 5117 40 0.619 4 2 0.291 18.8045234248788 29.8696706397849 24.3436754176611 31.3719872438286 10.2628758407106 0.851817212141462 19.8026869032024 24.5678284269566 25.3201461688821 11.334816882603 24.7638905986218 16.9942860183936 26.7306582123421 26.2712987354109 27.3160199574419 39.0106681753809 NA 35.215200768175 18.2740412889139
"718" "Alcobaça" "mergulho" 5671 48.5 0.978 3 2 0.578 28.6635991820041 37.2043320440257 33.8470437017995 38.1788101975457 15.5683296886594 14.369842103996 30.5589810430381 34.5328851777128 35.2663584335408 20.143720253442 34.9070160516004 30.793112298756 35.8671968712906 35.6650896089948 35.4284225710846 41.1033563194684 NA 41.5208604718968 24.4855613332491
"719" "Caravelas" "mergulho" 3226 42.2 0.88 3 2 0.508 24.3609090909091 33.1883388265036 30.0552941176471 33.3887342732211 12.4652243653504 9.47849902333857 26.3002955970385 29.5945159211212 30.2515006218303 16.8521831977326 30.6418173594981 26.4128125546544 30.9142481949427 30.8539853035918 30.6447195974831 37.0693269376785 NA 36.5224863202682 22.0831887976949
"720" "Caravelas" "mergulho" 3240 37 0.91 3 2 0.646 26.2659340659341 32.3240354371184 30.6788732394366 31.6081653553915 15.8844242728689 17.0695763102519 26.0172326678221 29.6551602845666 30.0640143775632 20.8732220049505 30.9885316690359 28.6391337734806 30.3825134669312 30.5160996766906 30.1175963806039 33.0990032040687 NA 33.3939632132092 24.6463716619769
"721" "Caravelas" "mergulho" 6244 16 0.785 3 2 0.449 9.1515923566879 18.0896596952968 18.2974358974359 12.8125756358929 -1.49428422538396 -5.95798152666075 9.95400128245345 11.1540539570768 11.4058707265715 6.29178248495894 14.9680773292533 13.34558029656 11.7109280727562 12.7708704521693 11.6686294565861 14.585546287914 NA 14.0423777661001 12.5783999826203
"722" "Caravelas" "mergulho" 6253 18.5 0.752 3 2 0.536 13.186170212766 19.1842178711315 19.0869565217391 16.0834955754138 4.65779762270324 4.11311619996933 12.9887331932537 14.866344714201 15.0688714289704 10.5073432115327 17.3165530348589 16.0154592750918 15.2875885002597 15.8852676489947 15.2198917045577 17.3028712493647 1.999642543912 17.0112025604203 15.0986524815345
"723" "Caravelas" "mergulho" 6257 18 0.881 3 2 0.552 11.2780930760499 19.0762862858962 18.9662261380323 14.6779388937206 -0.140813839554469 -1.4910635391957 11.7517436985392 13.3091523270171 13.5601391464251 8.24256973979964 16.6328225997848 15.1641882149859 13.7946869291007 14.673611932374 13.6705813811391 15.9324727650565 NA 15.8406863177373 13.9637409879496
"724" "Caravelas" "redagem" 4955 28.5 0.768 3 2 0.486 18.03515625 25.7027993503064 24.2799295774648 23.6863536295401 8.14986150518674 5.53404829294384 18.7292826778102 21.2083744353567 21.5997548175913 13.2690173889112 23.5773692069386 20.741994493595 22.0511939586946 22.4287292541944 21.9560855776884 26.2683751452947 3.01477186856883 25.5431649335213 18.7559780311879
"725" "Caravelas" "redagem" 4956 29 0.826 3 2 0.608 21.3462469733656 26.8575012382399 25.8658146964856 25.340647952549 12.4573987442509 13.2726889885752 20.7934837766101 23.7934056636793 24.0865503924188 17.3807937500393 25.5400318492797 23.7012034986829 24.3502149361707 24.6357146680447 24.1927191039166 26.7114776900012 9.91051508001826 26.6455021070754 21.3698150856409
"726" "Caravelas" "redagem" 5028 26.5 1.102 3 2 0.746 17.9392014519056 24.6851403790933 23.9345898004435 21.7915417486348 4.58946486663408 7.33055890696562 18.1375903067066 20.5977111587894 20.9213752600158 13.8089602504372 23.3120945657397 21.7611713820308 21.0946952505139 21.6748477720736 20.8397291282407 22.1987977708392 4.59768172209155 23.07771330487 18.7754768485512
"727" "Caravelas" "mergulho" 6242 21.5 0.783 2 2 0.7 19.220945083014 21.4345001575407 21.2864493996569 20.4407158567853 15.1105853181086 15.0197103035911 20.0454602368404 19.9991347560453 20.0888883285109 17.8294062343875 20.8561790256631 20.3347487961613 20.1627342468619 20.347475872867 20.1077013221786 20.7964467320834 14.587541922965 20.8179190654469 19.6316946834628
"728" "Caravelas" "mergulho" 6243 18 0.826 2 2 0.632 13.772397094431 18.6769077705118 18.6198083067093 15.9787318333283 5.54989057829073 4.46384133924692 15.23837723094 15.1422129848933 15.3050744666091 11.5089079043323 17.1766423473262 16.2642657128822 15.446284792783 15.9672428115008 15.3533689467281 16.6950399746378 4.4259528265253 16.6934822349421 15.3433446151271
"729" "Caravelas" "mergulho" 6247 16 0.699 2 2 0.518 11.8569384835479 17.2641754283596 17.4509018036072 14.1907104369291 4.42680485803028 1.59422933546782 13.4336787186403 13.1846980743304 13.3435422552951 9.6980652953983 15.4043942839036 14.4076335337579 13.5290426623238 14.1166297928136 13.4935620056335 15.2263414143767 1.91799167304047 14.9137674592813 13.8326120028103
"730" "Caravelas" "mergulho" 6259 15 0.848 2 2 0.83 14.6816037735849 15.1248557231811 15.1388888888889 14.8456815046864 13.7056703078407 13.8403301463232 14.7926464055743 14.7935978048243 14.8062869981918 14.47185658668 14.9718981658276 14.9167453145799 14.8143401483294 14.8665217675639 14.8046924682608 14.8744338229959 13.787032063642 14.8954924720054 14.8424012401884
"731" "Caravelas" "mergulho" 6260 14 0.8 2 2 0.764 13.37 14.3096941331439 14.36 13.7038130990801 11.4655422701246 11.5864999102052 13.5964471383421 13.5898330668485 13.6148614626606 12.9634333374243 13.9631641568194 13.8543297723002 13.6333423227715 13.7467105917035 13.6161705775141 13.784356481893 11.5142381651291 13.8055988611999 13.7325676578691
"732" "Caravelas" "mergulho" 6250 13.5 0.721 1 2 0.721 13.5 13.5 13.5 13.5 13.5 10.2577167660597 16.1973795884479 13.5 13.5 13.5 13.5 13.5 13.5 13.5 13.5 13.5 13.5 13.5 13.5
"733" "Alcobaça" "mergulho" 4854 77 3.032 22 3 0.442 11.2249340369393 29.0628686957108 24.8707627118644 26.3012590505972 -9.69008681497436 -16.419906820184 11.115908017619 22.2023990874581 23.9784094227798 3.08523480139596 26.3884294300463 20.4554547405236 24.5456815064713 25.0301164850802 25.4492375831406 39.7094459450918 NA 28.1570759828736 12.4466450432625
"734" "Alcobaça" "mergulho" 6097 64 2.097 20 3 0.38 11.5975202670482 28.6955420612317 24.1750131787032 27.3539103293844 -5.63786226139473 -13.5204040920006 10.5684699822981 21.2379492102607 22.7382456927252 3.68844797627922 24.8080788482608 18.3978872141036 23.735038755123 24.0227063601245 23.5144814025392 31.6640534302145 NA 32.8504896848607 12.9815858917179
"735" "Alcobaça" "mergulho" 4143 83 1.525 19 3 0.462 25.1449180327869 39.7007630387176 32.457358490566 46.641320115517 7.30590339621372 10.9745410708997 17.0867674573419 38.3836132359227 40.2597656235519 11.2879769282692 34.8898599741501 27.3146878496157 41.5764713026052 40.0886730611305 40.6623304076967 51.414317524767 NA 54.9240095983335 17.8051376653104
"736" "Alcobaça" "mergulho" 4853 77 1.41 18 3 0.576 31.4553191489362 43.8068543269037 37.7123966942149 49.2195816729427 12.5825821934143 25.9624547942843 18.7252889753754 43.1920773666322 44.7652659430901 17.2558117196669 40.2308953689402 33.9540933495587 45.6644204348804 44.5483162457682 44.6442615010385 51.5687683615676 NA 55.6935023553095 21.8008985869535
"737" "Alcobaça" "mergulho" 4889 60 1.172 18 3 0.327 16.740614334471 31.7963887468074 25.2263374485597 35.5501016995579 3.68064024368941 -0.602814354109167 11.9580789374895 26.3105674107341 27.6875368492043 7.11146507764546 26.1523643338346 18.1535000323943 29.3639332988199 28.5585011613946 29.2555190108207 44.889550641969 NA 43.2125088794275 15.4263839823866
"738" "Alcobaça" "mergulho" 5102 84 1.697 18 3 0.339 16.7802003535651 33.4907959511485 25.9425517702071 40.1029940752132 1.752826490835 -7.81501459256267 15.2630205229618 29.6859214293815 31.6594388743369 5.69727805352402 27.5816321792327 19.0615513011821 33.4574149533288 31.9691229216936 33.0926327667114 47.9900506601303 NA 49.5678778000126 14.2108220387689
"739" "Alcobaça" "mergulho" 6090 83 2.529 18 3 0.614 20.151047844998 35.9633079826952 31.1987977672821 36.6688361179361 -5.60349145220679 -0.507465782129966 17.0163134320748 33.2697911230502 35.206099188252 7.79786586971141 34.4498810364317 29.0703515756796 35.5462947832207 35.2974619567144 35.6126659787519 39.8837296431563 NA 39.4493313407815 15.5897687782195
"740" "Alcobaça" "mergulho" 4676 78 1.559 17 3 0.507 25.3662604233483 39.457319194176 33.1022810890361 44.6524190470897 6.41478400599701 11.1960074833441 17.9799193070432 37.7612620876964 39.4949411982237 11.9418723825867 35.5459296697044 28.7668086083635 40.5509508073469 39.4502853810361 39.608903456298 47.7859119000067 NA 51.8363385938141 18.3280878984036
"741" "Alcobaça" "mergulho" 4677 79 2.283 17 3 0.55 19.0319754708717 34.8833399789598 29.9135861737878 36.0100529965955 -4.09510471370816 -2.57900397189777 16.5083682973872 31.508475075272 33.352592828981 7.32667036101238 32.6115464936218 26.8398006706968 33.9280399131544 33.6214186002803 33.588526504318 38.1851845245853 NA 40.2985991264712 15.3417843042288
"742" "Alcobaça" "mergulho" 5254 75 1.771 17 3 0.697 29.5172219085263 42.1808959030878 37.399745385105 44.861128353783 6.10277174997504 21.3804548054403 19.5212949589895 41.0695175683164 42.6288511209445 15.7927955093464 40.3672309459413 35.4025377234099 43.077444221795 42.5173039840713 42.2154604610275 43.9495789304123 NA 49.4185310583995 20.8990776936266
"743" "Alcobaça" "mergulho" 6194 76 1.642 17 3 0.403 18.652862362972 34.4098123016014 27.8834951456311 38.9804395608225 1.80795351820876 -2.55903129921508 15.5417619310909 30.6781263826286 32.4495255564592 7.27083181834519 29.6938428460999 22.2167846990529 33.8176969475527 32.819980183318 33.1862257404643 44.387827843443 NA 46.9687022958074 15.3457690514852
"744" "Alcobaça" "mergulho" 5255 77 1.45 15 3 0.392 20.8165517241379 36.0532780515905 28.7552 42.357619873529 4.97239250852291 0.0505488917958736 17.6213406152063 33.0842143369196 34.8596076736467 8.65778409681452 30.6732437006615 22.6664822535755 36.4275649776635 35.0669307654929 35.8040160155324 49.3901374066914 NA 51.0526523001959 16.2354165375203
"745" "Alcobaça" "mergulho" 5259 69 1.152 15 3 0.487 29.1692708333333 41.2236033669119 34.7720588235294 46.6566183093436 13.5965824640453 20.8668549261653 18.6314314310856 39.5701394666994 40.9553176578693 16.3735175969124 36.7837398400972 29.8726647010154 42.1319173081833 41.0033080119636 41.4155983393151 52.3057271842359 NA 53.2931326146156 21.4546084858992
"746" "Alcobaça" "mergulho" 5388 69 2.623 15 3 0.776 20.413267251239 35.1175080604637 31.6483697895171 32.8421442766831 -9.85557371298431 1.7327007202134 17.503344094771 31.4238538886509 32.9910995618987 9.01912809669232 34.8921594470964 30.9038647270565 32.9933233773057 33.4185801719829 33.3784278348087 35.2290008865623 NA 33.6729729630753 16.5956545819241
"747" "Alcobaça" "mergulho" 4881 67 1.91 14 3 0.498 17.469109947644 32.9065516695664 28.1906432748538 33.3525931069472 -2.92459527886509 -4.9283486151973 16.0739817933185 28.1223433604665 29.6743668468969 7.09127333037907 30.0278166424034 24.2137661092804 30.4424424914799 30.3426343283524 29.8253844043714 35.3559856563663 NA 38.7156597058134 15.339302620515
"748" "Alcobaça" "mergulho" 5303 76 2.066 14 3 0.673 24.75701839303 38.836763767554 34.1950696677385 40.3257204653986 -0.379280327482856 7.46606298305895 20.5590678598602 36.8325972992486 38.5210774947434 11.6680734907198 37.3090223234245 32.3010318145087 38.8983615840568 38.5548054181063 38.3081339217958 39.8836871574846 NA 44.2415704415062 18.1948030557822
"749" "Alcobaça" "mergulho" 5304 81 1.309 14 3 0.487 30.135217723453 43.2483418630729 35.7862939585212 50.8809604079993 13.1947031652847 16.479872288516 22.072055976907 42.7729933083087 44.4968981587973 15.5266061021321 38.1993602417131 30.6050914529196 45.8071582505003 44.2053816933077 44.8722872028886 56.3203747108237 NA 58.8603832322066 20.5525993327281
"750" "Alcobaça" "mergulho" 5417 74 1.553 14 3 0.458 21.8235672891178 36.5472572911584 30.2971175166297 40.9888913874044 3.9350804049091 2.11063786633592 18.4960385216038 33.6323880759393 35.314232622169 9.62186676527236 32.3784299726499 25.4101919901362 36.4867305347774 35.5409210064991 35.686526190984 45.19689035302 NA 48.363511985987 16.9097063866718
"751" "Alcobaça" "mergulho" 6205 72 2.336 14 3 0.699 21.5445205479452 36.17807549426 32.1479400749064 35.5955734757174 -5.58977069537672 2.17060282474509 18.8354692784466 33.0319119692279 34.6635954701961 9.59185582159951 35.2323244608545 30.6711576837217 34.8753974609096 34.9549153170188 34.6963399658249 36.0668427448278 NA 38.1232089008394 16.9238867051316
"752" "Alcobaça" "mergulho" 4473 79 1.755 13 3 0.369 16.6102564102564 33.1017545873693 26.4122186495177 37.7845985957142 0.46749079549793 -10.4333801679097 17.9821003140242 28.8572851822507 30.7128232917621 5.83655781237149 28.0267463722227 20.2162967360961 32.2119344736567 31.1624165563353 31.7410476402771 43.9434128841471 NA 46.1131567011167 14.359286579505
"753" "Alcobaça" "mergulho" 4755 79 1.678 13 3 0.554 26.0822407628129 40.0700066965141 34.1312584573748 44.577985993051 5.52572124626669 8.06677821903398 21.9592904363365 38.6200526280848 40.3688002439973 12.4038881731438 36.803832345795 30.5069018846445 41.2273845914692 40.2684415294611 40.2654320851097 46.1912473414919 NA 51.0529962856573 18.6017747901369
"754" "Alcobaça" "mergulho" 5199 67 2.811 13 3 0.707 16.8512984702953 32.4812953566135 29.1263883569514 29.030133308152 -12.4623428197312 -7.08586232372529 16.7201170832459 27.4759550773648 29.0340522452954 6.67727247330313 31.9485711995515 27.7751735611966 29.0740754031387 29.7490306869593 29.6891426517881 34.1304423022231 NA 29.5906314793623 15.0598058819554
"755" "Alcobaça" "mergulho" 5248 75 0.964 13 3 0.349 27.152489626556 40.4745710438801 30.7264397905759 50.2764250737146 14.8189147636069 11.5374098240484 20.4586374819963 38.9133810898116 40.5258607335366 13.7363191093916 32.9532859718569 23.0897310650634 42.6248892019693 40.4911669720866 42.5830292529428 62.693890803487 NA 59.0633187259461 19.5557774398239
"756" "Alcobaça" "mergulho" 5836 79 1.702 13 3 0.504 23.3936545240893 38.0920952018074 31.9414114513981 42.6499566555038 3.74226500054076 2.81557958926443 20.8572996124074 35.9998461693866 37.7938993475858 10.342450285807 34.4176577379903 27.7403471720669 38.7940331924065 37.8113247313613 37.9052909054587 45.2897459434469 NA 49.6064659220095 17.2839884490685
"757" "Alcobaça" "mergulho" 6092 71 1.156 13 3 0.325 19.9610726643599 34.9723341915149 26.668410041841 42.3257242676071 7.01935216730697 -1.74499871566535 17.8783305064351 31.287578030447 32.9150078847503 8.52292029653366 28.3046531480603 19.2325362467594 34.9238917997431 33.3224785242081 34.8221359757244 53.6032095282825 NA 51.4136242092824 16.2390875751636
"758" "Alcobaça" "mergulho" 4464 69 1.357 13 3 0.367 18.6610169491525 33.8955570590762 27.0726015557476 38.7559791948707 3.8294554597507 -3.85017163487524 17.2665849960118 29.6543073538072 31.2451586472504 7.76329420826949 28.5480556918334 20.6757459882405 32.8245078572847 31.7836417986493 32.3856603279681 46.5092229621003 NA 46.9729128348221 15.7643394151576
"759" "Alcobaça" "mergulho" 4890 71 1.623 12 3 0.441 19.2920517560074 34.5000816783203 28.6373858046381 37.7586704051769 1.50094311824359 -4.00453418707246 18.8427167239208 30.6062776744783 32.2421643137707 8.05106297544492 30.4605363577971 23.6341628216829 33.3881293541795 32.6918814175106 32.6801493213238 41.8903460088442 NA 44.8609598100952 15.9280766876424
"760" "Alcobaça" "mergulho" 5086 86 2.262 12 3 0.547 20.7966401414677 36.6289953663605 31.1066925315228 39.3794782408072 -2.17670914047977 -4.65425529370733 21.7583053123923 34.3840111568652 36.3909421977921 8.0262836052594 34.0823747807864 27.9521648743665 37.0360239614975 36.3617286317186 36.6354957078322 41.6898264519248 NA 44.1771507288206 15.6908222657504
"761" "Alcobaça" "mergulho" 5164 78 2.621 12 3 0.552 16.4273178176269 32.9115024924735 28.4328789756299 32.1870477894203 -7.71050043289315 -11.2727934757876 18.3988282847178 28.5226437572918 30.3546452958146 5.77872317882476 31.0478048646463 25.5557810204236 30.7798254227078 30.8440308433658 30.9719554577911 36.9898630439729 NA 34.9203132005744 14.3316459928192
"762" "Alcobaça" "mergulho" 6107 68 2.253 12 3 0.594 17.9280958721704 33.3046561807543 29.2118850462737 32.2392095662422 -6.30099421538966 -5.95002442383369 17.968541741922 28.7477848570663 30.3208487096337 7.33206861207062 31.5775779928061 26.569545193667 30.7346871444201 30.9332283231197 30.4026217694655 33.3810314874462 NA 35.6988904834446 15.4891298444425
"763" "Alcobaça" "mergulho" 6210 73 2.184 12 3 0.495 16.5453296703297 32.6945298217348 27.8805443548387 33.0415248613665 -4.66012945371142 -9.99887726429464 17.9028613479335 27.9902393603881 29.7007891964201 6.11395619734804 29.9425914670292 24.00662849975 30.4166881313233 30.3015302361285 30.0175123859506 35.6104594406794 NA 37.8798291401837 14.6126030161725
"764" "Alcobaça" "mergulho" 5208 70 2.4 11 3 0.757 22.0791666666667 36.3746987106989 32.6590909090909 35.1656724977207 -6.62782390428448 0.908594152584907 21.3137682769308 33.2258008949663 34.7937318275082 10.183425257675 35.8543783595057 31.6825014109994 34.892541794225 35.1047359794953 34.8757784736476 35.6107400997371 NA 36.9779526117486 17.3446947481003
"765" "Alcobaça" "mergulho" 5383 75 1.482 11 3 0.421 21.3056680161943 36.2556676453098 29.4812792511701 41.6160191877097 4.60957938467945 -2.02160685771144 21.2968932304017 33.2725727443442 34.988734739614 9.16058869914813 31.4482276043188 23.9412362624553 36.3664991365685 35.2187842243945 35.6516288065581 47.3452022958025 NA 49.6686987629665 16.5935066603838
"766" "Alcobaça" "mergulho" 6002 70 1.92 11 3 0.527 19.2135416666667 34.3639343457117 29.5058139534884 35.4419395066484 -1.96645894743487 -4.77409924144163 19.6657470476193 30.3728011027728 31.9832883331839 8.07283480260776 31.673822525719 25.9129984939202 32.7029811196153 32.4617838309559 32.0346384445281 36.98405402212 NA 40.7488148803346 15.9563105756201
"767" "Alcobaça" "mergulho" 6004 73 1.567 11 3 0.43 20.0319081046586 35.1837513916847 28.9173372348208 39.3776837359245 2.74865901107138 -3.96051307023031 20.4433095490812 31.6693153551578 33.3488862740758 8.41525405697283 30.8002138044592 23.6589935868064 34.6019772674543 33.7035649345119 33.8894510331791 44.1999125668044 NA 46.9379431185566 16.1388305872513
"768" "Alcobaça" "mergulho" 6026 75 1.596 11 3 0.473 22.2274436090226 36.9207952035733 30.7557306590258 41.2780080425421 3.79115596405368 -0.254085143294137 21.7459012030092 34.1952312959389 35.8981712860493 9.83228601770662 32.9408591772562 26.104390829384 37.0078641255372 36.0782068196921 36.1744800626757 44.9383855347995 NA 48.4868640390134 17.0288269848873
"769" "Alcobaça" "mergulho" 6211 70 1.48 11 3 0.454 21.472972972973 35.9493420511362 29.921875 39.8441602778761 4.03857466615364 -0.293521580860226 20.5561741392168 32.6337782475199 34.2118116037677 9.72063206737471 31.8290755259592 24.9909040237513 35.3748817956986 34.5552978818759 34.6173938044536 44.3200484736338 NA 46.9919704304103 17.0412595220344
"770" "Alcobaça" "mergulho" 6304 57 1.998 11 3 0.491 14.0075075075075 29.7579141213202 25.9883203559511 27.3758577367706 -6.50717150062877 -11.9573917072533 15.1946717688554 23.0275612187037 24.3559638707993 5.46476023258094 27.0721096770616 21.8367342842453 24.9916977932262 25.5196851695046 24.5340858277765 29.1894289538764 NA 31.743975184875 14.3078385880404
"771" "Alcobaça" "mergulho" 4465 73 1.737 11 3 0.366 15.3816925734024 31.8637581595385 25.7241379310345 35.0700643490897 -0.620672983068819 -12.9942819461735 18.2876198891718 26.7025750281069 28.4171270010625 5.41264659310278 27.0358573718593 19.5425491768564 29.8272757291248 29.1161479574065 29.397294578667 40.9187644439671 NA 42.8598798444212 14.1360548411917
"772" "Alcobaça" "mergulho" 4883 68 1.971 10 3 0.479 16.5256215119229 32.3328670911635 27.561829474873 32.6818206470599 -3.55990301628748 -10.4145343542197 18.9235129983524 27.2745861182273 28.860831910851 6.39917347555781 29.3133614058583 23.3520414023732 29.6648281897218 29.5789685767462 29.11250057375 35.0680956011185 NA 38.0912912744179 14.8604380548874
"773" "Alcobaça" "mergulho" 5053 72 1.745 10 3 0.703 29.0063037249284 41.4757247594521 36.9294498381877 43.6529891201767 5.75254949261258 12.5472098864599 25.8008300185578 40.0260707466939 41.5070190541266 15.7645086628206 39.7723921195211 34.9900682568501 41.9370172207496 41.4872263118477 41.0949309481794 42.742336462941 NA 48.0351439569184 20.9651108464205
"774" "Alcobaça" "mergulho" 5201 73 1.488 10 3 0.539 26.442876344086 39.7608233625088 33.9495341614907 44.009298290225 7.40065926155958 7.31933644196331 24.4730522042216 37.8890664141213 39.4582387439279 13.3822351292811 36.3043117413817 30.0459356645066 40.3833827328165 39.5006825545523 39.447675724609 46.5849203941886 NA 50.4937341603316 19.3733285450054
"775" "Alcobaça" "mergulho" 5252 73 2.097 10 3 0.721 25.0991893180734 38.8015061432316 34.5561412756985 39.5020164600867 -1.10801735350502 4.768694487078 24.248468557776 36.6342308079413 38.231027260028 12.2656167790767 37.6967104155673 33.1137886377146 38.4991688456858 38.3268538330144 38.0021809215916 38.6608437225578 NA 42.776722536116 18.645621369844
"776" "Alcobaça" "mergulho" 5260 69 0.984 10 3 0.345 24.1920731707317 37.7526998888657 29.0625 45.6173423456909 11.78154341365 4.30649771178022 22.3091595931811 35.0666562432949 36.5665580325067 11.9782939730273 30.9695392449356 21.747447127313 38.5127489060936 36.7990550018773 38.4716519904265 57.0936910705514 NA 53.8340619266343 18.5406717390852
"777" "Alcobaça" "mergulho" 5297 79 2.091 10 3 0.653 24.6709708273553 39.0317781333862 34.1337916446325 41.0393880432843 -0.205198249308389 2.27275809141977 24.8956398365735 37.2572751225837 39.0309837430606 11.3030699820522 37.3131863197143 32.0603022276828 39.4526851405684 38.9893710326686 38.8612988017258 40.905081592412 NA 45.1911144952567 17.8979890181578
"778" "Alcobaça" "mergulho" 5343 86 2.202 10 3 0.755 29.4868301544051 43.2090767046046 38.2967032967033 45.904347528184 2.00386206860729 9.09375423756935 28.5854409958207 43.080730113968 44.9635080169597 14.3829556295188 42.1222763359171 37.221910364059 45.1716856874354 44.5485492114768 44.7888194605282 45.0440178404085 NA 49.0237146287124 19.6842425566693
"779" "Alcobaça" "mergulho" 5395 71 1.833 10 3 0.614 23.7828696126568 37.6700872680178 32.9295774647887 39.350725633724 1.16378228932377 2.87176994627788 23.120808828372 35.0352322636162 36.6004729513607 11.4207469374813 35.5357414407004 30.2634921987252 37.1619779927958 36.8035826302107 36.3721300664143 39.5153458344597 NA 44.2208501098822 18.1358126469951
"780" "Alcobaça" "mergulho" 5399 78 1.776 10 3 0.52 22.8378378378378 37.6058036940538 31.7766497461929 41.4123968707162 2.46669063474053 -0.838888481546046 23.7313186852633 35.285548237276 37.060746578739 10.0204426637348 34.2898986957664 27.8899633188667 37.9580981939244 37.1320422314909 37.1044564832761 43.4553357740456 NA 47.8874671818701 17.0963068724821
"781" "Alcobaça" "mergulho" 5429 55 1.513 10 3 0.486 17.6668869795109 31.8413141622797 27.6237623762376 31.6071651679834 -0.607097438851545 -4.14607581099942 17.4285547946982 26.4149727879358 27.6413667986316 8.24855998202873 28.7815504655978 23.3208021207808 28.4556879912379 28.5344997308738 27.8108376410619 34.3644749865383 NA 36.907923935938 16.2426593503509
"782" "Alcobaça" "mergulho" 5729 53 1.517 10 3 0.508 17.7481872116018 31.6374625407196 27.7175398633257 30.8895331094691 -0.968749125534403 -3.16937373097327 17.1267480251419 26.1480920028392 27.3166102926269 8.52115683186492 28.8292247391687 23.6879867287254 28.0473323833221 28.2360817701954 27.3995614094616 33.1520309316257 NA 35.8153491848328 16.4409303362512
"783" "Alcobaça" "mergulho" 6020 64 2.499 10 3 0.811 20.7699079631853 34.8751384709169 31.6937799043062 32.2317525377349 -9.5754668307362 -0.825771194390445 20.7080627193863 30.9418280882465 32.3651179855899 9.76432166406582 34.6894965547484 30.9986994086446 32.3629201761705 32.8841288635512 32.5631981194712 33.1249090366153 NA 33.2226150273981 17.1633762103215
"784" "Alcobaça" "mergulho" 6201 71 1.225 10 3 0.494 28.6318367346939 41.09290542092 34.6282926829268 46.5947002840096 12.3023060710132 12.1989700029566 24.7060554345913 39.495455879793 40.9551475146531 15.5713511839471 36.7368175256866 29.8478010458382 42.1137106881526 40.9716816730476 41.3172629744411 51.7413560666468 NA 53.4499209507699 20.8644329773129
"785" "Alcobaça" "mergulho" 6206 70 1.77 10 3 0.802 31.7175141242938 43.1377767844736 39.171974522293 44.6371899537649 7.4211143619075 18.5528696647649 26.8464179074473 41.9827755208965 43.3321288301172 18.6517499617919 42.083830961578 38.0095183580999 43.5912350652464 43.28699352335 42.8680710803748 42.8264953276603 NA 48.0626362103561 22.9634968096792
"786" "Alcobaça" "mergulho" 4670 48 1.626 9 3 0.748 22.0811808118081 33.3569967049388 30.7601683029453 31.3266621066806 -0.292685457972474 7.87858183017307 19.4308943620597 29.0712501992453 29.9874571093193 13.1176424985783 32.1817714406655 28.8926251312885 30.2520646191839 30.6924303412872 29.6685956051768 30.5619146223703 NA 34.1297218453241 19.5786341874698
"787" "Alcobaça" "mergulho" 4725 57 1.623 9 3 0.577 20.264325323475 33.7225311599719 29.8025298664793 33.3838498474471 -0.335068627078118 -0.452318213615069 20.1077117997673 29.2291678613318 30.4624672752755 10.1274579685435 31.4613735948758 26.6210364316895 31.0546898443434 31.1489815033604 30.3290970773209 34.3508345836134 NA 37.9687851692447 17.4959485066733
"788" "Alcobaça" "mergulho" 4754 62 1.696 9 3 0.593 21.6780660377358 35.258813271197 31.033422459893 35.6736772045708 0.314693034371596 0.595658296984862 21.7128978295191 31.4532205831509 32.8021724807831 10.7137337444895 33.0669221115938 28.0730934181829 33.3847791309526 33.3126321649581 32.6196192486561 36.2988391852987 NA 40.3950632194521 17.825224214724
"789" "Alcobaça" "mergulho" 4863 54 1.535 9 3 0.483 16.9915309446254 31.3029059437917 27.2074906367041 30.6858158057008 -1.34511739598233 -6.2716703035934 17.9477112391047 25.5914998546233 26.801746108988 7.82424167021829 28.2623265328676 22.8636273320146 27.6000965864167 27.7618783282293 26.9740176178869 33.3613901874486 NA 35.8866959495636 15.9599614965633
"790" "Alcobaça" "mergulho" 4891 60 1.282 9 3 0.546 25.5538221528861 37.542292979614 32.7911275415897 39.7767775464514 8.1898973141146 9.22407536055468 22.8782153466563 34.5743867037513 35.7740574677549 14.4157531360579 34.5438649668546 29.0880425932513 36.5874253674626 36.141487507796 35.8351515499432 42.7562243657757 NA 45.0813098907145 20.34424011904
"791" "Alcobaça" "mergulho" 4894 70 2.028 9 3 0.697 24.0581854043392 37.7633452905388 33.5940919037199 38.1973302336486 -1.28191599184375 2.60442809534829 24.3879923072513 35.1197304852798 36.6510936603505 11.7537704022399 36.4839745659596 31.8742502586389 36.9721824225235 36.8658014620077 36.3995722027806 37.4532045594638 NA 41.7420398566244 18.3734289745617
"792" "Alcobaça" "mergulho" 5035 58 1.756 9 3 0.641 21.1719817767654 34.4313965889076 30.7699228791774 33.6662731793834 -1.37424395189123 1.04869397511878 20.7925869961334 30.2538735508866 31.497131177249 10.770272792313 32.7122182107726 28.2795264175602 31.9357600058021 32.1128831816571 31.2457304218136 33.5563536158291 NA 37.613204430665 17.9172452340341
"793" "Alcobaça" "mergulho" 5043 60 1.621 9 3 0.614 22.7267119062307 35.6991156635265 31.6537649542576 36.0487896585696 1.59764626747523 3.46010088907053 21.861151317428 32.0531410360348 33.3210856777368 11.8513403197222 33.6303119801244 28.8665585199499 33.8707254386511 33.8168063460862 33.0961766895018 36.5454948497173 NA 40.5771880311587 18.6161923906641
"794" "Alcobaça" "mergulho" 5051 75 1.697 9 3 0.664 29.345904537419 42.0572780663613 37.0474281897128 45.1861935091621 6.95601123403395 10.8584221736799 27.8586530257975 40.9154206455666 42.4787834398468 15.6399572941048 39.8917077122678 34.6647755072832 43.0223467858687 42.3723115394054 42.0970461422039 44.8285744117421 NA 50.2118311688005 20.7987331012685
"795" "Alcobaça" "mergulho" 5087 71 1.49 9 3 0.617 29.4006711409396 41.6356148879143 36.4860465116279 45.0833468516894 9.37539079459647 12.3352466622805 26.9680308427931 40.1771450277895 41.6179373880615 16.2761828914682 38.9459862436001 33.4766275810828 42.3132379190404 41.6109473342917 41.361858511168 46.1254635687871 NA 50.5816861557099 21.3332902046716
"796" "Alcobaça" "mergulho" 5175 63 1.293 9 3 0.539 26.262180974478 38.4393636915102 33.3366880146386 41.3553320042 8.85104722912244 9.3691628633231 23.7864514384637 35.8037500827083 37.0778423007 14.6037798719567 35.224766757797 29.4865667550225 37.9478643431219 37.3580448953118 37.1601472476803 44.5627094004404 NA 47.0055818473697 20.4117710928787
"797" "Alcobaça" "mergulho" 5182 61 1.555 9 3 0.685 26.871382636656 38.5546108729578 34.6752767527675 39.3972199107648 5.64163184459531 11.4527305092821 24.0171630999087 35.9250761609685 37.1215197365564 15.5060326834581 36.8468776386399 32.4962944862035 37.5739929471632 37.4186133547585 36.7779752995036 39.2182574746583 NA 43.5081737609039 21.0650835561493
"798" "Alcobaça" "mergulho" 5204 72 2.112 9 3 0.708 24.1363636363636 38.0182087850808 33.81589958159 38.4563803579645 -1.93549045956337 2.15523234646225 24.7594004542605 35.5463067399137 37.1332409655321 11.5964677434887 36.8729964843389 32.2685802617053 37.4129884023569 37.2957402396249 36.9314015106103 37.7971496273592 NA 41.7343703393553 18.2306664375457
"799" "Alcobaça" "mergulho" 5206 68 1.654 9 3 0.506 20.8029020556227 35.2966393235151 30.101788170564 37.4540863750832 1.3482994001903 -3.00461802403424 22.2978395635112 31.6458485968148 33.1797095416676 9.40016407550954 32.1094629906392 26.0685153420213 34.0578674826058 33.6076713239831 33.2688309365868 39.8364255128341 NA 43.5366023948993 16.8621982871262
"800" "Alcobaça" "mergulho" 5207 73 1.516 9 3 0.591 28.4584432717678 41.1998251708903 35.7469604863222 45.0697341286555 8.48304358934864 9.88139127773225 26.9086340549235 39.7298247144411 41.253951761779 15.1296012344302 38.2447700598801 32.4558815895296 42.0231821543944 41.2262399924245 41.0553142584355 46.4806344486884 NA 50.9666411010203 20.5185075232196
"801" "Alcobaça" "mergulho" 5312 77 2.795 9 3 0.954 26.2819320214669 40.0364690846192 36.5618497109827 38.6523517813316 -8.52660867426637 4.68079265013176 26.8770246471557 38.4598482570609 40.1479289565842 12.7808795615015 40.8754250374744 37.3830611353664 39.8891487674833 40.093176009736 41.0433457604912 43.7614563373211 NA 37.6647619530862 18.8897242773062
"802" "Alcobaça" "mergulho" 5313 63 1.798 9 3 0.524 18.3604004449388 33.1567213647926 28.7183979974969 33.2692399267501 -2.20686215048803 -6.35027784281925 20.1620070531164 28.4144384317307 29.8494989903219 8.0308240592543 30.4965862928653 25.0181022326204 30.5551735812824 30.5412517609603 29.8744847608728 34.8133813381298 NA 38.4088603721282 16.0178734891064
"803" "Alcobaça" "mergulho" 5389 70 2.33 9 3 0.691 20.7596566523605 35.4488191151445 31.5258215962441 34.4977729890471 -6.1660149941541 -3.63117276239114 22.4990799836592 31.929499175267 33.5186981590757 9.18718047238207 34.4627872223579 29.9398588170398 33.7394848226051 33.9023510658434 33.549900569319 34.9914064899184 NA 37.0354491101247 16.6909945653012
"804" "Alcobaça" "mergulho" 5393 80 2.21 9 3 0.795 28.7782805429864 42.1484886716809 37.7611940298507 43.6203329429718 0.581679449272819 8.32429446138248 28.6605824200196 41.3367689432811 43.0606562019541 14.4965746491992 41.4728844183879 37.0338884637647 43.1902040123278 42.837555301144 42.8957389450423 42.5522212637833 NA 46.1738175743098 19.918143595306
"805" "Alcobaça" "mergulho" 5394 68 1.234 9 3 0.583 32.1264181523501 43.1428215500936 37.779497098646 47.2716734047714 15.0891543085333 18.6981191798999 27.2110292520534 41.8991153099267 43.1736066727381 19.4293001600316 39.8893279595983 34.1796478162574 44.0024912526216 43.1654999236858 43.1496886025532 50.1702318992917 NA 52.807147648028 23.5617925540281
"806" "Alcobaça" "mergulho" 5423 83 2.39 9 3 0.472 16.3916317991632 33.1497289388197 27.8246575342466 34.6367014851455 -4.59091333417704 -14.1745984455088 21.7075852711857 29.1163723257571 31.0662408571486 5.52276617276259 30.1374345976199 23.7260407258879 31.851864310716 31.433867576525 31.7094371915404 39.0703800602046 NA 39.4033894340574 14.1058252210523
"807" "Alcobaça" "mergulho" 5432 55 1.968 9 3 0.73 20.4014227642276 33.5376167212306 30.4920814479638 31.27218792867 -5.03663072211876 0.645927227651871 19.9723167388615 28.9876645150585 30.159555270044 10.4905060760157 32.4947309782277 28.7357287318811 30.3880775687828 30.8718052616583 29.9058238525493 30.356383921756 NA 34.003713383981 17.7605511942976
"808" "Alcobaça" "mergulho" 5439 65 0.975 9 3 0.416 27.7333333333333 39.7057326593153 32.541935483871 45.6381472400017 14.5214117230901 11.4515571029313 24.3296550491554 37.499283097672 38.7976433258976 15.6642432930561 34.3504455104692 26.5567825722787 40.2482017664222 38.9822672471085 39.9087806098561 53.9412819845644 NA 52.3138272999303 21.0815718296887
"809" "Alcobaça" "mergulho" 5980 59 1.565 9 3 0.467 17.605750798722 32.2565730662696 27.6285714285714 32.7366180686225 -0.543986534955405 -6.67063997467027 19.1373041129041 27.0194870954639 28.3573094314681 7.82373865158787 28.9383563149017 23.0820473232181 29.2608587549351 29.1827491021366 28.6085841583962 35.856781818173 NA 38.5151910716781 15.9203313027341
"810" "Alcobaça" "mergulho" 5995 64 1.577 9 3 0.528 21.428027901078 35.3185252683433 30.480755265069 36.9140504201863 1.97249267555064 -0.578928717288424 21.9065045320874 31.57149087486 32.9826029325468 10.2866947911197 32.3861264792847 26.7078395768613 33.7849674066589 33.464700026403 32.9919213429548 39.0079006069687 NA 42.5819705006567 17.5107285639565
"811" "Alcobaça" "mergulho" 6093 53 2.065 9 3 0.489 12.5506053268765 28.4877369258524 25.113672922252 24.8441298470873 -8.12272679420765 -15.5651892718915 15.2785445479694 20.9051511109006 22.1438924097004 4.77615951800116 25.8243497509842 20.8399948917823 22.7159068343191 23.5252510781872 22.3390689732882 26.6051189585112 NA 28.735768717268 13.8348531690511
"812" "Alcobaça" "mergulho" 6152 58 1.84 9 3 0.661 20.8358695652174 34.2162968958538 30.6817073170732 33.0578876542035 -2.62601571927571 0.351380989330284 20.6476212898651 29.9428215669226 31.1932384413797 10.4861403227702 32.6924755420602 28.3999312045515 31.5719484898321 31.828130642106 30.9359034416335 32.6624260428842 NA 36.6897093591639 17.7261848665501
"813" "Alcobaça" "mergulho" 6159 62 1.782 9 3 0.547 19.0314253647587 33.5035821727491 29.212389380531 33.467732240382 -1.96822430772581 -4.71168089290652 20.3512990261232 28.9164768419085 30.3139606684302 8.6191634399653 31.046085605688 25.7799439289672 30.9617207388103 30.9815592895977 30.2640248953456 34.6334943073611 NA 38.3761508257997 16.4248560130883
"814" "Alcobaça" "mergulho" 6162 38 1.546 9 3 0.598 14.6985769728331 27.503378442151 25.3224368499257 23.2820787246136 -5.61402212877821 -4.06777112165254 13.9650561541727 20.5770851770866 21.3731481916382 7.77344636071087 25.3348436418232 21.8302005156928 21.7578068778884 22.6786685411161 21.2561261614974 23.8835579937355 NA 26.2946209254524 15.8390089687179
"815" "Alcobaça" "mergulho" 6208 64 1.99 9 3 0.813 26.1467336683417 38.4975990475757 35.068156424581 37.9496251587679 -0.489903651116964 8.73530380243553 24.5733104386605 35.9017288124863 37.2092636778787 14.3443743252607 37.880095025802 34.1363338738309 37.362860978542 37.4730240852957 36.893536213943 36.3313049442196 NA 40.5166592400794 20.2159307052521
"816" "Alcobaça" "mergulho" 4585 55 1.77 9 3 0.522 16.2203389830508 30.9439834044397 27.1783439490446 29.3078028103073 -4.16778600871189 -8.27341292517838 17.7076451829099 24.9971646733647 26.2471824802301 7.1514758902536 28.3982552067128 23.3680045027126 26.8778796399412 27.2513770285402 26.271298196438 30.7273371869561 NA 33.8718924755444 15.4928961077741
"817" "Caravelas" "mergulho" 6051 38 1.242 9 3 0.267 8.16908212560386 24.5620286243573 21.1573896353167 20.7162196259584 -3.44165377508144 -21.3072386134247 10.9892744634756 14.0811395950883 14.9732757763028 2.91352915622581 19.2655929110038 12.914223819592 16.2146055589184 17.1169824346984 16.3663602721918 27.6094995842047 NA 26.0203015414693 12.3945086431797
"818" "Caravelas" "mergulho" 6335 45 1.484 9 3 0.672 20.377358490566 31.8034087468235 29.190031152648 29.6832800162237 0.00896076052731283 5.72633674280575 17.9138730735798 26.9782646735031 27.8460442536474 11.9781599664 30.1917428798869 26.6913947068182 28.2114561671544 28.675549135109 27.6132079382942 29.8348258962489 NA 32.827473932263 18.7888911007499
"819" "Caravelas" "mergulho" 6348 41 1.025 9 3 0.457 18.28 29.8517347994743 26.5418181818182 28.9125617961359 4.25166475999518 3.194135886676 15.7012025971197 24.3349618498054 25.1333068013223 10.6339835422811 26.7519713299914 21.9573397871919 25.9246776039245 26.1244514842412 25.604722208433 33.2098909594854 NA 32.8828005345069 17.825412347074
"820" "Alcobaça" "mergulho" 4668 50 1.742 8 3 0.81 23.2491389207807 34.4214176819766 31.8677042801556 32.3727107341441 -0.756775082794759 7.8479739362853 21.6779307967412 30.4929344479565 31.4404747844039 13.9111468735956 33.5812104180091 30.4652462129157 31.6248234776522 32.0634106685773 31.1007653437979 31.0587107360132 NA 34.8138727581273 20.1187995616479
"821" "Alcobaça" "mergulho" 4733 60 1.393 8 3 0.521 22.4407753050969 35.5126949685173 30.7627829002515 37.1989210726414 4.37450277701197 1.66447124029296 22.9891516544518 31.7921191250854 33.0664648434653 11.6032810188599 32.4435740422475 26.8335889803428 33.9086598432183 33.5766630518602 33.1564510387015 40.0855995327362 NA 42.7616931460586 18.4498063856269
"822" "Alcobaça" "mergulho" 4736 54 1.547 8 3 0.653 22.7937944408533 34.8614027871963 31.43429844098 34.2844715774116 1.88996506849471 4.85924483758822 22.0507304035386 30.9378509482815 32.0227762099591 12.7818783014876 33.1121808054346 28.9505960397634 32.4745632157051 32.6179205109087 31.7603160641022 34.4778202701845 NA 38.158057274323 19.320852465343
"823" "Alcobaça" "mergulho" 4869 61 1.28 8 3 0.547 26.06796875 38.0262291596268 33.1731481481482 40.5047575801878 8.71607831471578 8.44282518621684 24.8682777609875 35.2276904442173 36.4450905035691 14.7392844155619 34.9785412893864 29.4566712209599 37.2699311071042 36.7728251518634 36.505044445842 43.5253194767241 NA 45.8861030986606 20.5443707684928
"824" "Alcobaça" "mergulho" 4882 64 1.731 8 3 0.652 24.106296938186 37.1229214925515 32.9902024820379 37.7691792174958 1.59308613136394 3.48645344510529 24.6729339313079 34.066451244265 35.4219727092531 12.5235764188166 35.3301853599827 30.6340914686047 35.8950574177489 35.7709360330015 35.1208375907613 37.5489332832836 NA 42.0886601112504 18.9983378357004
"825" "Alcobaça" "mergulho" 4892 69 1.782 8 3 0.774 29.969696969697 41.7817893279596 37.7787610619469 43.0828485409828 5.71704366418063 12.7581439978302 28.7994009781395 40.2680094867378 41.6325541976951 17.1310437298468 40.6331420866579 36.4440791067444 41.9217305585871 41.657105622706 41.1909246760515 41.5000869849535 NA 46.6456446346172 21.9642162963193
"826" "Alcobaça" "mergulho" 5034 60 1.419 8 3 0.571 24.1437632135307 36.6229837116287 32.1739130434783 38.0749028443262 5.24144672366893 5.04453424363515 23.8335395439699 33.3299620110412 34.5647668975479 13.1115346298269 34.0048688796753 28.8350842392988 35.2739365709293 34.9929429196066 34.4809641871956 39.9469856581029 NA 43.1621844509828 19.4631818302752
"827" "Alcobaça" "mergulho" 5052 65 1.538 8 3 0.491 20.7509752925878 34.9665475711847 29.7869955156951 37.1043565548068 2.23539602134368 -3.26135714943944 23.0983108870668 31.0938948663312 32.5455232254995 9.64860294085626 31.5946795943824 25.5068654996589 33.4812267792727 33.0439452813157 32.715059563266 40.1391697669659 NA 43.2809230501052 17.0718669284428
"828" "Alcobaça" "mergulho" 5112 70 1.506 8 3 0.632 29.3758300132802 41.4946535689508 36.5390505359877 44.5891003652403 9.05838914391218 11.2963641403981 28.4663437778785 39.9539798187316 41.3647132092085 16.4085748545442 38.9988689408885 33.71979007458 42.0102908972426 41.382710572915 41.0739307428112 45.3107884904939 NA 49.8499016017118 21.4500729168346
"829" "Alcobaça" "mergulho" 5173 57 1.412 8 3 0.594 23.9787535410765 36.0761693564957 32.0280528052805 36.8472378368884 4.91666346786041 5.95986205418048 23.1503040843491 32.5852594361062 33.7325217790991 13.4158440819838 33.7413141614226 28.954688535492 34.3593828152033 34.2222665882285 33.5979227772816 38.3066685204748 NA 41.484673476625 19.7152261741069
"830" "Alcobaça" "mergulho" 5203 67 1.884 8 3 0.635 22.5822717622081 36.4260789372112 32.1407363420428 36.9590209908653 -0.737308581097603 -0.378130741544059 24.3541846631464 33.1937776507595 34.6681767703801 10.8892997064487 34.6280953677295 29.7305934377982 35.1368434404247 35.0233532520919 34.4316732783362 36.8138457396645 NA 41.2460996563029 17.8608343104232
"831" "Alcobaça" "mergulho" 5205 65 1.448 8 3 0.599 26.8888121546961 39.1325248471332 34.3870192307692 41.5133059528454 7.43380404365312 8.45596555656576 26.1993908091547 36.7578005129366 38.0775156165667 14.875494383017 36.5447108841112 31.2870662366387 38.7685401868902 38.2919715656702 37.8980513185535 42.9289383319451 NA 46.7408745576641 20.5504457201096
"832" "Alcobaça" "mergulho" 5209 67 1.743 8 3 0.767 29.4830751577739 41.1760881487662 37.2709008425146 42.2736514769326 5.69204431917108 12.6084638467885 28.1433360696442 39.4315794695916 40.7465360340755 17.0009610191565 39.9912977410095 35.8538111668342 41.0500580752886 40.8312661682973 40.309087140272 40.8292525502551 NA 45.8600836715913 21.9334076510412
"833" "Alcobaça" "mergulho" 5246 68 1.908 8 3 0.886 31.5765199161426 42.7617913355823 39.2786885245902 43.2650551462143 5.28766238933371 16.1385914859864 29.6250631389849 41.4345457867501 42.7243728574357 18.8768843503575 42.3123396911033 38.7632357028911 42.8348548640818 42.7295579860281 42.3363729969797 41.060592385926 NA 45.7203222246837 23.1820843491504
"834" "Alcobaça" "mergulho" 5253 71 1.923 8 3 0.818 30.2017680707228 42.2010980195764 38.2925130586187 43.2246636166442 4.1641193897406 12.4604159724478 29.377072328327 40.8807562150645 42.3013122184374 17.0238574681933 41.4207965003265 37.4003699008108 42.4893800439767 42.2713602931306 41.9035691403477 41.2968965100472 NA 46.2229409768078 21.8330339758165
"835" "Alcobaça" "mergulho" 5257 64 1.63 8 3 0.714 28.0343558282209 39.7693227806386 35.8153846153846 40.843361644958 5.80783194816394 11.0410334611786 26.7259021253751 37.5548379680197 38.8143066269007 16.1160416643524 38.2329674006868 33.913973144639 39.2172455536163 39.0100357865622 38.4187716234222 40.1339812845445 NA 44.8395580119282 21.4117122874703
"836" "Alcobaça" "mergulho" 5310 64 1.701 8 3 0.617 23.2145796590241 36.5221561216019 32.2238507661559 37.3438689103329 1.43369084542307 1.77147163711001 24.186046569094 33.2472158205935 34.6222506670001 11.7592562166044 34.4537497647211 29.5126682011511 35.1725752424387 35.0126716541127 34.3806701233972 37.6337956764196 NA 42.0069991337178 18.4895162113347
"837" "Alcobaça" "mergulho" 5314 62 2.237 8 3 0.691 19.1515422440769 33.5832427342226 30.1237113402062 31.4605438595847 -7.3021939497333 -5.47233693549027 21.416291870302 29.0342089384462 30.4297307256956 8.71024051647355 32.537044439773 28.3206080208172 30.6545311407467 31.089518635807 30.3710855098106 31.4624308166407 NA 34.0094253600637 16.4859600690359
"838" "Alcobaça" "mergulho" 5390 75 1.885 8 3 0.665 26.4588859416446 39.9740859703577 35.1780415430267 42.1646191896784 2.61727553882952 4.42829554713036 27.9311527095817 38.2684920690521 39.8954829430952 13.1551281140441 38.1436475464446 33.0318717647507 40.3582553006625 39.8862750540923 39.5774153326553 41.5921788440997 NA 46.6940252122012 19.1784032618793
"839" "Alcobaça" "mergulho" 5397 70 1.692 8 3 0.568 23.4988179669031 37.3708458846044 32.3324396782842 39.6641182932068 2.59720731100461 0.458563309633686 25.4323430346469 34.5902010181152 36.1324271150635 11.3007716674407 34.6985464908419 29.0542044429115 36.8516699264188 36.3729125012487 35.9969689109093 40.8034031338515 NA 45.2368321518482 18.0766244437731
"840" "Alcobaça" "mergulho" 5425 57 1.435 8 3 0.455 18.0731707317073 32.3341115057073 27.6396761133603 33.0937582478918 0.860389989491032 -6.06753437926501 20.23222174758 27.1469715266121 28.4220914979236 8.36510234205081 28.826879279237 22.8866006757627 29.3861718680358 29.2512958286646 28.766790851781 36.9360816271317 NA 38.9547249100741 16.305817263758
"841" "Alcobaça" "mergulho" 5426 59 1.638 8 3 0.614 22.1159951159951 35.1704896532273 31.2280945757997 35.2106915332429 0.853222455004947 1.38899641024289 22.6726677156981 31.3072766634322 32.5592882739686 11.4524543408308 33.1441448071633 28.4450939713385 33.0939453088548 33.1052888174479 32.338220385904 35.6554032676341 NA 39.6382985600139 18.3627800016586
"842" "Alcobaça" "mergulho" 5636 59.5 0.996 8 3 0.385 22.9994979919679 35.8096969065359 29.1802763819096 40.3421381462835 9.91647614053505 2.96374727260741 23.0161806201251 32.2054776877245 33.4523003915846 12.1579952916908 30.6257166346177 23.003885366619 34.9193265731086 33.9439966544347 34.6926455060604 48.8251148418663 NA 46.9297566565522 18.8296065580629
"843" "Alcobaça" "mergulho" 5648 62.5 1.786 8 3 0.785 27.4706047032475 39.1743975025143 35.6762295081967 39.2220411402538 3.09879687221827 10.5654913280735 26.267128037786 36.7553170541166 37.9828077758109 15.8280354820778 38.2250206000108 34.4020312157638 38.2297338283485 38.2287386998312 37.5794146646715 37.7077649846479 NA 42.3665251649287 21.2513983848588
"844" "Alcobaça" "mergulho" 5716 47 1.216 8 3 0.489 18.9004934210526 31.3850993200957 27.6801181102362 30.8644956286402 2.70570940054862 -0.213973838905314 18.581422631368 26.0976628187256 27.0652196518335 10.2597072397696 28.3985842469679 23.4107452621294 27.8466992074802 27.9784156473547 27.3286424536565 34.3987879408248 NA 35.4373575437725 17.6341578254871
"845" "Alcobaça" "mergulho" 5721 56 1.566 8 3 0.562 20.0970625798212 33.4850703799703 29.5402635431918 33.2153687098881 0.137834725876393 -1.57363036372437 21.0444579914019 28.8914405577689 30.0991676455862 10.10746248177 31.0833557478633 26.1739868905924 30.7312208480193 30.8131867512585 30.0102061740137 34.5506536594565 NA 37.9161986132548 17.4925995930101
"846" "Alcobaça" "mergulho" 5728 60 1.374 8 3 0.519 22.6637554585153 35.6580702545376 30.8688245315162 37.4567749196127 4.77367864462892 2.10703866153917 23.0938778498418 31.995770543481 33.2651331269737 11.7965427885054 32.5459662988253 26.90391851526 34.1197559806275 33.7640160872932 33.3717778303397 40.4778052942427 NA 43.0449885821006 18.5794297960365
"847" "Alcobaça" "mergulho" 5808 52 1.922 8 3 0.747 20.210197710718 32.9763048496256 30.1649245063879 30.3611741929925 -5.0868913961383 0.299207111122985 20.4289217856906 28.2451564879216 29.3322707358388 10.7226194458511 31.9627762312463 28.4235585357102 29.5418414652576 30.1014058712116 29.061797584002 29.3438028955671 NA 32.9453689474547 17.939871437174
"848" "Alcobaça" "mergulho" 5831 42 1.749 8 3 0.644 15.4648370497427 28.657925381158 26.3060038734668 24.4909434678429 -7.07360026778317 -5.65432046798795 15.9996718225442 22.0308954572982 22.9282972239713 7.91286954859598 26.8505775825407 23.3222336371102 23.243996250686 24.1515359762661 22.7418443190643 24.3932104452678 NA 27.3431481834638 16.0032391729258
"849" "Alcobaça" "mergulho" 5835 61 1.374 8 3 0.533 23.6630276564774 36.444570046483 31.629471890971 38.4563354805274 5.59120577216324 3.70836215954049 23.7802755506861 33.0930322648056 34.3693485650378 12.5385166598273 33.4067609190545 27.8170320327424 35.2005580651404 34.8002734702313 34.4255783002638 41.2558786208255 NA 44.0010277250084 19.0613447548436
"850" "Alcobaça" "mergulho" 5896 54 1.201 8 3 0.547 24.5945045795171 35.9657685831461 31.7862137862138 37.2038783460305 8.09436824339752 8.63029983747871 22.6360383207927 32.4949255571613 33.5324111003206 14.5131941737366 33.1949020009698 28.1785609788756 34.2804362413728 34.0407624563232 33.634182139476 40.2429982336235 NA 41.886251068835 20.5013892151565
"851" "Alcobaça" "mergulho" 5898 50 0.717 8 3 0.36 25.1046025104602 35.5019620496632 29.284332688588 38.9721435905624 15.1753392251669 11.8961143573274 21.1180530682224 32.0431001154737 32.9375894205214 15.8151850403541 30.5191823816468 22.9649408131799 34.2872128882621 33.4709374110624 34.4993570549394 46.8202233186017 NA 43.5259456785388 21.4301463520437
"852" "Alcobaça" "mergulho" 5993 48 1.909 8 3 0.533 13.4017810371922 28.453514081905 25.4558221181978 24.5006276329106 -7.87986325379665 -12.9765145750881 15.8562865520158 21.0578815510339 22.1593364634111 5.69576650247571 26.0590315849105 21.5812856374496 22.6456741951058 23.5247598930847 22.1775697919424 25.4859746437026 NA 28.1271600237475 14.4998943362593
"853" "Alcobaça" "mergulho" 6100 78 1.845 8 3 0.719 30.3967479674797 43.1410490083718 38.2990881458967 46.023339244515 6.08946729032311 10.5474589292139 30.6638509359859 42.4412143071667 44.0699880899277 16.1561917646975 41.4771720170981 36.5387656406045 44.4644510844707 43.8537516907957 43.6448166505317 44.761490867164 NA 50.3676130895023 21.0490205390359
"854" "Alcobaça" "mergulho" 6129 50 1.09 8 3 0.434 19.9082568807339 32.4758277541777 27.8876404494382 33.531063147749 5.43945611843722 0.559035633495622 19.6215910148693 27.5860182347957 28.6201085955753 10.7350247064925 28.7402330980074 22.8393565479813 29.6476033123035 29.4341075697366 29.2555346863139 39.0301483215677 NA 38.7534489107148 17.9566389112477
"855" "Alcobaça" "mergulho" 6133 38 1.474 8 3 0.664 17.1180461329715 28.5932797805907 26.5557299843014 25.0434273933693 -3.09450260667573 0.859653528414963 16.0269247392336 22.7050514875 23.440263742628 10.0271490766355 26.8248681945452 23.7074106168936 23.7594681396263 24.5221813627843 23.2523937470781 25.2538538045194 NA 27.7425210955995 17.3456476819973
"856" "Alcobaça" "mergulho" 6138 59 1.208 8 3 0.338 16.5082781456954 31.547533035968 25.3392857142857 34.6686990581063 3.02378943442845 -9.83470983791544 20.0452951640215 25.9194076901496 27.272819740507 7.02609721790223 26.205941166195 18.5205030123204 28.843325463154 28.1813785218837 28.6570591144194 43.2239608582907 NA 42.0816762605464 15.3769087639239
"857" "Alcobaça" "mergulho" 6141 62 1.409 8 3 0.731 32.16607523066 42.2143777662895 38.4466501240695 43.807545255234 12.6810243967784 19.9452631898736 28.149795918494 40.582753955063 41.6610699463283 20.7137213831938 40.574753211149 36.5175212383951 42.0839951617456 41.7781216126371 41.293109340274 43.6665139828859 NA 47.6453912564665 24.6516252415389
"858" "Alcobaça" "mergulho" 6148 51 1.287 8 3 0.407 16.1282051282051 30.4065585283028 25.9034038638454 30.494005044674 0.71247851196913 -8.06176997212089 18.1395328433453 24.2481240009011 25.3897539337916 7.45170977955816 26.4940192631819 20.4244251155022 26.4545748481348 26.4644146960087 26.0271756790944 35.6816226536366 NA 36.2346700132279 15.718209701577
"859" "Alcobaça" "mergulho" 6156 57 0.805 8 3 0.38 26.9068322981366 37.9315391742214 31.0082644628099 42.8053446035199 15.7935560045063 11.9232301308487 23.686774455234 35.1022244587939 36.1711844109927 16.2634308632125 32.5642460699864 24.6740951607527 37.6222454678406 36.5380292017931 37.6521157567318 51.415694457133 NA 48.3261558524041 21.6613888850217
"860" "Alcobaça" "mergulho" 4571 55 0.975 8 3 0.479 27.0205128205128 37.6436077501855 32.6 40.4632904006398 13.522245035285 13.1732938853138 23.56119113919 34.7554389846281 35.7567305294651 16.7754791623421 33.9727888592408 28.0572638363112 36.7433767690568 36.1498105098641 36.3228711100204 45.8534901374843 NA 45.3621052237456 22.048153751208
"861" "Alcobaça" "mergulho" 4581 43 1.216 8 3 0.536 18.9539473684211 30.6314329411161 27.6062992125984 29.1920996277749 2.35022003055527 2.1232717469693 17.7529571782235 25.3344426721214 26.177524444776 10.9418846341872 28.1344022683265 23.8890391124588 26.7924680833334 27.11364218216 26.2785124202775 31.7114633330681 NA 33.0187240545234 18.0655530351331
"862" "Caravelas" "mergulho" 6063 34 1.37 8 3 0.594 14.7416058394161 26.5697104188109 24.7145299145299 22.3854235757677 -3.89612624551937 -2.51525459844028 14.0041633976887 19.8195782650689 20.492642748687 8.41650134504976 24.329321966978 21.1339569135432 20.873632325718 21.7741272599332 20.4218738810094 23.3628964199117 NA 25.1522391569104 16.1351601568546
"863" "Caravelas" "mergulho" 6175 45 1.505 8 3 0.567 16.953488372093 29.9683735236472 27.0306513409962 27.460938919516 -2.62210173579514 -3.66143338445498 17.3191321495416 23.9563942640418 24.9094112967962 8.80889325640258 27.7064910963959 23.5406497257409 25.4257363148797 25.9855553851352 24.8356987147169 28.642258052084 NA 31.2595495979741 16.640121369548
"864" "Caravelas" "mergulho" 6341 44 1.54 8 3 0.589 16.8285714285714 29.723941134486 26.9671641791045 26.8622560057479 -3.31982820642296 -3.44817475921208 17.0687459603318 23.6532244273336 24.5793669167529 8.83285614676821 27.6116653725804 23.656605296569 25.0399878877452 25.6730526154631 24.4601529947301 27.6711415503571 NA 30.410945901208 16.6491179891438
"865" "Caravelas" "redagem" 5116 43 0.896 8 3 0.398 19.1004464285714 30.7067876563908 26.5431034482759 31.0876371880872 6.84667230570899 2.47107766887249 17.5400126493281 25.4607285569109 26.2999194967906 11.0835436468012 26.8946897307197 21.1210232698418 27.3285032884623 27.2255396567821 27.2126300165855 37.1459575177065 NA 35.4373787897379 18.1612517051656
"866" "Alcobaça" "mergulho" 4653 46 1.31 7 3 0.451 15.836641221374 29.5295548833017 25.8792792792793 28.1335254365509 -0.545243876772808 -7.81303617659756 18.1830467714537 23.1041040571971 24.1098943514078 7.74593768088273 26.2542767158532 21.0537610592841 24.941411173937 25.2699983592522 24.4620022388443 31.848149976623 NA 32.9499245387593 15.9196730333191
"867" "Alcobaça" "mergulho" 4654 43.5 1.121 7 3 0.489 18.9754683318466 30.7484228793134 27.3740499457112 29.9077840784883 3.70382437918888 0.460316747504141 19.1721663706516 25.457044026498 26.3151675292465 10.8779770983828 27.8529399516817 23.1499982415639 27.0576684149846 27.2476486469604 26.6188883700007 33.5533133573213 NA 34.0312683299506 18.0286164467746
"868" "Alcobaça" "mergulho" 4655 58 1.526 7 3 0.594 22.5766710353866 35.3303470524267 31.2911010558069 35.7329993416372 2.48050134833931 1.43878667325881 24.2011155721763 31.5353675283338 32.7471141782833 11.9904651963077 33.0769017212719 28.2590578637205 33.3488791538636 33.2876111045392 32.5805629554339 36.7755514328175 NA 40.3840923994277 18.7382732386012
"869" "Alcobaça" "mergulho" 4658 42 1.369 7 3 0.795 24.3900657414171 33.1455958513857 31.1976047904192 31.3826741897576 5.92541751017898 13.9443795682487 21.6738179089538 29.5675922822903 30.2167976034151 16.9397805770167 32.0961798092245 29.5499694017997 30.4444881733723 30.8172369801135 29.953019319473 31.031591112633 NA 33.6064084016117 22.1388199747573
"870" "Alcobaça" "mergulho" 4663 52 1.274 7 3 0.541 22.0816326530612 34.0962114005669 30.1601489757914 34.4804628847287 4.83925007156831 2.92030809401698 22.6632766806415 29.9076319707527 30.9490103053824 12.4324389825946 31.4143640833314 26.511061442577 31.6673803775659 31.6097168117148 31.0211706384333 37.1805334013551 NA 39.1160223136123 19.0997486887504
"871" "Alcobaça" "mergulho" 4664 47.5 1.114 7 3 0.505 21.5327648114901 32.9485582901387 29.1766958424508 33.1483952844344 6.23989662128347 3.97276519557157 21.3091247852607 28.4970012525196 29.4123580859006 12.6665338118552 30.0539789583116 25.153753703693 30.182676435816 30.1530804309117 29.6899514968245 36.8636779966186 NA 37.4940473189259 19.2701957641154
"872" "Alcobaça" "mergulho" 4672 46 1.264 7 3 0.571 20.7800632911392 32.2288683943169 29.0657894736842 31.2800221391197 3.43852040198283 3.1317810461701 20.663511809998 27.5349060655377 28.4233269607226 12.1951551364725 29.9439497651347 25.7428274208865 29.0016710545119 29.2209804096142 28.4183967405099 33.2867276599913 NA 35.1444468810756 18.9433926769482
"873" "Alcobaça" "mergulho" 4679 78 1.508 7 3 0.675 34.9137931034483 46.4487947672988 41.0626911314985 51.035674773704 14.2593781378948 17.0349963321606 35.0093195796785 46.4136586476762 47.9287859161792 20.3640313324761 43.8130115783288 38.3963621048189 48.5467069488643 47.6114443555588 47.5140090445501 51.1452138787422 NA 56.4387122381236 23.8347689600213
"874" "Alcobaça" "mergulho" 4722 44 1.337 7 3 0.624 20.5355272999252 31.6716017108223 28.9498680738786 29.9860609281875 2.10201140767022 3.72357734981308 20.1258470900561 26.8983546491161 27.7300721693662 12.3181632186527 29.7708967321173 26.0815118209328 28.182152689026 28.5543350263159 27.5996866667311 31.031237455538 NA 33.356293592813 19.0095755381806
"875" "Alcobaça" "mergulho" 4742 52 1.105 7 3 0.561 26.4 36.6804144480704 32.7646408839779 37.902720197753 11.1009329365355 11.8763321980505 24.6226799411075 33.5643978518203 34.4860647213283 16.7554342334809 34.06442809868 29.3556034137131 35.184441157569 34.9423939529929 34.6101107441612 40.9854618714539 NA 42.0956101359613 22.0704567055037
"876" "Alcobaça" "mergulho" 4818 48 1.276 7 3 0.436 16.4012539184953 30.1480855423354 26.1412639405204 29.484443055055 0.501860111550947 -7.39261569959848 18.9326782780432 23.9917056190394 25.0436688357 7.98169679288654 26.6508600133826 21.1163885977197 25.9647594026441 26.1349341942068 25.5009386133992 33.8204835988349 NA 34.6372106798889 16.0855244727351
"877" "Alcobaça" "mergulho" 4852 77 1.569 7 3 0.468 22.9674952198853 37.6208942793211 31.1585098612126 42.6860558625148 4.77569433446633 -3.25079784806347 28.2412958672375 35.2533026018021 36.9994193653358 10.2035887189504 33.4053002196784 26.3545046715867 38.1725989617593 37.0903039503852 37.3200883442443 46.7106676034333 NA 50.2070500432591 17.2323561186756
"878" "Alcobaça" "mergulho" 5044 62.5 0.984 7 3 0.392 24.8983739837398 37.461583713216 30.4081632653061 42.8778926944402 11.83431475375 4.26985154643481 26.4696451786744 34.4942022595634 35.7865030987283 13.4305419383874 32.0560359716131 24.1934316644184 37.29604951821 36.1321712845101 37.0435366347425 51.6089903125211 NA 49.6611114441812 19.6329613198792
"879" "Alcobaça" "mergulho" 5046 63.5 1.038 7 3 0.39 23.8583815028902 36.8946006910141 29.86276849642 42.2856256225769 10.3716185337029 1.96489500607742 26.2405265857911 33.7459036806121 35.0921681506496 12.3740627802087 31.4999940546629 23.6449274730198 36.6165482242216 35.4630014732285 36.3108622436512 50.9437298100946 NA 49.3700523759913 18.9078340065179
"880" "Alcobaça" "mergulho" 5109 60 1.06 7 3 0.45 25.4716981132075 37.4887509689266 31.6279069767442 41.3420305979081 11.12665199022 6.30375707343127 26.106202018548 34.5025878533294 35.7043598671874 14.3384357837252 33.1999817830851 26.5096126461538 36.8829122016366 36.0751616066421 36.398356255546 47.6604047299661 NA 47.3425095467663 20.2918491750914
"881" "Alcobaça" "mergulho" 5176 56 1.389 7 3 0.671 27.0525557955364 37.8468984496815 34.2607232968881 38.4467371016371 7.8388921308508 11.1544953721147 26.1189902839115 35.0047420781597 36.0374499427131 16.6068226762746 36.0404397697087 31.9026728582429 36.5164759729304 36.4145171646727 35.7746453439112 38.9893967880797 NA 42.3710957966757 21.9155759631402
"882" "Alcobaça" "mergulho" 5227 63 1.753 7 3 0.677 24.3302909298346 37.1478213508635 33.2073406310367 37.4642211889102 1.31139500500213 3.02164142842576 26.1303277648517 34.0799123865912 35.4005885878491 12.8536431720759 35.563974736248 31.0861796398464 35.8157566624917 35.7606219784851 35.0727320671337 36.9293583654759 NA 41.4793308007352 19.2372070123457
"883" "Alcobaça" "mergulho" 5232 61 2.132 7 3 0.925 26.4657598499062 38.2878446810999 35.3856107660455 36.7297223789018 -2.54287343587743 7.81921968123059 27.0508274205787 35.573921421129 36.7810197800545 15.1169704787628 38.2555065544358 35.1169833038292 36.7806621514292 37.0933575383326 36.6063545791021 35.1283998076292 NA 38.1700593630414 20.8005602750368
"884" "Alcobaça" "mergulho" 5235 62 1.628 7 3 0.648 24.6781326781327 37.2484336675 33.1764705882353 37.9806604672058 3.07025331888101 4.03064616149496 26.1542767644464 34.1994085549095 35.481874333007 13.3041290967989 35.362575137187 30.7177746448326 35.9828996343424 35.8471604392815 35.185467976401 38.0282715845522 NA 42.3718060425367 19.557506335311
"885" "Alcobaça" "mergulho" 5256 70 1.563 7 3 0.742 33.2309660908509 44.1997424228502 39.8826118855466 46.6820818378973 11.6409209776364 16.8664195766774 32.4806078187859 43.2657963112505 44.5732803757301 20.1623230583181 42.511044141439 38.0571482988656 44.9891550284002 44.493750398376 44.1131809805163 45.8077284076621 NA 50.886759430964 23.9979835625199
"886" "Alcobaça" "mergulho" 5311 64 1.778 7 3 0.771 27.7525309336333 39.5794524693905 35.9214195183777 39.9489026777236 3.56355082410984 9.09305601845846 28.3053522389167 37.3105895320373 38.5774399250171 15.8462847081895 38.526986195933 34.5566933819332 38.8508647832319 38.7827163043004 38.1679477976844 38.5062055995771 NA 43.2823338999026 21.2287871287207
"887" "Alcobaça" "mergulho" 5334 57 1.508 7 3 0.576 21.7718832891247 34.6777915132647 30.6360856269113 34.9534457887502 2.05208266703049 0.226885988427878 23.5624100212953 30.6155599273753 31.8159915274637 11.4173499938438 32.3028297160476 27.408624367347 32.4499562385218 32.4164438033989 31.6986466161327 36.3024570694414 NA 39.6878149442652 18.3648508794103
"888" "Alcobaça" "mergulho" 5386 68 1.01 7 3 0.518 34.8752475247525 45.0475140485548 38.8444444444444 50.4986893371984 20.8974432750696 20.6407985424447 32.2043723888102 44.1805388484962 45.3753139172402 22.2856492516434 40.7455022995291 34.1631424714774 46.4384271424502 45.3099253127176 45.8194781346219 55.961856334584 NA 56.1712616794502 25.5551872614062
"889" "Alcobaça" "mergulho" 5440 57 1.099 7 3 0.391 20.2793448589627 33.7320482512567 27.860956618465 36.8283364958127 6.32601734704189 -2.72794082303794 23.0013439063884 29.24315680478 30.4761441165495 10.1400016894799 29.0360800139506 21.961226294129 31.8160101435613 31.1617551178204 31.4885877126317 44.2321260090315 NA 43.2955647843401 17.5043991711617
"890" "Alcobaça" "mergulho" 5449 73 1.091 7 3 0.574 38.4069660861595 48.3025128187272 42.2469135802469 54.0596884467722 23.3393984255768 24.9125458370338 35.1563209656096 48.2169423982795 49.470417110735 24.965962320131 44.2978722803217 38.0560720057036 50.4075398756202 49.2332882484709 49.6093985920482 58.1552873178826 NA 59.7187782432302 27.2428931495688
"891" "Alcobaça" "mergulho" 5639 54.6 1.373 7 3 0.645 25.6496722505463 36.7218957502433 33.1261722080136 37.1251445482457 6.70504685348414 9.00847809898788 25.0809260637405 33.5194728538401 34.5469039569161 15.4533971067947 34.7813933621116 30.5415819704999 35.0616394301009 35.0006143036842 34.3342155648257 38.0134226723196 NA 41.1516664392544 21.1397019276135
"892" "Alcobaça" "mergulho" 5644 62 0.717 7 3 0.338 29.2273361227336 40.2654293030079 31.21083172147 47.482769192775 19.3303668932545 12.6774163138337 27.9266487447047 38.1478738013049 39.3117169809059 17.6499310363255 33.3254054556148 23.6033947385948 41.1472581286473 39.5096434692397 41.536268667793 58.1515210384088 NA 53.5129329118449 22.5107753332041
"893" "Alcobaça" "mergulho" 5670 45 1.676 7 3 0.782 20.9964200477327 32.1351969640768 29.8577235772358 29.3926291975731 -2.11016275033922 4.17724281664628 20.7243913296586 27.5047542902895 28.3555364019981 12.592285699697 31.0790379580086 28.0884053708415 28.5601340847682 29.1458683736963 28.04654482917 28.4104249626431 NA 31.7983810619358 19.2060379121327
"894" "Alcobaça" "mergulho" 5672 77 1.435 7 3 0.602 32.3024390243902 44.4242386822903 38.5538461538462 49.5497627600792 12.9446809896824 12.8543747488416 33.3843827672552 43.9397381411119 45.4918219982325 18.0391925869879 41.1290466705194 35.1105622185064 46.307502959984 45.2545906371461 45.2754061590738 51.2388375847965 NA 55.7151390043015 22.3186213311313
"895" "Alcobaça" "mergulho" 5717 46 1.51 7 3 0.708 21.5682119205298 32.659230239609 30.0824427480916 30.7024515943645 0.737882213458489 4.87675498756457 21.1738455080489 28.2048958076893 29.0716536057129 12.9776990374693 31.2466159426378 27.8893577731463 29.3943955555684 29.8214306910775 28.7964284990358 30.491934722014 NA 33.6875686751918 19.4759557988558
"896" "Alcobaça" "mergulho" 5733 55 1.523 7 3 0.6 21.6677609980302 34.3231587494251 30.5820105820106 34.062769787284 1.52502254924158 0.792701134649992 23.0906348535653 30.1372296903867 31.2802263041974 11.6008748951036 32.1881587427193 27.601494455967 31.8404207539011 31.9197315879689 31.1099389568485 34.9806417042047 NA 38.4293659615037 18.5107509891011
"897" "Alcobaça" "mergulho" 5818 42 1.216 7 3 0.471 16.2680921052632 29.0618079165246 25.8681102362205 27.2240354771914 0.283223513789234 -4.97687024381432 17.5359647247765 22.7632471998095 23.6425901388921 8.61141305190559 26.038074967576 21.3202955403956 24.3817281597311 24.7946352104057 23.9401195045327 30.6737461831764 NA 31.4467935969974 16.4775577454613
"898" "Alcobaça" "mergulho" 5825 50 1.578 7 3 0.573 18.1558935361217 31.4553246558182 28.1204644412192 29.7348655568416 -2.05935803258161 -4.44149777144243 20.1311649279571 25.9924224474632 27.0662517812575 9.20342996678338 29.2416269627184 24.7980306581544 27.6067202507893 27.9986932579032 26.9605287145441 30.7491076478925 NA 33.8406018561262 16.9170939182663
"899" "Alcobaça" "mergulho" 5826 62 1.476 7 3 0.565 23.7330623306233 36.6216705102999 32.0141065830721 38.2443940383106 4.41578420457704 2.23433035099786 25.6662665050942 33.3477632243957 34.6523237114211 12.4639062395925 33.9440812976753 28.6220554325593 35.3791210846977 35.0599852209061 34.5642297286078 40.0264948135959 NA 43.5227652714732 18.9943788667231
"900" "Alcobaça" "mergulho" 5830 52 1.648 7 3 0.703 22.1820388349515 34.1562965995282 31.1160220994475 32.7266020595807 -0.148304041509354 3.12854424276434 22.7689011641482 29.9953852292581 31.0341922010538 12.5270279864123 32.7761535468983 29.0265010403175 31.3711270211403 31.6894554820119 30.7234027005878 32.2079300958177 NA 36.0240657559004 19.1640560937866
"901" "Alcobaça" "mergulho" 5838 61 1.513 7 3 0.558 22.4970257766028 35.6777248608718 31.1789794364052 36.8741330771155 2.98671856373465 0.217158262236044 24.7788125983245 32.0305391703871 33.3331196003972 11.5234550715604 33.0319407768617 27.7416622898988 34.0508879173601 33.82089551938 33.2576345515002 38.5932327778726 NA 42.0951763472741 18.3813460123264
"902" "Alcobaça" "mergulho" 5891 61 2.105 7 3 0.957 27.732541567696 39.1209698057454 36.2923884514436 37.7087933688852 -1.17872986586199 10.2457245175905 27.8327126695484 36.6644352583927 37.8377745206302 16.3451331415299 39.1715346298051 36.1642071199781 37.8211927737112 38.1039788939687 37.6535039660187 35.9533556595701 NA 39.0548933248362 21.6378860497121
"903" "Alcobaça" "mergulho" 5972 60 1.446 7 3 0.744 30.8713692946058 41.0091483243744 37.4638844301766 42.0584882330093 10.8632061400411 16.7291498431406 29.0212753501389 39.0638510218578 40.1151011870927 19.7697113666227 39.5479762857513 35.6764062535535 40.497310035803 40.3023724820759 39.7379215396309 41.6664470569764 NA 45.6806142358853 24.040960105046
"904" "Alcobaça" "mergulho" 6158 50 1.304 7 3 0.57 21.8558282208589 33.6100118222162 30.054347826087 33.360749989853 4.08290807393345 3.39087557388956 22.1094222641119 29.2998961979029 30.2850657313603 12.5464975586684 31.2371155132725 26.7306881051796 30.9072094209633 30.9826628379709 30.2623059645245 35.3906455508758 NA 37.5969536872009 19.1871045255648
"905" "Alcobaça" "mergulho" 4463 64 1.889 7 3 0.993 33.643197458973 43.5480965036993 40.6583777383067 43.4512221922506 7.55219500351804 20.1237664229854 31.8194284691659 42.249145442432 43.3489531874238 21.8568474424537 43.4796283407962 40.5809386366118 43.3719804210663 43.3933386167843 43.0139694925917 41.1003288647221 NA 45.189245761659 25.3986172065185
"906" "Alcobaça" "mergulho" 4549 53 1.682 7 3 0.607 19.1266349583829 32.4727994864543 29.0627530364372 30.9476788727082 -2.36337562119561 -3.59573499578492 21.2315273473176 27.4421849076894 28.5829692283114 9.65539232883566 30.5282850331266 26.1471440053522 29.0613560399576 29.4068131457677 28.3990252408033 31.3387763728541 NA 34.9088666933115 17.2109293877913
"907" "Alcobaça" "mergulho" 4569 55 1.468 7 3 0.742 27.799727520436 38.1269745786027 34.9605678233439 38.149255635485 7.4724163297909 13.1508157777961 26.3604113209898 35.3994485035299 36.3779407206642 17.591495356394 36.8000082219351 33.1755313824816 36.7264798578435 36.7421071362476 36.028582621594 37.7345591561108 NA 41.4853587864325 22.6166467169993
"908" "Caravelas" "mergulho" 3148 32.7 1.32 7 3 0.537 13.3029545454545 25.6898317550791 23.8213392857143 21.1750745685242 -4.34228595154117 -6.85400374856144 13.9607029828189 18.2934965892648 18.9629479222205 7.27746549629777 23.0708048766695 19.6471491195896 19.4128029206645 20.3908591325096 19.0008323556033 22.7842714229574 NA 24.1248526839259 15.3318007228094
"909" "Caravelas" "mergulho" 5607 39.5 1.301 7 3 0.591 17.9435049961568 29.3395735678912 26.925068119891 26.767483784843 0.0772306523724395 0.436255484633438 17.8056709788639 23.7293833736147 24.4895615979689 10.5699166798426 27.2307746131343 23.6436453375082 24.948774119269 25.5068460970195 24.4347912850741 28.1490122064913 NA 29.9797683173207 17.7491678570922
"910" "Caravelas" "mergulho" 5905 37 0.829 7 3 0.489 21.8250904704463 30.3895189724953 27.8108108108108 29.7309634821355 10.7154830890581 11.8904652524301 18.4450935402602 26.3119979133694 26.8729245685057 15.3181114231029 27.9525827665122 24.0993398651009 27.4836286919173 27.5912081612199 27.3040087018715 33.2083427317204 NA 32.4225851625004 20.8330815887539
"911" "Caravelas" "mergulho" 5915 37 1.295 7 3 0.634 18.1142857142857 28.773021398681 26.737899543379 25.8661179148077 0.188160965232451 2.57887753769793 17.329442917821 23.3284421793008 24.0038641746056 11.2198974289644 26.8994991930477 23.7750474442118 24.3767810487897 24.9971055205713 23.8951036740696 26.7754512661321 NA 28.6219116261558 18.1031671402926
"912" "Caravelas" "mergulho" 5920 48 1.719 7 3 0.938 26.1919720767888 35.679414620715 33.6036866359447 33.6950332814812 2.58482743364975 13.7889404283098 24.2807060410767 32.4599219958916 33.2552630049396 17.4473704322561 35.2429588080838 32.7904066685098 33.3407770753843 33.7563998720102 32.9336188871221 32.0339625286219 NA 35.4401483976405 22.5710397044511
"913" "Caravelas" "mergulho" 5921 43 1.003 7 3 0.599 25.6799601196411 34.0910918309549 31.4283935242839 33.879060029234 12.3148445066505 16.1552948446507 21.9289284863631 30.8240383230526 31.4655976387184 18.17381584075 32.1528773879941 28.6519964623094 31.9605873554445 32.0027576365825 31.5511260440695 36.1557049646347 NA 36.7551592043215 23.0248223252272
"914" "Caravelas" "mergulho" 5932 37 1.26 7 3 0.532 15.6222222222222 27.6874308453048 25.3245283018868 24.5390229975822 -1.40476977547491 -3.67450126335766 16.0799277068513 21.201883986807 21.9451506738526 8.76193747591737 25.1675869909188 21.3701395618257 22.4738279498375 23.1584910526867 22.0219955910051 26.6131023873733 NA 27.8866604075533 16.4736381056758
"915" "Caravelas" "mergulho" 5941 38 1.192 7 3 0.555 17.6929530201342 28.8522588145541 26.4415322580645 26.4382531056088 1.26355596522099 0.818875633304376 17.2989144816271 23.1946214161374 23.9140972808291 10.5960814687941 26.5416043624745 22.8589831138747 24.4278964286416 24.9476088287757 23.9729370634632 28.50836968577 NA 29.670784726852 17.7242343539577
"916" "Caravelas" "mergulho" 6031 48 1.195 7 3 0.52 20.8870292887029 32.6823531356979 29.0050251256281 32.5466167454052 4.61638777078522 2.31205572950966 21.150974419134 28.0459631251593 28.9942043815176 11.9540798703316 29.9259332307624 25.1351684916833 29.7215102667279 29.7689340218598 29.1686502653923 35.7079579078213 NA 36.9297621877321 18.7862002894528
"917" "Caravelas" "mergulho" 6038 47 0.768 7 3 0.358 21.9088541666667 33.0568459082469 27.5105633802817 35.4585087024061 11.3218976637065 5.06503382850243 21.1243555804066 28.7096390175673 29.5988100216873 13.1311685531935 28.3657603690599 21.290299685726 30.8952483916691 30.3217346125316 31.0422115392758 43.1228139281872 NA 40.0807260169874 19.5855242604542
"918" "Caravelas" "mergulho" 6048 48 1.34 7 3 0.55 19.7014925373134 32.0125765370432 28.5964912280702 31.0837250203217 1.73966807257597 -0.25277279841433 20.5811388450519 27.0073158288389 27.9857143543703 10.8422234825376 29.5522686972819 25.03417104844 28.6141186827118 28.8351863037348 27.9975311059116 33.1721032299322 NA 35.3164738624265 18.0312133041205
"919" "Caravelas" "mergulho" 6059 29 0.571 7 3 0.23 11.6812609457093 24.1520023118148 20.7277628032345 22.2847954315338 4.07254147504956 -8.6999743514191 12.3641977249389 16.1199777581803 16.7165152179545 6.34792895243024 18.9724047591743 11.8311890586456 18.0552211528849 18.2976329908545 18.8527520876824 29.0185601227827 NA 25.4024277617248 14.5331574857215
"920" "Caravelas" "mergulho" 6088 48 0.986 7 3 0.394 19.1805273833671 31.7182539288079 26.910941475827 32.9461884814908 6.07644909542233 -1.37984565155844 20.3538106185741 26.5439268901902 27.5350105388077 10.3674986517061 27.5632035514431 21.2646823034716 28.6861895300864 28.4191936086567 28.4847246195211 39.593360643512 NA 38.1397335891312 17.7091156838481
"921" "Caravelas" "mergulho" 6177 48 0.776 7 3 0.38 23.5051546391753 34.1614798603951 28.75 36.6697187418607 12.7632194757929 7.97619273808584 22.0029053454976 30.2685330186498 31.1445961442798 14.5612766860475 29.714779569129 22.9171109375107 32.3597792588034 31.7729808610068 32.4186376430483 43.8496522838353 NA 41.1567049967536 20.5673893393537
"922" "Caravelas" "mergulho" 6339 43 1.353 7 3 0.561 17.8292682926829 30.0529318132544 27.2012142237641 27.8950708871192 -0.361695593753504 -1.8912094048095 18.5296371202466 24.3531315156687 25.2251448447471 9.878899249108 27.7368739595812 23.6692908103461 25.7656160762563 26.2451322460277 25.2062980203999 29.5799477696665 NA 31.6131066606604 17.3474708740536
"923" "Caravelas" "mergulho" 6347 44 1.233 7 3 0.451 16.0940794809408 29.3380339212139 25.8315585672798 27.8810341402968 0.249318808207362 -6.35495114518561 17.9019850262594 22.9812657209643 23.9237244517734 8.19825642415919 26.0885231193948 21.0184075037575 24.7430794762335 25.0789034767478 24.3044740235636 31.775610823024 NA 32.474186637653 16.217434815118
"924" "Caravelas" "redagem" 4141 40 1.282 7 3 0.565 17.6287051482059 29.3076909943525 26.7467652495379 26.8658962869617 0.124393225998628 -0.635146958471676 17.7546546170558 23.5644426731432 24.3487808401864 10.1757258091478 27.0324401815704 23.2316341316187 24.8586270820583 25.3917384963184 24.349021487681 28.6213217918601 NA 30.2768262549303 17.4968799070678
"925" "Caravelas" "redagem" 4435 43.5 1.071 7 3 0.583 23.6792717086835 33.1941744366477 30.333524684271 32.7387225402644 8.96413262274699 11.2028035881834 21.2830082659367 29.3710022933635 30.0935593517394 15.7480698146099 31.0769839610232 27.2839823927446 30.6338187505693 30.7333973305106 30.1695370118556 35.1123724387057 NA 35.988958366311 21.3467135620174
"926" "Caravelas" "redagem" 4438 51 1.212 7 3 0.494 20.7871287128713 33.1578728932406 29.0059288537549 33.6752883926969 4.57596324123072 0.673314803826376 21.7962537716068 28.5661211510911 29.609254623051 11.3862096906557 30.0645934579918 24.7868365358314 30.4449721770961 30.3566793031731 29.8780711592395 37.4340100283845 NA 38.5879622434011 18.3948292957973
"927" "Caravelas" "redagem" 4948 31.5 1.155 7 3 0.668 18.2181818181818 27.0230118872745 25.6356020942408 24.0409465970619 2.61587173524923 7.6406532996077 15.9925226042665 22.1174302046576 22.6067348677854 12.618660920478 25.344953871523 22.9551936498478 22.8942563910125 23.5093984686787 22.5309251505293 24.8929937700473 1.17581770991864 26.0710944087887 18.6779691484129
"928" "Caravelas" "redagem" 5022 46.5 1.124 7 3 0.5 20.6850533807829 32.2779584634601 28.6038961038961 32.1755552763834 5.30868595182944 2.65140612521995 20.6816864283179 27.5588630519047 28.4655623349687 12.0147122731099 29.3802563982744 24.5184279991204 29.2306873766202 29.2654994193838 28.7477964445045 35.8625549628343 NA 36.4914683690824 18.8233437440934
"929" "Alcobaça" "mergulho" 4651 58 1.493 6 3 0.572 22.2210314802411 35.1027505637502 30.9327146171694 35.6925709279838 2.67487745622396 -0.501464612737987 25.7416261453223 31.2136552002483 32.4336130609616 11.6765765460495 32.6512300929626 27.6554904528039 33.0923955550283 32.9924652565864 32.327979007027 37.1832523283103 NA 40.5570072333274 18.5269147457268
"930" "Alcobaça" "mergulho" 4652 38 1.092 6 3 0.581 20.2179487179487 29.9896968261406 27.6883408071749 28.2599695151518 5.15743244857484 5.3295408344425 19.9561621041381 25.2815161723784 25.9271363756126 13.241560580497 27.9335070086924 24.5333225721541 26.402946027073 26.7661954057873 25.9858563562609 30.3073117893211 1.18757993701734 31.1590193939853 19.487277979356
"931" "Alcobaça" "mergulho" 4656 48 1.153 6 3 0.631 26.2688638334779 35.7228551122893 32.6631689401889 35.8050932508465 10.4441443450544 12.1808926904704 25.6099045639916 32.5214304207223 33.314375701729 17.5330273463354 33.7967938502916 30.010627789108 33.8164432374022 33.8121733687481 33.2521547771154 37.5277522744319 NA 39.19095522823 22.6311669371377
"932" "Alcobaça" "mergulho" 4659 50.5 1.294 6 3 0.608 23.7279752704791 34.798388722939 31.3747714808044 34.7218281317243 5.87301516826909 5.56819960176621 24.9484787693743 31.006136948736 31.9562942541247 14.2973834359214 32.6797685420859 28.4439685377385 32.5123740406201 32.5497678549562 31.8546591512504 36.289840595947 NA 38.6875367054653 20.3815565602043
"933" "Alcobaça" "mergulho" 4662 52 0.835 6 3 0.357 22.2323353293413 34.1863950936207 27.9118110236221 37.6872074390104 10.9115878618914 1.84663433601544 24.8109293762125 30.0392905899127 31.0768052481394 12.5745186216345 29.0381574856605 21.4430511607127 32.5218888401416 31.7293554631667 32.6033254937355 46.3149900838355 NA 43.1887116076703 19.1963509689345
"934" "Alcobaça" "mergulho" 4666 51 1.232 6 3 0.563 23.3060064935065 34.6453891607736 30.9040697674419 35.0089294440954 6.37084781565659 4.46869120427733 24.8578039246908 30.7560497250027 31.7337729743691 13.783754749311 32.1501601015403 27.5117289917633 32.3984331011933 32.3426988648687 31.7666399964737 37.491249182938 NA 39.329423512964 20.0271270005099
"935" "Alcobaça" "mergulho" 4667 45 0.928 6 3 0.52 25.2155172413793 34.3964369330154 30.989010989011 34.9651746586501 12.5512228951533 11.8154196889651 24.1137196915499 30.9573548364994 31.6822533441059 17.0986393566503 31.7830350556707 27.3656780000697 32.3697474689476 32.2413144025775 32.0278241038707 38.6690250318811 NA 38.4049861201892 22.3065754039852
"936" "Alcobaça" "mergulho" 4724 50 0.877 6 3 0.562 32.0410490307868 39.5414583033153 36.0413589364845 41.1448612509259 20.8592227349752 22.8741957641602 28.4909178397908 37.5110913638071 38.1841282334869 23.7732536159276 37.1112668201766 32.9004491095254 38.8048837795504 38.4629967648641 38.4627818506878 44.4399952333322 NA 44.2418350305908 27.1358405680327
"937" "Alcobaça" "mergulho" 4727 60 1.047 6 3 0.522 29.9140401146132 40.3850030754656 35.2066115702479 43.8347822964294 15.4146882204685 13.264293981782 30.5092428291821 38.2771785827316 39.3567717272218 18.7561645374476 36.8618067523574 31.0535552684123 40.2821459105121 39.571398601293 39.6963183997593 48.4371704066055 NA 48.9316427764851 23.3290804039348
"938" "Alcobaça" "mergulho" 4729 55 1.319 6 3 0.726 30.2729340409401 39.6611679042094 36.4521894548704 40.3127150412815 12.1923696105181 16.3506073357337 29.5596434519737 37.4024705729213 38.3056427176608 20.2834264530697 38.1518998449177 34.5187004441689 38.7018552008256 38.5878179600191 38.0171936617261 40.5643427036397 NA 43.6848067404773 24.5199519559569
"939" "Alcobaça" "mergulho" 4739 39 0.94 6 3 0.395 16.3882978723404 28.4954681457078 25.0067567567568 27.4585828233291 3.70210792398668 -4.38309200474439 18.4160323293644 22.2791865368477 23.0646165028597 9.16223948729205 24.8419075128017 19.5295005420191 24.0038940472123 24.2121041648347 23.8710685538494 32.9502127612345 NA 31.5594469136254 16.7947915580472
"940" "Alcobaça" "mergulho" 4825 54 1.031 6 3 0.572 29.9592628516004 39.2559458371175 35.2202166064982 41.1749779563518 15.8528849396645 16.2675549070378 28.9054861426055 36.9110589204414 37.7903816403358 20.1803544120038 36.6028614671851 31.9008926656341 38.485320053263 38.0949330118363 37.9456382000333 44.426072212341 NA 45.1820306531687 24.463565033647
"941" "Alcobaça" "mergulho" 5101 59 1.68 6 3 0.683 23.9863095238095 36.3788366500595 32.7277027027027 36.2147675261495 1.53343001855284 2.49609919007028 26.8545903401967 32.9924364466141 34.2007054070941 13.1160088123627 34.8358277355085 30.5930296003029 34.6035567952664 34.6547668924997 33.8736137437347 35.7625961645897 NA 40.0561858633485 19.4824248147392
"942" "Alcobaça" "mergulho" 5110 60 1.33 6 3 0.713 32.1654135338346 41.8528200526283 38.1592920353982 43.4112156083553 13.8427537214647 17.4894640482736 31.7910574006642 40.1136191280433 41.1255796394086 21.1735658175132 40.1063986608482 36.0735225507304 41.5775214423411 41.2790002376323 40.8177248384618 43.7705321850449 NA 47.2139630746177 25.0378745278191
"943" "Alcobaça" "mergulho" 5114 59 0.694 6 3 0.413 35.1109510086455 43.5660919440744 36.8157894736842 48.6097352714758 25.847722734163 23.5391067877946 32.0668248786744 42.1970006964641 43.0813581303048 24.7893231015854 38.4871776786998 30.8843355341278 44.3129553757247 43.186098475538 44.3800148250232 55.6740402012137 NA 52.8993758331966 27.7034587808163
"944" "Alcobaça" "mergulho" 5177 54 1.331 6 3 0.427 17.3238166791886 31.5066949889325 26.8240495137047 32.1351867047809 1.25870623954567 -8.67632934486529 22.2702455340185 25.9135937468433 27.1180759300615 8.08154643855677 27.7237770225573 21.6477955546955 28.1596193068264 28.0530471643783 27.6440572494816 36.9098025621375 NA 38.010131378193 16.1355877532433
"945" "Alcobaça" "mergulho" 5200 74 1.792 6 3 0.925 38.1975446428571 48.3006549285192 44.5917085427136 50.1815685479492 13.4068731574618 22.4744278349953 38.6006640516452 48.2790882328422 49.5719481226004 24.5142281237775 47.6918979248575 44.1219013909041 49.6923540124672 49.3120167675429 49.0969570523524 47.5950407649749 NA 52.8419461928605 26.8735058207385
"946" "Alcobaça" "mergulho" 5234 68 2.053 6 3 0.725 24.0136385776912 37.5213920962834 33.599568267674 37.4364257900224 -1.96477327443009 -0.285852614448952 28.336248484154 34.7194115885252 36.1940514472709 11.9474650897531 36.4738589378934 32.1181317495875 36.4535404828749 36.45796533267 35.9433807246375 36.5036238590324 NA 40.5966882421883 18.5400861574767
"947" "Alcobaça" "mergulho" 5238 54 1.826 6 3 0.571 16.8860898138007 31.2382394681226 27.7576875768758 29.1542389170528 -4.85315865265595 -9.54045460923659 21.3196603908135 25.4888276835991 26.7008596743224 7.74329329209278 29.1199437792211 24.4977002108931 27.2044604501133 27.6691037605892 26.6086646926843 29.8012599958656 NA 33.165741617291 15.9046321840559
"948" "Alcobaça" "mergulho" 5249 74 2.17 6 3 1.422 48.4921658986175 55.6902325815838 53.4964467005076 55.979590182721 21.3398469916278 40.0869205488845 45.4387734125818 56.3232552762208 57.2826592177064 36.5225587073394 56.6365882084711 54.8419607836123 57.0450323643931 56.9733693244455 57.544572483451 55.2546530744241 NA 55.3417303620658 35.9596199019957
"949" "Alcobaça" "mergulho" 5315 73 1.966 6 3 0.935 34.7177009155646 45.6685842802237 42.0583238958097 46.7542689459133 7.55629611578946 16.8590242792699 36.2483632176308 45.1726216676182 46.5343760525569 21.0898658390687 45.3974873521832 41.8828156128563 46.5834621498628 46.3520235709934 46.1759728894546 44.3004224820791 NA 48.9108300986968 24.5245255381652
"950" "Alcobaça" "mergulho" 5316 69 1.624 6 3 0.916 38.9187192118227 48.0224883178148 44.6376404494382 49.6574859693261 16.7975452089966 25.7129657539819 37.8801176278699 47.6698297439599 48.7732576046474 26.5073547387112 47.2692707571877 43.9396875185094 48.9438971855956 48.6258821528916 48.2879606853134 47.5106149773199 NA 52.4104205284116 28.5562002710349
"951" "Alcobaça" "mergulho" 5324 52 1.205 6 3 0.49 21.1452282157676 33.5358470299292 29.2338308457711 34.3509440386633 5.03949353788476 -0.340175036056504 23.9898468005104 29.0823005621905 30.1470993860035 11.5642137095933 30.3554816074977 24.9517886852318 31.0120135587611 30.860361460128 30.4421717158468 38.2952340518731 NA 39.3904623030695 18.5103018981881
"952" "Alcobaça" "mergulho" 5385 73 1.457 6 3 0.774 38.7796842827728 48.5686127192451 44.2020684168656 51.8610181154812 18.6810023218073 23.8479987583225 38.5696549857228 48.5186092448826 49.7607179535528 25.3720521354109 46.7459099643681 42.3814406454567 50.1720187107137 49.5193212377264 49.2766983044376 51.0388516182435 NA 55.9897625738679 27.5337527553433
"953" "Alcobaça" "mergulho" 5421 68 1.598 6 3 0.86 36.5957446808511 46.2396644452819 42.6609442060086 47.9234146691013 14.5946898428637 22.0293393268356 36.2811229827109 45.576073466506 46.718598342408 24.1526472195285 45.259489230396 41.6592694109356 46.9525907706551 46.624509600428 46.2288933835697 46.107475505312 NA 51.0524762374069 26.8877886623784
"954" "Alcobaça" "mergulho" 5424 60 1.11 6 3 0.51 27.5675675675676 38.8551847825097 33.6263736263736 42.1040493579169 12.2966928881267 8.86065063991027 29.3563076135907 36.3102260896566 37.4564158587711 16.363413115729 35.2900264034594 29.3664055532339 38.4141198545004 37.7471501661564 37.788605181487 46.7035976147156 NA 47.5267547176148 21.672100437153
"955" "Alcobaça" "mergulho" 5446 59 1.539 6 3 0.643 24.6504223521767 36.8078975279324 32.9029126213592 37.3400032981901 3.91342710247765 3.75231327230626 27.3354187842923 33.5795005344362 34.7712994311681 13.7283245547757 34.8769191123142 30.3519405489217 35.2850998405212 35.1955379301959 34.5017787315075 37.697964504996 NA 41.6588359365294 19.8962034059379
"956" "Alcobaça" "mergulho" 5448 66 0.888 6 3 0.413 30.6959459459459 41.8659838148991 34.2412790697674 48.4823955059262 18.4583485593474 12.2852140873457 32.5356243311775 40.2566723020305 41.5072291890817 18.3697945412863 36.1395859508689 27.9829401775283 43.0031299196014 41.5799333860338 42.781090550266 57.2510751706967 NA 54.880354224977 22.8959730795786
"957" "Alcobaça" "mergulho" 5638 52.8 1.075 6 3 0.55 27.0139534883721 37.2121843907093 33.12 38.7761187264893 12.1347736109004 11.0512256656528 27.191423282091 34.2511562105729 35.1808231700532 17.2341208502043 34.4478408063706 29.5708748857913 35.9186837220984 35.6032421639258 35.3624694066307 42.2059489892825 NA 43.0598456433069 22.3964446711062
"958" "Alcobaça" "mergulho" 5642 50.4 1.423 6 3 0.652 23.0926212227688 34.40681153516 31.2353229762878 33.6840369720856 3.5238958172304 4.31876605322202 24.5560217587941 30.4460086555315 31.4105662586451 13.6817245382444 32.6341671824053 28.6967305817766 31.8638962119591 32.0372121000276 31.1889653362973 34.2523327264675 NA 37.3569761929499 19.9602338956517
"959" "Alcobaça" "mergulho" 5650 60.5 1.502 6 3 0.804 32.3848202396804 42.089014720143 38.7880184331797 42.9311434704782 11.6878390893921 17.6665814936683 32.1279150055775 40.4087162089117 41.4306058992828 21.2965484546819 40.9643392622469 37.4307024838882 41.7233722215528 41.5698703849524 41.0088309478839 41.8878632347183 NA 46.1329060669105 25.1112853178604
"960" "Alcobaça" "mergulho" 5653 53 1.281 6 3 0.58 23.9968774395004 35.424157990006 31.6003700277521 35.97786172315 6.41511744767554 4.93814536658375 25.7009018012071 31.7717307578762 32.7938669014781 14.1045442342243 33.0170647889968 28.3768988477845 33.4372078919064 33.3437864785968 32.7563965409109 38.0786476356609 NA 40.3668854860331 20.2318572998576
"961" "Alcobaça" "mergulho" 5677 42 1.28 6 3 0.801 26.2828125 34.0972828086101 32.2425925925926 32.7784472748019 9.67839956595217 16.3248322809521 24.2251539336808 31.0297334031709 31.6164714510264 19.1927058377153 33.0998834400044 30.7128856013058 31.843755465161 32.1214408232465 31.3828321612448 32.6480761501006 NA 34.8696434613967 23.7161719312409
"962" "Alcobaça" "mergulho" 5678 50 1.402 6 3 0.644 22.9671897289586 34.2572222685544 31.08153078203 33.5476926962812 3.67984136029887 4.25418854310673 24.3975556021783 30.2536022241296 31.2089190746561 13.6304429854895 32.4324056115431 28.4699436103793 31.6758509626405 31.8464262268273 31.0063969233078 34.2693878523632 NA 37.248100791202 19.9266805233244
"963" "Alcobaça" "mergulho" 5681 36.5 1.28 6 3 0.585 16.681640625 28.0199639328999 25.8819444444444 24.8722169819832 -0.913638732641423 -2.15300611368815 17.7830026549904 22.0132606842231 22.7129532037628 9.86667375069338 25.8472236094308 22.4512901811119 23.1488976168052 23.825836337047 22.6792296480053 26.2708494687462 NA 27.864699789959 17.1893836911642
"964" "Alcobaça" "mergulho" 5718 53.5 0.996 6 3 0.475 25.5145582329317 36.4378211371706 31.5734924623116 38.811401274132 11.7507865463913 7.72545816987055 26.6471324427745 33.1653947420296 34.1613927553373 15.5281554913099 32.8494350763184 27.0347549569453 35.134688399526 34.6361205742054 34.7119627568637 44.0907460716439 NA 43.69855559377 21.2044815915409
"965" "Alcobaça" "mergulho" 5719 43 1.715 6 3 0.875 21.9387755102041 32.1667388641516 30.2475247524753 29.1959757174383 -1.80165991581749 5.90115096000801 22.2591938961714 27.8437774888516 28.6027164501795 13.9701685828861 31.4124699489933 28.9009038437976 28.718824347666 29.3423224959343 28.3033329578595 27.8549046797263 NA 31.0291679007338 20.1187327783397
"966" "Alcobaça" "mergulho" 5723 50 1.188 6 3 0.442 18.6026936026936 31.7155223218364 27.3481781376518 32.1499351032665 3.22787071345382 -4.7019729626091 22.1837450308217 26.4037306697887 27.467853859562 9.5849336432207 28.1408443535766 22.4155600462772 28.4406345226714 28.3687491747063 27.9778917120707 36.9933585266777 NA 37.4221207360434 17.1762875440949
"967" "Alcobaça" "mergulho" 5805 51.2 0.891 6 3 0.482 27.697418630752 37.2830253262469 32.7328509406657 39.518381172119 15.441154615374 13.2779052347113 26.9577717749426 34.4309893880367 35.2868246810947 18.343445205624 33.9046020547018 28.4137389617689 36.1830009442077 35.7005772408881 35.8721696016922 44.5716019137526 NA 43.6793705449481 23.1912206217632
"968" "Alcobaça" "mergulho" 5813 36.5 1.37 6 3 0.652 17.370802919708 28.3148481362099 26.374358974359 24.9633412541747 -1.55772928228035 -0.470648264555653 18.1479471486541 22.5963530568798 23.2768927055618 10.5570660857873 26.4877248206588 23.4549980751232 23.6132280446727 24.3291085167774 23.1281339238377 25.5094111547739 NA 27.6168749389047 17.6454408817287
"969" "Alcobaça" "mergulho" 5816 45 0.577 6 3 0.401 31.2738301559792 37.6434110315167 33.3289124668435 39.6436841296959 24.4982467970027 24.9555595552731 25.7552317880185 35.5758340162566 36.0969357777669 24.5014795930552 34.3186470918525 28.6811645959875 36.9183643627759 36.4098253840411 37.1005052704201 43.9942579138909 NA 42.0265113749575 27.6542004130897
"970" "Alcobaça" "mergulho" 5824 53 1.312 6 3 0.649 26.2172256097561 36.7696851333744 33.3246402877698 37.1260609649983 8.04994787421347 9.36218776631292 26.8908257445991 33.640344356166 34.6000216711491 16.3518421002903 34.8613772971075 30.7734021845584 35.10448873164 35.0518172727895 34.4120819533733 38.1789806749392 NA 40.9671172653356 21.779822143369
"971" "Alcobaça" "mergulho" 5834 43 1.261 6 3 0.657 22.4036478984933 32.4058552545411 29.9066918001885 30.9905388666543 4.97142834663997 6.93470788439115 22.4102137746009 28.2233836659537 28.9683859545645 14.4682320151003 30.7154921358736 27.3687384643812 29.3723200557036 29.6804032888777 28.8263868557645 31.9327459034868 NA 34.0079623786182 20.4588683015555
"972" "Alcobaça" "mergulho" 5892 50 0.999 6 3 0.499 24.974974974975 35.4264723962177 31.2265331664581 36.846454636207 11.1402500929107 8.37426298283459 25.4360269025317 31.9361509433957 32.8344467650469 15.6789907881746 32.3185362032034 27.1311356112994 33.6705024033764 33.3737138530633 33.2427372172447 41.2673930089493 NA 41.1742562043264 21.3358175752929
"973" "Alcobaça" "mergulho" 5902 39 0.977 6 3 0.48 19.1606960081883 29.7834182684529 26.8468468468468 28.6823653501801 5.63472264530128 2.12866471975977 19.6872505782993 24.6453439772179 25.3553305586121 11.8960616989252 26.9936190925569 22.6559533978679 26.0525108942883 26.2772413490025 25.7518719216267 32.4839746213155 NA 32.1533650088082 18.6224159566
"974" "Alcobaça" "mergulho" 6154 47 0.806 6 3 0.46 26.8238213399504 35.7880940189633 31.5841584158416 37.4768500216583 15.885155534806 13.9694625808172 25.2597324418914 32.718590557327 33.4601905949509 18.4144147963345 32.5103548264021 27.2030611887701 34.3261175460412 33.9395966550366 34.1605894131005 42.4895712222546 NA 41.0895743721633 23.2489413781917
"975" "Alcobaça" "mergulho" 6163 56 1.524 6 3 0.711 26.1259842519685 37.2658403360457 33.8942598187311 37.230429738777 5.11527830167399 7.79128100164592 27.5329159455301 34.2256903132674 35.2845218364549 15.6675003702842 35.7996588036452 31.9019447313245 35.6695784919258 35.6976841781882 34.9447732091006 36.9044878221203 NA 40.8361029370232 21.2672530606176
"976" "Alcobaça" "mergulho" 4552 44 0.714 6 3 0.413 25.4509803921569 34.254215190673 29.9455252918288 35.8025697177126 15.8063897087744 13.0022797471641 23.664120472245 30.8968235438845 31.5801883391481 17.6299559093945 30.7141950446107 25.0490940000283 32.5160823421053 32.1291873640825 32.5455497348712 41.213085301736 NA 39.1451032529668 22.6634246142985
"977" "Alcobaça" "mergulho" 4578 44 1.135 6 3 0.49 18.9955947136564 30.8625103451363 27.4438502673797 30.0652036519167 3.57058669170079 -1.1705882106239 20.9065225645904 25.5778076569707 26.4509596230155 10.8140515152462 27.9610800220409 23.224057220192 27.1971605766174 27.3795437773904 26.7451248262308 33.6822808074662 NA 34.2490559196832 17.9908719930308
"978" "Caravelas" "mergulho" 3152 32.9 1.277 6 3 0.578 14.891307752545 26.3216775266268 24.5275766016713 22.3442294482181 -2.63456210176053 -4.17520614540675 15.9520820328088 19.7182899115514 20.3529176427227 8.75068353370075 24.0178613244293 20.8550868086813 20.7554472228016 21.6062401480166 20.3340175576026 23.677740061759 NA 25.0774081234464 16.3002197579933
"979" "Caravelas" "mergulho" 3233 37 1.26 6 3 0.668 19.615873015873 29.4271415665116 27.5056603773585 26.8668978222097 2.23013666062712 4.62791223149986 19.4614243130212 24.5596295138437 25.1904016190883 12.8165693418811 27.7664132303129 24.8839363141542 25.5247528765012 26.0656165172735 25.0579413339237 27.5928297113927 0.618893109615423 29.3993779749553 19.1618728765401
"980" "Caravelas" "mergulho" 5580 33 1.096 6 3 0.548 16.5 26.9410459238214 25.0491071428571 23.9472646197499 1.32194828429688 -0.0743844304464254 16.8100668610615 21.0914966599725 21.6838876331374 10.3654628222887 24.6276542119087 21.3767056777445 22.1477982118778 22.7762652269735 21.7911315840804 26.0661055082499 NA 26.673048269487 17.3480680835479
"981" "Caravelas" "mergulho" 5922 42 1.125 6 3 0.463 17.2853333333333 29.5732842694574 26.2551351351351 28.280661042773 2.19315516894306 -3.94144717917638 19.5344758826417 23.6725716902487 24.527519843087 9.52976233730198 26.480692175638 21.6651589903877 25.3066910780883 25.5946290126761 24.9129821119966 32.22994057778 NA 32.4771203216766 17.0984618207387
"982" "Caravelas" "mergulho" 5934 36 0.924 6 3 0.497 19.3636363636364 29.0136939598956 26.5635359116022 27.5798849300897 6.64098114728568 4.78176967048291 18.924011275492 24.1199982406788 24.7251907707518 12.7750303988448 26.5136098998973 22.7026846805976 25.3255238247669 25.6096176206033 25.069672565292 30.8866545099881 0.677347017825953 30.498081334416 19.0867971352893
"983" "Caravelas" "mergulho" 6056 38 1.193 6 3 0.713 22.7108130762783 31.1126605925135 29.2990936555891 29.2920109151476 6.81964617451485 11.2732162005831 21.2765708617533 27.2529424404206 27.8193470439112 16.0805620022244 29.7485640690421 27.1730016464317 28.1120603535094 28.4913361723407 27.6753685559852 29.8832286934557 NA 31.5364732733014 21.3998535714366
"984" "Caravelas" "mergulho" 6066 34 1.23 6 3 0.651 17.9951219512195 27.8249846990124 26.1300970873786 24.7648062301392 1.01972626209642 2.96032195778386 17.8576637019531 22.543821692692 23.1243745530744 11.7443590429622 26.0332856832996 23.2769187590605 23.4527450321887 24.0951980615029 23.0286399351628 25.6336435493896 NA 27.1524038869612 18.3003822530673
"985" "Caravelas" "mergulho" 6081 31 0.936 6 3 0.538 17.8183760683761 26.6977270890618 25.0516304347826 24.2859108189808 5.14609011177702 5.17793691412347 16.8194900785049 21.6795293517672 22.1646279124826 12.290612684755 24.5522515408877 21.6031654729385 22.6071574211217 23.0917403181883 22.3597128844486 26.6176462949735 0.728287914514663 26.5597313211019 18.4252953602728
"986" "Caravelas" "mergulho" 6084 33 1.072 6 3 0.568 17.4850746268657 27.3027745253843 25.4862385321101 24.5728810935752 2.6923030124545 2.48091312968893 17.2871989095968 21.896315754481 22.459206734298 11.4199021432421 25.1620944019638 22.0884276230114 22.8918726149624 23.4593184447823 22.5411962118674 26.5268929080544 NA 27.1328206536772 18.0270027580382
"987" "Caravelas" "mergulho" 6176 47 1.378 6 3 0.54 18.4179970972424 31.1169760292632 27.7928692699491 29.7226216043617 0.227103804334069 -3.84417236325895 21.1800342073921 25.6654422119219 26.6444950551224 9.82589175973167 28.6112778869687 24.0944913709031 27.2697399343051 27.5917908642197 26.6673645971085 31.7625290383132 NA 33.941959328765 17.3398083323836
"988" "Caravelas" "mergulho" 6338 41 1.418 6 3 0.558 16.1339915373766 28.7987298934929 26.1724137931034 25.7992884672514 -2.61258135065224 -6.04192512716343 18.4879962364843 22.449458449564 23.301943433055 8.63152696234478 26.4529632671044 22.5060952684148 23.8076118439524 24.469407819013 23.2708569023667 27.2310091733617 NA 29.3570059509648 16.4767356978239
"989" "Caravelas" "mergulho" 6340 44 1.377 6 3 0.563 17.9898329702251 30.3340760813227 27.4018691588785 28.2817713298475 -0.446066229812664 -3.37874882202166 20.2439437459071 24.6948101272821 25.5933973055848 9.87454987402691 28.0290922853843 23.9016911899448 26.1373135583683 26.5957492042423 25.561474280689 29.8957088708707 NA 32.0730492302242 17.3551924290592
"990" "Caravelas" "redagem" 4391 37.5 1.602 6 3 0.587 13.7406367041198 26.9711755464154 24.8305991440799 22.297064064344 -6.86125486953922 -9.86054436091485 16.2072910111993 19.6085156360034 20.4112268844487 7.007665383625 24.7020334382397 21.1623088218563 20.7925930327871 21.8153952563689 20.3085630217573 22.8787118070508 NA 25.2820599569813 15.310312897523
"991" "Caravelas" "redagem" 4870 34 1.128 6 3 0.671 20.2251773049645 28.6853865021035 27.1056034482759 26.3444108814814 5.16621361862215 8.64056601663266 18.9345406468231 24.3105104155082 24.8204104919736 14.2756402274141 27.1208095468166 24.6247554336863 25.1263647578134 25.608338688202 24.7476390756873 27.3001209771999 3.43126469977729 28.4700532904661 19.9500575568842
"992" "Caravelas" "redagem" 4876 29 0.957 6 3 0.484 14.6666666666667 24.9877005683752 23.3764861294584 21.6198259671861 1.4153195609022 -1.60540472777669 14.8305191961236 18.6722586858274 19.1879358144977 9.28463957801381 22.33477178597 19.0812983399442 19.6983493280068 20.3913640131452 19.4823850186878 24.4204432421823 NA 24.1328350900067 16.3712016910297
"993" "Caravelas" "redagem" 4942 29 1.073 6 3 0.529 14.2972972972973 24.8843037885533 23.3917525773196 21.0106481091037 -0.559332965551875 -2.64476514990962 14.6704828067762 18.36720073703 18.8937015846813 8.89729763640106 22.3738549930448 19.3646611861424 19.3297132123125 20.1402898787576 19.0323278783742 23.1111880894886 NA 23.4763979604399 16.1317480147371
"994" "Caravelas" "redagem" 4947 28 0.958 6 3 0.477 13.9415448851775 24.4261859903092 22.9234828496042 20.7576923246414 0.674829512915528 -2.74265680678157 14.2183068483841 17.8475240697908 18.351870761318 8.73367319410518 21.691297381785 18.4848802672017 18.8573555567162 19.6144529011344 18.6535550861983 23.5464237191983 NA 23.2283772501065 15.9424883321686
"995" "Caravelas" "redagem" 4950 30 0.886 6 3 0.413 13.9841986455982 25.1323131421389 23.1049562682216 22.0621080231182 1.77061992465567 -4.37130773511464 14.8031115579573 18.3251522567252 18.8927131156433 8.38142036058177 21.9578008765409 17.9527111085964 19.5726180227434 20.1991059859768 19.4729648837593 26.0488220543749 NA 24.9650018172483 15.8871000293753
"996" "Caravelas" "redagem" 4952 31 1.058 6 3 0.592 17.3459357277883 26.5435300576575 25.025641025641 23.6281936651178 2.90193767708507 3.90383437925648 16.6796642970984 21.3065463958655 21.806703919489 11.7510326210138 24.5509615240172 21.8381017946477 22.1786458077238 22.7785064907987 21.8536202581556 25.2581087987161 NA 25.8674048642535 18.0849087567748
"997" "Caravelas" "redagem" 4953 31.5 1.07 6 3 0.6 17.6635514018692 26.8360590358805 25.2873563218391 23.9909779790463 3.06429298100729 4.28464401552997 16.9740161182421 21.6802079824438 22.1872352976332 11.9834266197742 24.8864470899188 22.1736090571828 22.5547314856189 23.1408304023602 22.2184788066654 25.5519215698906 0.108844068098252 26.2438149330533 18.274741574343
"998" "Caravelas" "redagem" 5016 36 1.029 6 3 0.629 22.0058309037901 30.1232621370818 28.2798552472859 28.5412880772134 8.46140107796917 11.2846851675023 20.2354047041432 26.1970425572166 26.7174326831869 15.8186611932545 28.4648435581769 25.7028836639468 27.0888968240243 27.4101052088764 26.7333255871758 30.1054114561328 NA 30.8196077729544 21.1105290343361
"999" "Caravelas" "redagem" 5024 45 1.184 6 3 0.674 25.6165540540541 34.611374022211 32.0426829268293 33.9961214701467 9.53441415726786 12.6852459730095 24.5345198708651 31.2744320690583 31.9865791793271 17.5553884290827 33.0159754051511 29.745322368484 32.38839589295 32.5265214603443 31.8559193133977 35.0671908798604 NA 36.9131737715867 22.6261606242388
"1000" "Alcobaça" "mergulho" 4660 50 1.189 5 3 0.699 29.394449116905 38.0001892391464 35.1365015166835 38.281034700299 13.4372425667601 15.5371394998476 30.1737528394616 35.4796945813204 36.2409258832481 20.5842936023168 36.4396244982739 33.0452493446413 36.647305242092 36.6036898715871 36.0661395944586 39.2022605754294 NA 41.3344960805296 24.7986192392285
"1001" "Alcobaça" "mergulho" 4665 45 0.918 5 3 0.554 27.156862745098 35.4369078785861 32.3259052924791 35.9981613355775 14.9884499913258 14.0694168479064 27.482218331207 32.4762830594742 33.1383813880664 19.3542822469773 33.1459828355477 29.1583465743091 33.7349935193925 33.6089201301944 33.3872095797017 39.1216593765835 NA 39.0669858981999 23.8967749997879
"1002" "Alcobaça" "mergulho" 4728 42.5 0.845 5 3 0.524 26.3550295857988 34.28775323443 31.3023255813954 34.6892366368001 15.3283418529429 14.088567184069 26.2679171062611 31.2153398789683 31.8171438319293 19.128461842035 31.9377188649923 27.9635763601603 32.4258692274253 32.3206657551938 32.1783801561612 38.0661216715609 NA 37.5180214043676 23.6851309256325
"1003" "Alcobaça" "mergulho" 4740 50 0.928 5 3 0.528 28.448275862069 37.4491775205357 33.5164835164835 39.0688177109478 15.8412860151472 13.6569005064175 29.6881288191194 34.7378866498425 35.5296263387724 19.4893173898507 34.6351091727704 29.8576417691654 36.2698659808428 35.9260817433336 35.8845581271119 43.0263918778374 NA 42.8050107957699 24.0128332958365
"1004" "Alcobaça" "mergulho" 4823 45 0.942 5 3 0.47 22.4522292993631 32.9154430489251 29.0970350404313 33.4792392838741 9.40691883780596 4.20430390478026 25.1464122042565 28.7216815745518 29.5308875225559 14.0846205410261 29.7968532001386 24.7543578319634 30.3630622742662 30.2347356488346 30.0583114676552 38.1275613642139 NA 37.4620508946505 20.2238808541254
"1005" "Alcobaça" "mergulho" 5100 46.5 1.281 5 3 0.69 25.0468384074941 34.6809650913013 32.0120259019426 33.9089873481212 7.41275432301813 8.75867313994832 26.7553523113269 31.1835277441707 31.9641401142529 16.5402005645856 33.1434614282978 29.7893243629744 32.3504838645333 32.5258986942892 31.7650017685438 34.5441871060425 NA 36.9622209772182 21.930990747027
"1006" "Alcobaça" "mergulho" 5103 61.5 1.46 5 3 0.947 39.8907534246575 47.2280911766033 44.6035714285714 48.1407848463817 21.4584354513112 29.0316384400074 39.3770219256969 46.5009689262213 47.312398620875 29.8388574395156 46.5887915887589 43.9319580099203 47.470607517964 47.3033247865884 46.9120348759167 46.6181871761186 NA 50.3892534121569 31.4506240641685
"1007" "Alcobaça" "mergulho" 5179 49 1.044 5 3 0.75 35.2011494252874 41.081738508819 38.8981042654028 41.5957078660159 23.5014808173486 27.7854339017937 32.8793819505858 39.5761194449526 40.1026723448797 28.1981533785032 39.9019260869053 37.3522750829683 40.4015669402927 40.3024126952764 39.9889835143226 42.4366946415349 NA 43.7120994632068 30.5184767722927
"1008" "Alcobaça" "mergulho" 5230 64 1.219 5 3 0.752 39.4815422477441 47.4814904781372 43.8351324828263 49.9060634982265 23.5228800868024 27.0561772888096 39.662361457795 46.8488902130795 47.76202839622 28.5558184712931 45.6952171269442 41.8778128096296 48.1853379689316 47.7129556414128 47.467958804558 50.3804494339691 NA 53.3829355531912 30.3391338882077
"1009" "Alcobaça" "mergulho" 5240 54 1.156 5 3 0.687 32.0916955017301 40.5637552565264 37.3200836820084 41.6916542567315 16.6520540343158 18.550373752181 32.7742514847842 38.5870184497549 39.3978634100961 22.6369499372258 38.7944528112987 35.0963180061271 39.8564547065351 39.6402909077934 39.243473695911 42.9319689460291 NA 45.0068751853394 26.2434934756191
"1010" "Alcobaça" "mergulho" 5241 59 1.157 5 3 0.678 34.5738980121003 43.2191201339853 39.4796238244514 45.2719265112682 19.0250823887124 20.6232625528809 35.5415649586541 41.7790353601269 42.6809154970059 24.1590979555192 41.166342996631 37.0599917892103 43.1995465714153 42.7964310956376 42.5232496390293 46.7332226371246 NA 48.9835467672002 27.2366087110947
"1011" "Alcobaça" "mergulho" 5326 52 1.672 5 3 0.879 27.3373205741627 37.241327054534 34.7608695652174 35.9774839720551 4.24374101937513 10.4112251226286 29.3519602793404 34.3292332098287 35.2227594791318 17.7611010320948 36.6403816318602 33.798248150363 35.3697346078653 35.6418986743418 34.8543850674811 34.3935763129982 NA 38.2149570826062 22.7739724267467
"1012" "Alcobaça" "mergulho" 5398 62 1.417 5 3 0.822 35.9661256175018 44.7345410369425 41.4658997534922 46.0897306903778 16.846279243098 21.7242911727475 37.1440941050164 43.617441126163 44.5770278940896 24.9619669543132 43.5637102192446 40.1432738679221 44.8711971521038 44.6152628785987 44.1629423684677 45.2054593234594 NA 49.2064508846258 27.7245500052426
"1013" "Alcobaça" "mergulho" 5418 58 1.041 5 3 0.559 31.1450528338136 40.8138023732602 36.2211652794293 43.6091869881707 16.8075478443116 14.7750475584219 33.4482939199576 38.8182210580595 39.7948538707441 20.5248015033424 37.7929079990944 32.6028602418126 40.5788513348571 40.0081834822018 39.9937577950468 47.3194392704448 NA 48.0972387654682 24.6276114449741
"1014" "Alcobaça" "mergulho" 5657 59 1.056 5 3 0.602 33.6344696969697 42.612187214801 38.3154205607477 45.3171161826552 19.2976147481358 18.8978960096516 35.042638527596 41.0423440290202 41.9745037116153 23.0724163032207 39.9224787374795 35.142762554493 42.6561659507814 42.1101095572662 42.0396574214472 48.2515275685696 NA 49.4615179041208 26.4388184687372
"1015" "Alcobaça" "mergulho" 5730 49.5 1.023 5 3 0.658 31.8387096774194 39.2893094080055 36.4167679222357 40.1124728591241 18.8337625826415 20.7118709291055 31.2724124447802 37.225190117661 37.8874716408777 23.6820626481605 37.5354845115318 34.1180408241277 38.3391272259503 38.1750958293353 37.8684757915726 41.9082370454815 NA 42.9569959085103 27.0706375293096
"1016" "Alcobaça" "mergulho" 5807 38 1.164 5 3 0.663 21.6443298969072 30.6322405632896 28.6452282157676 28.7834335949887 5.83680991784216 6.88366208615572 22.5491978639495 26.4194325871879 27.0203995312756 14.8389485478972 29.0277760343033 26.1589038692123 27.3738941771477 27.7611374752893 26.9296278693181 29.8305021431124 NA 31.2802824809378 20.559664888921
"1017" "Alcobaça" "mergulho" 5814 34 1.21 5 3 0.657 18.4611570247934 28.0047907369806 26.3346534653465 25.0959706395177 1.82815670084764 2.38689512745195 19.6657391352234 22.9191566719092 23.4853666793738 12.2569036194877 26.266775205362 23.5690252878677 23.8077714851861 24.4161683494074 23.3913374437801 25.9686442965298 0.121765978696053 27.4280028325222 18.6334612258026
"1018" "Alcobaça" "mergulho" 5827 56.5 1.057 5 3 0.675 36.0808893093661 43.6276812543042 40.230455075846 45.4805531390046 22.5677076877333 24.7266755675145 35.5866063707522 42.292592806889 43.057394988424 26.7083946637953 41.6652339677645 37.8753687707824 43.5464857876186 43.179046226164 42.984569647037 47.2323352363406 NA 48.7090261937891 29.2279098436091
"1019" "Alcobaça" "mergulho" 5970 60 1.161 5 3 0.637 32.9198966408269 42.3447167339921 38.1893860561915 44.7573115072167 16.9939973528951 17.1264812344341 34.9152371876089 40.7187710324822 41.7073366240159 22.0098273561698 39.9445348582961 35.3658971846128 42.3212920963836 41.8425937197758 41.6117248456844 46.7879124864646 NA 48.9506524766221 25.6380876250577
"1020" "Alcobaça" "mergulho" 6094 50 1.42 5 3 0.761 26.7957746478873 36.4868299490117 33.7950819672131 35.8073746739331 7.23224592018762 10.3730439783301 28.6346730756351 33.4209791784066 34.2645484565356 17.6350310215448 35.2972718975137 32.0904001932148 34.5672039551336 34.7250018155583 33.9473718153108 35.4404786356149 NA 38.7083174148293 22.699696074072
"1021" "Alcobaça" "mergulho" 4561 61 0.612 5 3 0.421 41.9624183006536 48.4795417367644 41.9927184466019 53.3026014181228 34.684125778163 33.0420904207507 39.1323320139292 47.9078194972013 48.6294096992237 32.6509136905452 43.6065485274036 36.1882513606465 49.6948863067798 48.6075949803234 49.8403456147091 59.1178883014372 NA 56.638316319641 33.7091462546742
"1022" "Alcobaça" "mergulho" 4593 49 0.631 5 3 0.273 21.1996830427892 33.0472090038925 24.9118329466357 37.5543021158093 12.6197918586965 -0.320419650903506 26.4739978592938 28.5239260028918 29.4951174060908 12.0862256772969 26.4121081928016 16.6733356512991 31.3743436901299 30.241242674595 32.2143043306843 47.774198689825 NA 42.6388617789874 18.8760103012949
"1023" "Caravelas" "mergulho" 3150 34.6 0.865 5 3 0.534 21.36 29.3507195393871 27.3329323308271 28.1172552834972 10.0407250624134 8.95644942149132 21.3472412525893 25.3393976505908 25.8325520530744 15.4564710083975 27.3105955538622 24.1395440145073 26.3144448479598 26.5468826252188 26.0931792990049 30.7530787882781 5.24438775808359 30.4256742165381 20.7722223470952
"1024" "Caravelas" "mergulho" 3227 41.5 0.9 5 3 0.514 23.7011111111111 32.6572082813224 29.6442857142857 32.6085986043381 11.4894883511664 9.01564266587014 24.6883751879851 28.9026164105339 29.5569135316574 16.2781753445664 30.1735987700748 26.0534539453403 30.1990685338933 30.1933762789264 29.9118601790013 36.1313642107648 NA 35.7218828661351 21.6677372187252
"1025" "Caravelas" "mergulho" 3229 45.5 1.083 5 3 0.678 28.4847645429363 36.2938570621379 33.8040770101925 36.2148858060935 14.4397651137523 16.5105360547775 28.371403828583 33.6244779214941 34.2597164114989 20.8063954592578 34.7558435745854 31.6531112012452 34.6532574728478 34.6750890144784 34.181781014656 37.5395806508905 NA 38.8769835500609 24.944673688403
"1026" "Caravelas" "mergulho" 3241 35.9 1.276 5 3 0.912 25.658934169279 31.6158945396097 30.5211895910781 29.8991594262459 11.2473735442689 18.0626955030402 24.2523000192878 28.9001492617871 29.2906339433599 20.4840488622845 30.9253880870012 29.4005581327784 29.407975453185 29.7550153158928 29.1008579666158 29.4833744996172 NA 31.1667731943417 24.2845815478065
"1027" "Caravelas" "mergulho" 5582 31 0.689 5 3 0.441 19.8417997097242 27.3581404618511 25.4212678936605 26.1666896614659 11.0488110344887 8.55956517965507 19.3597007024669 23.2389916232512 23.6570797472723 14.7101119590124 25.0213696187483 21.5594732211362 24.2143400359728 24.4043631567739 24.2119682614203 29.3411410394022 4.79599455992106 28.1531471258768 19.9571315272492
"1028" "Caravelas" "mergulho" 5923 28 0.787 5 3 0.454 16.1524777636595 24.9882294603114 23.4616695059625 22.4783584186901 5.51127252857367 1.75147674083115 16.7399700624162 19.6274161867501 20.063689534815 11.168650012306 22.4834717811648 19.2951702527128 20.5866924897856 21.0698610851391 20.5063025434243 25.5126475909225 NA 24.6028130374458 17.4190293191477
"1029" "Caravelas" "mergulho" 5927 36 1.107 5 3 0.646 21.0081300813008 29.7042857649172 27.8676957001103 27.7376448623555 6.10589919079421 6.93710007302606 21.6375924081429 25.4237179971993 25.9768669123232 14.6387794682409 28.0476955171829 25.2773111010827 26.3321565341747 26.7388510339041 25.9343127493107 29.0032231559646 3.687228784079 30.0979634076144 20.3223027860022
"1030" "Caravelas" "mergulho" 5964 37 1.039 5 3 0.507 18.0548604427334 28.7471346130376 26.2205005959476 26.8568930306067 3.67450868336937 -0.73450806174036 20.3887586998104 23.2789895462741 23.956125314544 11.1584711367182 26.1825856368663 22.2700681347121 24.5574890076031 24.9542470452587 24.2106485143473 29.9253003409194 NA 30.0925818754379 18.0624940309454
"1031" "Caravelas" "mergulho" 6032 47 1.131 5 3 0.631 26.2219274977896 35.4536215064734 32.499462943072 35.4386139386531 10.7693039674717 10.885015172304 27.5961548043025 32.2425598271465 33.0032876282933 17.7293014973768 33.5585364075656 29.8671856879201 33.4948949848676 33.5087433984875 32.9555425232306 37.1952250594539 NA 38.7038008320668 22.7658425518567
"1032" "Caravelas" "mergulho" 6039 53 1.525 5 3 0.856 29.7495081967213 38.9102422597201 36.3381132075472 38.3883676266974 8.94796743395617 14.580327920033 31.1398213521987 36.5014923059813 37.3536395697804 20.1964715789124 38.1397809925166 35.2466500685263 37.5541233894492 37.6765452639132 36.9758945666131 37.1581713711161 NA 40.8717538468057 24.49016333012
"1033" "Caravelas" "mergulho" 6043 33 1.357 5 3 0.948 23.0537951363301 29.3476606968946 28.4044943820225 27.0242490293247 7.22611506749807 14.6611945610913 22.0488279363823 26.1767659246156 26.5546709855679 18.1246388230846 28.601952695572 27.1838579096683 26.6444888920395 27.1130310484517 26.363285970325 26.418044831894 9.9425293598206 28.1527192965485 22.3961943965739
"1034" "Caravelas" "mergulho" 6049 35 1.56 5 3 1.125 25.2403846153846 31.063275611362 30.2022058823529 28.8150693729491 7.8630707037895 17.9610533343495 23.9996907477091 28.3388244915113 28.7114624537188 20.2711284258691 30.6579222985712 29.4787700046421 28.73046932269 29.1803432652236 28.5383814802408 27.7752138314388 NA 29.5589194486025 24.0546838279791
"1035" "Caravelas" "mergulho" 6072 31 1.131 5 3 0.591 16.1989389920424 26.169168521421 24.6197636949517 22.7643573333214 0.568034797222619 -0.883691636912449 17.6058825012032 20.385691879171 20.9213516405887 10.4818548570367 24.056039329139 21.2447710554516 21.2956329593665 22.0063922110318 20.9383490544052 24.2602747177464 NA 25.1344804663289 17.2844499034386
"1036" "Caravelas" "mergulho" 6078 35 1.275 5 3 0.69 18.9411764705882 28.5223715536244 26.8372093023256 25.5932490158417 1.40397717176595 2.77812863031379 20.1909530849257 23.5427448619676 24.127559588421 12.5476469494005 26.9222164175986 24.283859477067 24.4187751916138 25.0331693397213 23.9796341359748 26.0865110552657 0.446653340669568 27.8859395429855 18.8833269518928
"1037" "Caravelas" "mergulho" 6173 41 1.039 5 3 0.588 23.2030798845043 32.2673950176005 29.7115613825983 31.4716424013893 9.06456524597669 8.26181050176121 24.2649052118552 28.3867901972615 29.0399866672002 15.8389918944734 30.2665821469455 26.7569332666975 29.5376851261033 29.70299430806 29.1207503782874 33.7173698738174 NA 34.4116383990164 21.3512885446166
"1038" "Caravelas" "redagem" 4139 44 1.453 5 3 0.956 28.949759119064 36.0924980373562 34.4804469273743 34.7127590379978 10.8357687648875 18.5506284360806 28.4139770914763 33.5768864581025 34.1433252801259 21.8630063354744 35.5853121128977 33.6481556409442 34.2519312914846 34.5389859333538 33.8615852685381 33.6293609941508 NA 36.2755912919888 25.6846143998184
"1039" "Caravelas" "redagem" 4382 44.5 0.744 5 3 0.399 23.8649193548387 33.5481474293505 28.9623161764706 35.1707362775356 13.6158479077137 7.46069034482275 25.813855671862 29.7581051207044 30.5083684253274 15.7135218325622 29.7158492764949 23.7021764471187 31.5370926883388 31.1366686951844 31.5707136638814 41.187244060285 NA 38.9190727087636 21.3380822603038
"1040" "Caravelas" "redagem" 4385 36 1.458 5 3 0.809 19.9753086419753 29.2705607744309 27.7456279809221 26.0984403245294 0.0272259497950317 4.48816037401523 21.0192178215342 24.6093352530607 25.1954728104219 13.4563456935751 28.0983943934049 25.8223685905641 25.3714117585705 26.0331013369137 24.9492657790278 25.545236725291 1.77960655829104 27.9784515426246 19.5373191358784
"1041" "Caravelas" "redagem" 4427 38 0.919 5 3 0.5 20.6746463547334 30.1954259892953 27.5104311543811 29.2546672075659 8.04666356464975 4.65440593706555 22.0991548311415 25.6488598781471 26.2803914832502 13.7450540230533 27.6806588612122 23.7103954003327 26.9059861681244 27.0871352909159 26.6374328556239 32.6993505984989 NA 32.2926080965172 19.8244023124603
"1042" "Caravelas" "redagem" 4429 35 0.777 5 3 0.446 20.0900900900901 28.9858074666278 26.3951473136915 28.0985315237472 9.5654488882827 5.54734478818082 20.8803045059239 24.4553287208237 25.003901596938 13.8449011490228 26.2853610523367 22.1820814861451 25.6764259143105 25.8191597172433 25.5944929992104 32.008932463039 2.5585087320917 30.7774161149952 19.7356563775905
"1043" "Caravelas" "redagem" 4437 43.5 0.706 5 3 0.468 28.8356940509915 35.8752660902819 32.4466403162055 37.0600783613886 20.0962546664571 18.6804247720145 27.6020914911858 33.3560902494241 33.9086658240343 21.8863981161895 33.1707922535657 28.6560004479414 34.6024064420799 34.307359409661 34.5414720609906 41.0098133190621 NA 39.6589669958888 25.6897259410183
"1044" "Caravelas" "redagem" 4496 32 0.706 5 3 0.404 18.3116147308782 27.2441809319946 24.8379446640316 25.9886600294079 8.73859238989317 3.68176777207397 19.0721790946222 22.3147427507851 22.8181061927357 12.5932492254104 24.3595683655908 20.1490486891513 23.5233568968566 23.7239827530434 23.5670833438158 30.0588446554576 1.03248085567949 28.4581101677311 18.7046895798132
"1045" "Caravelas" "redagem" 4878 32 1.343 5 3 0.828 19.728965003723 27.7366174992823 26.5931758530184 24.6580270262672 2.14053727462178 7.28538903619327 19.8505234502786 23.4153969624736 23.8723603981746 14.2636461250588 26.5660663760133 24.7060073539748 24.0251738540967 24.6563827450797 23.6743649568709 24.3339292120194 3.8147750430605 26.1984386427813 19.7741085192729
"1046" "Caravelas" "redagem" 4939 30 1.232 5 3 0.964 23.474025974026 28.0165589408834 27.4031007751938 26.2317709408402 11.8577589793602 19.2211495943422 21.3596522336753 25.6047961860413 25.8570287278035 19.9130331929626 27.3800486441238 26.3830747019826 25.9290181322624 26.2817413956348 25.7288223079701 25.9228635265849 13.826552799688 27.0341513673956 23.1541075449847
"1047" "Caravelas" "redagem" 4941 31 0.998 5 3 0.537 16.6803607214429 26.3262969356346 24.6453634085213 23.4769491366091 2.93962030416923 0.364280597034924 17.9093078379272 20.7749199432937 21.2958692267224 11.0074651667032 24.0513683039381 20.9992452343786 21.747629259094 22.3325346934113 21.4637574595937 25.7642947898635 NA 25.9176907121124 17.6160141025401
"1048" "Caravelas" "redagem" 5020 30 1.347 5 3 0.879 19.5768374164811 26.8320853635463 25.9197907585004 23.7561933790442 2.65947715552749 8.91176276014626 19.2386818302251 22.7720869376664 23.1638599629992 14.703220069555 25.7472230774505 24.187318761736 23.2782610393657 23.9024945629139 22.9793543857139 23.3219813943904 5.04723439676409 25.0135334070915 19.8357773341426
"1049" "Caravelas" "redagem" 5025 32 1.239 5 3 0.92 23.7610976594027 29.1375200156562 28.3156881616939 27.2313065260394 10.639924422437 17.5371096278809 22.0830055149776 26.4032944574072 26.7192670573626 19.4607002344418 28.4148703074785 27.1484490194721 26.8181105300377 27.198719542967 26.5658666462353 26.9284134507257 12.4107386907102 28.2708165246274 23.1627193532202
"1050" "Caravelas" "redagem" 5026 32 0.846 5 3 0.372 14.0709219858156 25.7708174181829 23.1950464396285 23.3208086799757 2.52532526217623 -7.100218052807 17.0540982924191 18.8238825452027 19.4522001097682 8.10970408361212 22.1777198650743 17.433004707752 20.2938148221357 20.7830882326862 20.2981116699398 28.3340299847804 NA 26.618993924829 15.838161983936
"1051" "Caravelas" "redagem" 5123 40 1.051 5 3 0.562 21.3891531874405 31.1049884999975 28.5076380728555 29.9827322848191 6.90450590537306 4.90784859922159 23.0161792042136 26.6985350645566 27.3748499618647 14.0558731272203 28.9216748975419 25.2398830697923 27.910139341101 28.1451541975476 27.4994223748769 32.4793122766936 NA 33.080443461533 20.1058548150074
"1052" "Caravelas" "redagem" 5125 38 1.225 5 3 0.678 21.0318367346939 30.3563299923761 28.3941463414634 28.2258422786348 4.26132183049023 5.47556956034174 22.1993219979144 25.9341654713817 26.5545387009967 14.1440843679718 28.7871689508069 25.9416102982706 26.8878382745742 27.3365648694385 26.4230929131731 28.9889908809433 NA 30.7263516186936 20.0921319458651
"1053" "Alcobaça" "mergulho" 4820 33.5 1.206 4 3 1.008 28 31.4284031391653 30.8429423459245 30.3528605661226 18.8326485769846 23.6706874165792 27.1293947601352 29.8363142562071 30.0509136962966 24.8268038266729 31.0380705749903 30.2077137147935 30.108737646542 30.3200676051886 29.9385701811594 30.056102914011 NA 31.0201924097456 27.0566693962759
"1054" "Alcobaça" "mergulho" 5427 57 1.551 4 3 1.053 38.6982591876209 45.4031474791271 43.3612139156181 45.4262933376218 19.9693975363095 27.1328602199276 40.635655371262 44.3875560037024 45.0798199856372 29.8465348954697 45.1803142300154 43.109172078099 45.144832168857 45.1516730368328 44.7484965078031 43.6744976152491 NA 46.9751300236061 31.6467469491001
"1055" "Alcobaça" "mergulho" 5431 62 0.935 4 3 0.507 33.6192513368984 43.1781126318622 37.5428571428571 47.5517849641933 20.7632596506471 15.7508800585735 39.9808096376285 41.7574992044988 42.7914021425285 22.3006976171756 39.2089669266486 33.0094948903001 43.789444680862 42.8751352606057 43.3228432614613 52.97472910434 NA 52.5040758366382 25.784320899845
"1056" "Alcobaça" "mergulho" 5669 46 0.541 4 3 0.309 26.2735674676525 35.2285495538875 28.3108504398827 38.6023908465817 18.9332530229547 9.73885769452489 31.3940469364943 32.0385694907979 32.7637358694698 18.0460973097919 29.8766709671748 21.1983186380581 34.1580146996456 33.27094869105 34.7850165451112 45.6010911012921 NA 42.0360697029302 22.981867348544
"1057" "Alcobaça" "mergulho" 5675 45.5 1.1 4 3 0.718 29.6990909090909 36.9508718961814 34.6766666666667 36.8165694289142 15.8869631308023 16.9258846100113 31.9412228042293 34.5433396947624 35.1372692046996 22.3093633033012 35.6314812945101 32.8302176092628 35.4730099250528 35.5063704971821 35.0144129526116 37.7383046006594 NA 39.2258529525204 26.0379633136184
"1058" "Alcobaça" "mergulho" 5806 38 1.482 4 3 0.861 22.0769230769231 30.8271113612593 29.2808112324493 28.0999663310283 2.09156134094817 5.99449847299418 24.6873051301625 26.7592408473027 27.3463028858434 15.337749253324 29.9005335348306 27.7382210141526 27.4920948903678 28.0586854736611 27.0804080846869 27.2873471970685 NA 29.8557543214876 20.8964157632061
"1059" "Alcobaça" "mergulho" 5829 49 1.128 4 3 0.738 32.0585106382979 39.2783828196638 36.8125 39.584482684072 17.9241120359862 19.3557746340333 34.4185780539072 37.2567376201919 37.8937795635528 24.1195078275453 37.9720965876555 35.0705308069548 38.2301636664851 38.1773185198267 37.7302200358245 40.333326414329 NA 42.1121652165581 27.3987419935321
"1060" "Caravelas" "mergulho" 3147 36 0.655 4 3 0.514 28.2503816793893 32.7456106114773 31.0417582417582 32.7391058355027 22.1211449264843 21.5649944502331 27.8044117087439 30.7831722379022 31.082825842908 24.0113286727325 31.2625706946087 28.7094680360874 31.4503004696414 31.4111355431908 31.4071147211588 34.7617393638343 NA 34.0813998527692 26.7877123103298
"1061" "Caravelas" "mergulho" 3149 33.3 0.868 4 3 0.702 26.9315668202765 30.9251465975907 29.9949101796407 30.1762930984537 19.4946839679508 21.354066991723 26.2453187822136 29.0343616739225 29.2816860946714 23.3580427108415 30.0867278848469 28.6629639531025 29.4662466474065 29.6041756648482 29.2979794963229 31.0017521960174 NA 31.2206503307217 25.994278965825
"1062" "Caravelas" "mergulho" 3230 34.5 1.201 4 3 0.821 23.5840965861782 30.1912530408862 28.9955044955045 28.2649463448992 9.1944803470798 12.2345374531505 24.8021833488967 26.9856125016276 27.398954436623 18.2735431514669 29.2374486741397 27.4683368432129 27.5685798836938 27.9591156234349 27.2353883876748 28.263341900529 NA 29.765793966892 22.6460101781233
"1063" "Caravelas" "mergulho" 3237 34.9 1.467 4 3 0.986 23.4569870483981 30.3038078927854 29.243409629045 27.8128178094657 5.54856409127406 11.5781313837763 24.7506227809342 27.001617803738 27.4337609676638 17.9698309517904 29.6430589153706 28.1290391310703 27.5057188211737 28.0108134487981 27.2170828049344 26.9028202038014 NA 28.9525130724542 22.4762975354492
"1064" "Caravelas" "mergulho" 5917 40 0.887 4 3 0.553 24.9379932356257 32.8011484522128 30.2765647743814 32.5305887645087 13.4031035969939 10.8145727490672 27.6267524494764 29.4809771026744 30.0429107686898 18.1651368836376 30.7430335750693 27.2489159444099 30.5643378536471 30.6037953774291 30.2828649720128 35.3089800292857 NA 35.1332266837473 22.9238620246435
"1065" "Caravelas" "mergulho" 5919 38 1.173 4 3 0.898 29.0912190963342 33.9868501774099 32.912641315519 32.9629530186747 17.4291265418607 21.5215475186122 29.1767759475021 31.9783661266372 32.3215905587483 24.3191466172541 33.3880874665233 31.9723588533023 32.4463002103156 32.6520391330394 32.1657116652148 32.8009372448921 NA 34.150279591617 27.1942942830632
"1066" "Caravelas" "mergulho" 5926 35 1.113 4 3 0.695 21.8553459119497 29.6978565968686 28.1325301204819 27.7381143651942 7.39657464231965 7.77751867778452 23.9823116486895 25.8222643723221 26.3127935713634 15.9366256744559 28.296554382738 25.9226771822363 26.5983212145897 26.9993041521698 26.226203830259 28.5766115308099 5.94884467621572 29.7547467500501 21.1207896562325
"1067" "Caravelas" "mergulho" 6073 32 1.131 4 3 0.811 22.9460654288241 28.8543495943817 27.875402792696 26.9621875205025 10.2352417882912 13.1399591181761 23.6556040943719 25.8148043730808 26.1601972437391 18.3583573422248 27.9060966339764 26.3562087394745 26.3182793443053 26.696750092659 26.0377005239874 27.1263420281532 10.5949293593595 28.2598377180626 22.4338808775752
"1068" "Caravelas" "mergulho" 6343 42 1.139 4 3 0.742 27.3608428446005 34.6393243753417 32.6986155484558 33.828987008458 13.0344731705314 14.5286686481004 29.4243772769897 31.8458074051964 32.3958946209277 20.5259068783911 33.4622462019587 30.955993313303 32.6806394885995 32.8507599610531 32.2477956891882 34.4171998527999 NA 35.9981317767949 24.6642985210712
"1069" "Caravelas" "redagem" 4388 36 0.837 4 3 0.611 26.2795698924731 31.9179841786945 30.3233908948195 31.3204487695473 17.1407597118027 17.0694686508533 26.8987164823047 29.3786064433154 29.750437883498 21.2787767504226 30.5468124688887 28.207046354149 30.0797136941129 30.18225049605 29.8748048266341 33.0182480194053 NA 32.9745519738053 24.8479486584436
"1070" "Caravelas" "redagem" 4420 34 0.942 4 3 0.754 27.2144373673036 31.3819886065359 30.4528301886792 30.5329236112299 18.8787050893256 21.2527232150752 26.6927989712387 29.4471195250578 29.7102512165583 23.4400304145407 30.6038439962927 29.2248201241077 29.8769907896225 30.0389207657649 29.6773080313239 31.1308949552899 NA 31.6057049962582 26.1470961550849
"1071" "Caravelas" "redagem" 4434 34.5 0.657 4 3 0.555 29.1438356164384 32.3858042137893 31.2636761487965 32.2422454752252 24.370815653846 25.2262619504415 27.584152281201 30.9385142873254 31.1478132954201 26.0258112244317 31.3909512172737 29.6624651893461 31.3892211464234 31.3895813675191 31.3395824282046 33.5518645627397 NA 33.1598738542512 28.0614561775544
"1072" "Caravelas" "redagem" 4439 47.5 1.009 4 3 0.681 32.0589692765114 38.8472013141991 36.3504326328801 39.3456141628931 19.7960108815074 20.3095064358209 34.0167597593303 36.8490522343504 37.4325652056715 24.6283138062574 37.3327703542338 34.318800026631 37.8203224763417 37.7207820027435 37.3960933402774 40.8351087879239 NA 41.8180509122078 27.7786482963783
"1073" "Caravelas" "redagem" 4440 36 1.041 4 3 0.754 26.0749279538905 31.8320464555942 30.5398335315101 30.6814322493125 14.5598209358817 16.6026695781865 26.7727759076614 29.2306583721975 29.6098661634551 21.0026680062343 30.8428469369783 28.9978565057888 29.824351471678 30.0529821674414 29.5265770036313 31.279865503247 NA 32.202449362805 24.6547608330496
"1074" "Caravelas" "redagem" 4492 33.5 0.759 4 3 0.514 22.6864295125165 29.4270256952207 27.5831842576029 28.5575934350687 13.4956384574474 11.0421700057714 24.1668826167117 26.0449711036436 26.4538317690154 17.4676341933076 27.5339715290885 24.5674472979201 26.9080027735543 27.0506486775111 26.7867808781223 31.1198225146986 8.74718688468044 30.4590342021458 22.0114390501593
"1075" "Caravelas" "redagem" 4493 30.5 0.554 4 3 0.425 23.3980144404332 28.2604509897941 26.6737288135593 27.7970434032862 17.9160736428271 15.9016526711815 23.2750222524486 25.70125202641 25.9749508749764 19.5870752486289 26.5206444059553 23.6343569353536 26.3991984327713 26.4257603520191 26.485917640029 29.9918610580704 13.1035384865462 29.0094186072576 23.0257007121137
"1076" "Caravelas" "redagem" 4872 31.5 0.948 4 3 0.627 20.8338607594937 27.9046956572715 26.5648395721925 26.0332258193146 9.07325474042772 8.46027218254163 22.3538757825511 24.1191662030098 24.5209387705274 15.7890161306606 26.3691852174881 24.1040741171479 24.8319549990096 25.2015346023999 24.5720810725871 27.4781390373803 6.47145412090998 27.8074746879431 20.7028696991949
"1077" "Caravelas" "redagem" 4879 35 0.956 4 3 0.716 26.2133891213389 31.4557552755589 30.2380952380952 30.4781049611444 16.2563127736218 17.8779564230648 26.5071341955369 29.0395977218847 29.3770116409282 21.5934757840021 30.4446061956747 28.6570545635339 29.6007077491135 29.7895142353483 29.3519991875514 31.3400234675658 NA 31.8847347404407 24.9710696016681
"1078" "Caravelas" "redagem" 4937 30 0.995 4 3 0.744 22.4321608040201 27.6999045766416 26.8427672955975 26.0297965762916 12.0356157077458 14.0406818761914 22.7040229143386 24.8649927142221 25.155533943016 18.4585454001644 26.6926240053468 25.2223579028613 25.3316672287924 25.6589849067455 25.1080834697307 26.6089238030902 11.3862764579979 27.2132521264206 22.2161407839296
"1079" "Caravelas" "redagem" 4949 32 0.715 4 3 0.606 27.1216783216783 30.3051021138365 29.4601941747573 29.8424229660749 22.0041701392014 23.3334003027021 25.6982335901121 28.758062965302 28.9487779225799 24.2738809223161 29.4693929946312 28.0915873692827 29.1414777223145 29.2129729281787 29.062455046573 30.8714751055672 NA 30.6734717224022 26.4266074838256
"1080" "Caravelas" "redagem" 4954 31 0.778 4 3 0.596 23.7480719794344 28.6330857535617 27.5363321799308 27.6409233852695 16.02476110509 16.201848623412 23.7197305714846 26.098802316901 26.378221407385 19.8613218687429 27.4166031207781 25.549858402541 26.6467201603184 26.8231975970237 26.514730240591 29.0750738030459 13.38908963316 28.8842030829503 23.283905858693
"1081" "Caravelas" "redagem" 5017 39.5 1.336 4 3 0.959 28.3536676646707 34.2462938821567 33.0286091549296 32.844962483164 13.3630694319833 18.5821417838366 29.1909824824003 31.8866640443886 32.3119466631712 22.700700467912 33.7123293077997 32.1572577999239 32.4138224395997 32.6992480848211 32.0943632073299 32.1633760853231 NA 34.1194119390881 26.1189215654903
"1082" "Caravelas" "redagem" 5027 32 0.89 4 3 0.586 21.0696629213483 28.202422383914 26.7130434782609 26.5703022034671 9.98183037463209 8.55931453036408 22.6941052841974 24.4310069008689 24.8424347951514 15.9196677938565 26.5323033908993 24.0385235952216 25.2027558889256 25.5187587103913 24.973969565678 28.4227782755546 6.56265536446524 28.436011377617 20.8419067565342
"1083" "Caravelas" "redagem" 5117 40 0.619 4 3 0.42 27.140549273021 33.8538550527963 30.5011933174224 34.7653215290302 19.6609697628712 15.5565603623181 28.9938436607723 31.1372171371083 31.6235806696734 20.9241647753669 31.0608023395975 26.3624005082983 32.3383243446154 32.0730916467323 32.43105926081 38.6873688994276 NA 37.0246518198274 24.8681087595961
"1084" "Alcobaça" "mergulho" 5671 48.5 0.978 3 3 0.825 40.9125766871166 44.1794070068398 42.8952442159383 44.5521449005612 33.763137276228 34.2050412677963 43.9363164386343 43.453676802359 43.7501066209284 36.5009017171892 43.5222106496196 42.040978918914 43.9106101713175 43.8371863235434 43.671642000182 44.9532370830997 NA 45.7017047855687 37.3425200917534
"1085" "Caravelas" "mergulho" 3226 42.2 0.88 3 3 0.791 37.9320454545455 40.0439842891366 39.2944117647059 40.0919283610663 33.500560456479 33.5957613044528 39.7376677088555 39.3919702776887 39.5601736948162 35.3142151598187 39.5992905074769 38.6616168616808 39.6686197601612 39.6551028678003 39.5416135612006 40.491543575439 NA 40.7661009810634 36.1429823188713
"1086" "Caravelas" "mergulho" 3240 37 0.91 3 3 0.833 33.8692307692308 35.6361770024929 35.156338028169 35.4273815619892 29.9647813624091 30.2412938139242 35.1721026827483 34.9466185869467 35.070305995532 31.9193166047845 35.3238138236033 34.678493235272 35.1424536735545 35.1799516831028 35.0447670939281 35.6470612474724 NA 35.9097772209334 32.8652931867941
"1087" "Caravelas" "mergulho" 6244 16 0.785 3 3 0.626 12.7592356687898 16.9888568200958 17.0871794871795 14.4916652562708 5.73551443827795 4.0748747115013 14.2049877153422 13.8242129564921 13.9498163264266 10.9622525983547 15.5686624863754 14.888131466804 14.0644387882752 14.5427668254489 13.9985633614141 15.0872924117229 4.76337349008466 15.0417551094024 14.2781405839382
"1088" "Caravelas" "mergulho" 6253 18.5 0.752 3 3 0.733 18.032579787234 18.5601858312569 18.5516304347826 18.2874371108003 17.0066793841988 16.9492862331229 18.2476157436228 18.1967715662576 18.2153900403504 17.7257246318956 18.4064676325014 18.3038031068471 18.2305735938866 18.2807012145434 18.2190829611375 18.3591446283762 16.9282063701241 18.3639730698306 18.1723228905967
"1089" "Caravelas" "mergulho" 6257 18 0.881 3 3 0.832 16.9988649262202 18.1602979574739 18.143906020558 17.505224941618 14.4355087021807 14.6141823954904 17.4233569576186 17.3469287405025 17.3866436235591 16.3588118034026 17.8238145462187 17.6355500195421 17.4107276944097 17.533887648113 17.3798471593573 17.5846841398806 14.6039146493795 17.6606534838291 17.3320209891357
"1090" "Caravelas" "redagem" 4955 28.5 0.768 3 3 0.721 26.755859375 28.0337998917177 27.7966549295775 27.6977256049234 24.3116558389882 24.1319608431673 27.5484945661561 27.3610684911949 27.4302046796037 25.6463062578945 27.7470882226981 27.3184465218851 27.486429988209 27.5457678643151 27.4435116419638 27.9644232839257 NA 27.984432310885 26.5803484066945
"1091" "Caravelas" "redagem" 4956 29 0.826 3 3 0.767 26.9285714285714 28.4201494176888 28.1517571884984 28.009624904589 23.8937524332783 23.8660272455204 27.8355830515761 27.6447701182011 27.7267614548718 25.6228623290704 28.1113451884611 27.6439917859644 27.7851879696944 27.8597781935797 27.7271992489027 28.2555787709293 NA 28.3429713229884 26.7000202419529
"1092" "Caravelas" "redagem" 5028 26.5 1.102 3 3 1.037 24.9369328493648 26.168635181576 26.0315964523282 25.6403095889361 21.5486786602429 22.4079716818726 25.5250434085525 25.4797287845522 25.5417065020238 23.9406060911755 25.967577608844 25.7158010411268 25.560732500317 25.6615442831146 25.5100579892362 25.5767598222732 22.2586489519957 25.839322506979 24.8840602188249
"1093" "Caravelas" "mergulho" 6242 21.5 0.783 2 3 0.783 21.5 21.5 21.5 21.5 21.5 18.2577167660597 24.8862311298692 21.5 21.5 21.5 21.5 21.5 21.5 21.5 21.5 21.5 21.5 21.5 21.5
"1094" "Caravelas" "mergulho" 6243 18 0.826 2 3 0.826 18 18 18 18 18 14.7577167660597 20.7322035358793 18 18 18 18 18 18 18 18 18 18 18 18
"1095" "Caravelas" "mergulho" 6247 16 0.699 2 3 0.699 16 16 16 16 16 12.7577167660597 18.7198596827707 16 16 16 16 16 16 16 16 16 16 16 16
"1096" "Caravelas" "mergulho" 6259 15 0.848 2 3 0.848 15 15 15 15 15 11.7577167660597 17.2353728728315 15 15 15 15 15 15 15 15 15 15 15 15
"1097" "Caravelas" "mergulho" 6260 14 0.8 2 3 0.8 14 14 14 14 14 10.7577167660597 16.1726749857247 14 14 14 14 14 14 14 14 14 14 14 14
"1098" "Alcobaça" "mergulho" 4854 77 3.032 22 4 0.62 15.745382585752 32.3573896888241 28.4533898305085 29.7855740656526 -11.5761628489916 -9.00807989536802 15.1392983048216 27.6257085231676 29.4347739751803 5.43034361621572 31.4069906434399 26.5386816997059 29.5684890882558 30.0065365862279 30.6099019189197 41.023703333455 NA 30.1726950097079 14.1073225902479
"1099" "Alcobaça" "mergulho" 6097 64 2.097 20 4 0.454 13.8559847401049 30.2171086817727 25.8914074855034 28.9332991678385 -5.84828986122111 -11.0461455605914 13.4732415337645 23.8240368774523 25.3263018441284 4.96524851845976 27.1592050964448 21.332180841807 26.0962122801897 26.3670107982245 25.7159045888781 31.7320319605336 NA 33.8084138164559 13.9055634945224
"1100" "Alcobaça" "mergulho" 4143 83 1.525 19 4 0.553 30.0977049180328 43.407471000596 36.7841509433962 49.753869381263 10.5728858537325 18.339107461762 21.6784542962939 43.1094331145614 44.8928671825584 15.2429209032202 39.4957926674312 32.7566899230055 45.8792940873175 44.5460392267132 44.8071586198698 52.1435611665013 NA 56.9000812277759 20.3131028757126
"1101" "Alcobaça" "mergulho" 4853 77 1.41 18 4 0.688 37.5716312056738 48.2644470312044 42.9884297520661 52.950285333171 18.0564769450445 36.1053524908714 23.5826954607741 48.4438016449243 49.8530336084332 23.2196209509772 45.5725514170111 40.289797036627 50.4672136451685 49.5221743508448 49.4527828486733 53.3352406076828 NA 58.1698093021744 25.8266997636705
"1102" "Alcobaça" "mergulho" 4889 60 1.172 18 4 0.393 20.1194539249147 33.9992743594828 27.9423868312757 37.4597978981723 5.64947622565655 4.68702803203586 15.3340539648129 29.6274550513744 30.9497895651024 9.66839326743829 29.2371057433479 22.0442507964702 32.3169547846232 31.5891585405511 31.9146296577558 44.7210381896655 NA 44.3346129871903 17.1529238799772
"1103" "Alcobaça" "mergulho" 5102 84 1.697 18 4 0.46 22.7695934001179 37.9912478582995 31.1155644622579 44.0142884175543 4.19534905464475 1.45695904779875 20.4521245240562 36.1540687556605 38.0901406184607 9.48702042206217 33.5543018410592 26.1891125463101 39.3197780978144 38.0041109595525 38.4635066793496 48.0045873258282 NA 51.9531197681353 16.6485097405827
"1104" "Alcobaça" "mergulho" 6090 83 2.529 18 4 0.758 24.8770264926849 39.5002707244664 35.0940317732933 40.1527460913132 -4.52683734099158 6.18675587058131 21.7531703209568 38.1190202447159 39.9993570585637 11.0877777253325 39.0056903661876 34.4012256442031 40.0650571681942 39.8399193600521 40.3002613126816 41.9606111844189 NA 41.7187020312345 17.6786773274318
"1105" "Alcobaça" "mergulho" 4676 78 1.559 17 4 0.614 30.7196921103271 43.377534827468 37.6688741721854 48.0442357409694 10.1029741435357 19.3652902985718 22.8691492871613 42.7318675565201 44.3530602791967 16.4439817622396 40.4012047324452 34.527982172866 45.095199797709 44.1280944446195 44.0652646743158 48.9289656039276 NA 54.0360986338505 21.2368989463237
"1106" "Alcobaça" "mergulho" 4677 79 2.283 17 4 0.705 24.3955321944809 38.8291462705127 34.3038886221795 39.8550857637782 -2.59774843767896 5.53503145157369 21.5352081089551 36.988113589387 38.7663974072144 11.0930320784108 37.7469902817811 32.9053587782808 39.0090815550086 38.7370262041204 38.7322079625049 39.9713453625954 NA 42.7992998278314 17.7637682521353
"1107" "Alcobaça" "mergulho" 5254 75 1.771 17 4 0.777 32.905138339921 44.6255219065822 40.2005092297899 47.1061094819928 8.7475093332508 25.5133306381462 23.5954880671544 44.0548758777475 45.5294363840591 18.9363177443787 43.2795458371319 38.8212677524445 45.8433323948141 45.3317247767689 45.0435402232259 45.3691108009463 NA 50.9782485892333 22.9859785482236
"1108" "Alcobaça" "mergulho" 6194 76 1.642 17 4 0.482 22.3093788063337 37.0616483211119 30.9514563106796 41.340847369293 3.44696187824193 2.10193706440391 19.7856548734652 34.4377655130235 36.1666065109411 9.80542012469287 33.2126682981783 26.4540992411595 37.2337779968713 36.3168600768025 36.3879260420723 44.6194538207238 NA 48.4322841239065 16.9938373959231
"1109" "Alcobaça" "mergulho" 5255 77 1.45 15 4 0.557 29.5786206896552 42.4391089792725 36.2792 47.7602594962773 10.5764105173862 14.8766779792691 24.0727629921732 41.5098021264058 43.1276079179698 15.57045019558 38.7938325847429 32.3875646425095 44.0659670060385 42.9614936853795 43.0585076565904 50.2871977106168 NA 54.4317013839077 20.6963148295021
"1110" "Alcobaça" "mergulho" 5259 69 1.152 15 4 0.604 36.1770833333333 46.1105784136357 40.7941176470588 50.5877095240907 20.261209659228 32.9384718938654 23.9655683090043 45.4731938543759 46.6617920440952 23.4619463775743 42.8309661525478 37.2559118346552 47.4564286942701 46.5514785670761 46.6424765967222 53.5599336945221 NA 55.7709191089274 26.3499559301485
"1111" "Alcobaça" "mergulho" 5388 69 2.623 15 4 1.155 30.383149065955 42.0701146901791 39.3128353281056 40.2616501343642 -5.42445103261614 20.2772125999708 24.8054295981685 40.6258984634499 41.9795792658823 17.5277068632554 43.2817525648398 40.6532467665449 41.669838537672 41.9926213644035 42.6908796094661 42.7651527654673 NA 39.0134535729877 22.2321722143039
[truncated: 612,858 more chars]
