# Supplementary material for: Age, growth, reproduction and management of Southwestern Atlantic’s largest and endangered herbivorous reef fish, Scarus trispinosus Valenciennes, 1840
Source: PeerJ. 2019 Aug 30;7:e7459. doi: 10.7717/peerj.7459 (PMC6718160; doi:10.7717/peerj.7459)
Supplement: Supplemental Information 7 [file peerj-07-7459-s007.txt]

Lt	t
21.5	2
16	2
14	2
36.0	4
33.3	4
34.5	4
34.9	4
34.0	4
34.5	4
47.5	4
36.0	4
33.5	4
30.5	4
33.5	4
62	4
38	4
35	4
34.6	5
41.5	5
45.5	5
35.9	5
44.0	5
38.0	5
35.0	5
43.5	5
32.0	5
50.0	5
38.0	5
64.0	5
59.0	5
62	5
28	5
37	5
47	5
41	5
32.9	6
37.0	6
58.0	6
48.0	6
50.5	6
51.0	6
45.0	6
54.0	6
34.0	6
29.0	6
31.0	6
69.0	6
52.0	6
66.0	6
33	6
50.4	6
60.5	6
53	6
51.2	6
50	6
42	6
56	6
47	6
32.7	7
40.0	7
43.5	7
64.0	7
46.0	7
43.5	7
58.0	7
42.0	7
52.0	7
47.5	7
46.0	7
48.0	7
46.5	7
61.0	7
62.0	7
64.0	7
57.0	7
68.0	7
57.0	7
39.5	7
54.6	7
52	7
37	7
48	7
43	7
37	7
48	7
64.0	8
69.0	8
70.0	8
43.0	8
67.0	8
65.0	8
64.0	8
62.0	8
75.0	8
57	8
59	8
59.5	8
61	8
34	8
59	8
62	8
57	8
45	8
44	8
57.0	9
71.0	9
63.0	9
70.0	9
55	9
65	9
62	9
45	9
71.0	10
55	10
64	10
73.0	11
70.0	11
73	11
75	11
57	11
67.0	13
74	14
72	14
60.0	18
