# Supplementary material for: Age, growth, reproduction and management of Southwestern Atlantic’s largest and endangered herbivorous reef fish, Scarus trispinosus Valenciennes, 1840
Source: PeerJ. 2019 Aug 30;7:e7459. doi: 10.7717/peerj.7459 (PMC6718160; doi:10.7717/peerj.7459)
Supplement: Supplemental Information 9 [file peerj-07-7459-s009.txt]

Lt	t
83.0	19
79.0	13
58.0	6
38.0	6
46.0	7
43.5	7
58.0	7
48.0	6
42.0	7
50.5	6
50.0	5
52.0	6
52.0	7
47.5	7
45.0	5
51.0	6
45.0	6
50.0	8
48.0	9
46.0	7
78.0	17
79.0	17
78.0	7
44.0	7
50.0	6
57.0	9
60.0	6
42.5	5
55.0	6
60.0	8
54.0	8
39.0	6
50.0	5
52.0	7
62.0	9
79.0	13
48.0	7
33.5	4
45.0	5
54.0	6
77.0	7
77.0	18
77.0	22
54.0	9
61.0	8
67.0	14
64.0	8
68.0	10
60.0	18
71.0	12
60.0	9
69.0	8
70	9
60.0	8
58.0	9
60.0	9
62.5	7
63.5	7
75.0	9
65.0	8
72.0	10
86.0	12
71.0	9
46.5	5
59.0	6
84.0	18
61.5	5
60.0	7
60.0	6
70.0	8
59.0	6
78.0	12
57.0	8
63.0	9
56.0	7
54.0	6
49.0	5
61.0	9
67.0	13
74.0	6
73.0	10
67.0	8
72.0	9
65.0	8
68.0	9
73.0	9
70.0	11
67.0	8
63.0	7
64.0	5
61.0	7
68.0	6
62.0	7
54.0	6
54.0	5
59.0	5
68.0	8
75.0	13
74.0	6
73.0	10
71.0	8
75.0	17
77.0	15
70.0	7
64.0	8
69.0	15
69.0	10
79.0	10
76.0	14
81.0	14
64.0	8
64.0	7
77.0	9
63.0	9
62.0	8
73.0	6
69.0	6
52.0	6
52.0	5
57.0	7
86.0	10
75.0	11
73.0	6
68.0	7
69.0	15
70.0	9
75.0	8
80.0	9
68.0	9
71.0	10
70.0	8
62	5
78	10
74	14
58	5
68	6
83	9
60	6
57	8
59	8
57	4
55	10
62	4
55	9
65	9
57.0	7
59.0	6
66.0	6
73.0	7
59.5	8
52.8	6
54.6	7
50.4	6
62	7
62.5	8
60.5	6
53	6
59	5
46	4
45	7
48.5	3
77	7
45.5	4
42	6
50	6
36.5	6
47	8
46	7
53.5	6
43	6
56	8
50	6
60	8
53	10
49.5	5
55	7
51.2	6
38	4
38	5
52	8
36.5	6
34	5
45	6
42	7
53	6
50	7
62	7
56.5	5
49	4
52	7
42	8
43	6
61	8
79	13
61	7
61	7
50	6
54	8
50	8
39	6
60	5
60	7
59	9
48	8
64	9
70	11
73	11
64	10
75	11
83	18
71	13
53	9
50	5
64	20
78	8
68	12
50	8
38	8
59	8
62	8
51	8
58	9
47	6
57	8
50	7
62	9
38	9
56	6
76	17
71	10
72	14
70	10
64	9
73	12
70	11
57	11
64.0	7
69.0	13
73.0	11
53.0	7
44.0	6
61.0	5
55.0	7
55.0	8
44	6
43.0	8
55.0	9
49.0	5
