# Supplementary material for: Age, growth, reproduction and management of Southwestern Atlantic’s largest and endangered herbivorous reef fish, Scarus trispinosus Valenciennes, 1840
Source: PeerJ. 2019 Aug 30;7:e7459. doi: 10.7717/peerj.7459 (PMC6718160; doi:10.7717/peerj.7459)
Supplement: Supplemental Information 10 [file peerj-07-7459-s010.txt]

Lt	sex	t
21.5	F	2
16	F	2
14	F	2
36	F	4
33.3	F	4
34.5	F	4
34.9	F	4
34	F	4
34.5	F	4
47.5	F	4
36	F	4
33.5	F	4
30.5	F	4
33.5	F	4
62	F	4
38	F	4
35	F	4
34.6	F	5
41.5	F	5
45.5	F	5
35.9	F	5
44	F	5
38	F	5
35	F	5
43.5	F	5
32	F	5
50	F	5
38	F	5
64	F	5
59	F	5
62	F	5
28	F	5
37	F	5
47	F	5
41	F	5
32.9	F	6
37	F	6
58	F	6
48	F	6
50.5	F	6
51	F	6
45	F	6
54	F	6
34	F	6
29	F	6
31	F	6
69	F	6
52	F	6
66	F	6
33	F	6
50.4	F	6
60.5	F	6
53	F	6
51.2	F	6
50	F	6
42	F	6
56	F	6
47	F	6
32.7	F	7
40	F	7
43.5	F	7
64	F	7
46	F	7
43.5	F	7
58	F	7
42	F	7
52	F	7
47.5	F	7
46	F	7
48	F	7
46.5	F	7
61	F	7
62	F	7
64	F	7
57	F	7
68	F	7
57	F	7
39.5	F	7
54.6	F	7
52	F	7
37	F	7
48	F	7
43	F	7
37	F	7
48	F	7
64	F	8
69	F	8
70	F	8
43	F	8
67	F	8
65	F	8
64	F	8
62	F	8
75	F	8
57	F	8
59	F	8
59.5	F	8
61	F	8
34	F	8
59	F	8
62	F	8
57	F	8
45	F	8
44	F	8
57	F	9
71	F	9
63	F	9
70	F	9
55	F	9
65	F	9
62	F	9
45	F	9
71	F	10
55	F	10
64	F	10
73	F	11
70	F	11
73	F	11
75	F	11
57	F	11
67	F	13
74	F	14
72	F	14
60	F	18
42.2	M	3
37	M	3
61	M	5
31	M	5
73	M	6
52.8	M	6
77	M	7
73	M	7
52	M	8
60	M	9
80	M	9
68	M	10
86	M	10
78	M	10
75	M	11
69	M	13
79	M	13
76	M	14
76	M	17
77	M	18
84	M	18
83	M	19
77	M	22
