# Supplementary material for: Age, growth, reproduction and management of Southwestern Atlantic’s largest and endangered herbivorous reef fish, Scarus trispinosus Valenciennes, 1840
Source: PeerJ. 2019 Aug 30;7:e7459. doi: 10.7717/peerj.7459 (PMC6718160; doi:10.7717/peerj.7459)
Supplement: Supplemental Information 11 [file peerj-07-7459-s011.txt]

length	agei	sex
21.5	2	F
18	2	F
16	2	F
13.5	2	F
18	2	F
15	2	F
37	3	F
35.9	3	F
35	3	F
33.5	3	F
34	3	F
31	3	F
29	3	F
31.5	3	F
28	3	F
31	3	F
28.5	3	F
16	3	F
18.5	3	F
14	3	F
36	4	F
32.7	4	F
33.3	4	F
34.5	4	F
37	4	F
34.9	4	F
38	4	F
36	4	F
34	4	F
38	4	F
34.5	4	F
33.5	4	F
30.5	4	F
33	4	F
32	4	F
31.5	4	F
29	4	F
35	4	F
30	4	F
30	4	F
32	4	F
31.5	4	F
32	4	F
30	4	F
31.5	4	F
31	4	F
29	4	F
39.5	4	F
30	4	F
32	4	F
32	4	F
32	4	F
26.5	4	F
38	4	F
33	4	F
31	4	F
36.5	4	F
34	4	F
37	4	F
33	4	F
35	4	F
29	4	F
29	4	F
31	4	F
32	4	F
34.6	5	F
32.9	5	F
36	5	F
37.5	5	F
47.5	5	F
36	5	F
39	5	F
32	5	F
36	5	F
39	5	F
45	5	F
39.5	5	F
38	5	F
38	5	F
36.5	5	F
39	5	F
37	5	F
39	5	F
38	5	F
28	5	F
35	5	F
36	5	F
37	5	F
36	5	F
38	5	F
34	5	F
38	5	F
38	5	F
34	5	F
34	5	F
35	5	F
31	5	F
33	5	F
38	5	F
47	5	F
41	5	F
42	5	F
43.5	6	F
58	6	F
58	6	F
50.5	6	F
50	6	F
58	6	F
50	6	F
37	6	F
43	6	F
42	6	F
38	6	F
47	6	F
38	6	F
41	6	F
43.5	7	F
38	7	F
42	7	F
52	7	F
51	7	F
45	7	F
48	7	F
54	7	F
46.5	7	F
43	7	F
64	7	F
61	7	F
62	7	F
59	7	F
69	7	F
57	7	F
53	7	F
51.2	7	F
57	7	F
56	7	F
45	7	F
44	7	F
46	8	F
43.5	8	F
64	8	F
69	8	F
62	8	F
52	8	F
62	8	F
65	8	F
57	8	F
66	8	F
63	8	F
59.5	8	F
48	8	F
48	8	F
57	9	F
70	9	F
67	9	F
65	9	F
64	9	F
57	9	F
59	9	F
62	9	F
55	9	F
64	9	F
59	9	F
58	9	F
62	9	F
70	10	F
63	10	F
55	10	F
62	10	F
71	11	F
68	11	F
67	11	F
73	12	F
70	12	F
75	12	F
75	12	F
67	13	F
71	13	F
74	14	F
60	20	F
79	9	M
73	8	M
77	9	M
73	9	M
68	10	M
86	12	M
80	12	M
78	12	M
68	13	M
75	13	M
84	15	M
76	15	M
76	17	M
77	18	M
77	21	M
