# Supplementary material for: Age, growth, reproduction and management of Southwestern Atlantic’s largest and endangered herbivorous reef fish, Scarus trispinosus Valenciennes, 1840
Source: PeerJ. 2019 Aug 30;7:e7459. doi: 10.7717/peerj.7459 (PMC6718160; doi:10.7717/peerj.7459)
Supplement: Supplemental Information 12 [file peerj-07-7459-s012.txt]

Lt	age_reading1	age_reading2
21.5	2	2
18	3	2
16	2	2
13.5	2	2
18	2	2
15	2	2
37	4	3
35.9	4	3
35	4	3
33.5	4	3
34	5	3
31	5	3
29	3	3
31.5	3	3
28	3	3
31	5	3
28.5	3	3
16	2	3
18.5	2	3
14	2	3
36	4	4
32.7	4	4
33.3	5	4
45.5	5	4
34.5	4	4
37	5	4
34.9	4	4
38	5	4
40	6	4
36	5	4
34	5	4
38	4	4
34.5	4	4
33.5	5	4
30.5	4	4
33	4	4
32	5	4
31.5	4	4
29	4	4
35	4	4
30	3	4
30	3	4
32	3	4
31.5	4	4
32	3	4
30	4	4
31.5	4	4
31	3	4
29	3	4
39.5	4	4
30	3	4
32	4	4
32	5	4
32	5	4
26.5	3	4
40	5	4
40	5	4
38	6	4
49	7	4
33	4	4
31	4	4
36.5	6	4
49.5	8	4
34	4	4
40	5	4
37	4	4
33	5	4
35	4	4
29	3	4
29	3	4
31	5	4
32	5	4
34.6	5	5
32.9	5	5
42.2	5	5
44	5	5
36	6	5
37.5	5	5
47.5	6	5
36	5	5
42.5	5	5
55	7	5
39	5	5
50	5	5
45	6	5
32	5	5
36	5	5
46.5	6	5
39	6	5
45	5	5
57	7	5
39.5	5	5
48.5	6	5
42	7	5
40	6	5
38	5	5
38	6	5
36.5	6	5
39	6	5
37	6	5
39	6	5
38	6	5
28	4	5
35	4	5
36	6	5
37	5	5
36	4	5
38	4	5
34	4	5
38	5	5
38	5	5
34	5	5
34	4	5
35	6	5
31	5	5
33	3	5
38	4	5
47	7	5
41	7	5
42	6	5
42	6	5
41.5	5	6
44.5	6	6
43.5	6	6
51	7	6
53	7	6
44	5	6
44	7	6
49	6	6
58	9	6
58	9	6
48	6	6
50.5	8	6
50	8	6
45	7	6
44	7	6
60	8	6
53	8	6
40	5	6
44	6	6
54	7	6
45	5	6
58	7	6
58	6	6
59	9	6
46	5	6
45.5	5	6
43	5	6
43	7	6
50	6	6
37	6	6
43	6	6
42	6	6
38	4	6
47	7	6
50	6	6
38	4	6
41	7	6
41	5	6
43	7	6
44	7	6
41	7	6
43	5	7
43.5	6	7
64	9	7
61	7	7
55	10	7
43	7	7
38	6	7
42	7	7
52	9	7
52	8	7
51	6	7
45	8	7
50	7	7
46	8	7
50	8	7
54	9	7
48	6	7
54	9	7
61	9	7
46.5	6	7
62.5	10	7
59	9	7
61.5	7	7
43	7	7
56	7	7
64	9	7
61	11	7
62	10	7
54	8	7
59	7	7
68	10	7
69	10	7
52	7	7
57	9	7
68	7	7
51	7	7
59	7	7
52.8	7	7
54.6	7	7
62	7	7
53	9	7
45	7	7
50	6	7
47	8	7
46	7	7
49.5	6	7
51.2	7	7
45	7	7
42	6	7
52	8	7
42	6	7
61	8	7
61	9	7
42	6	7
47	8	7
48	7	7
47	8	7
48	7	7
48	6	7
47	7	7
47	7	7
57	8	7
62	6	7
45	8	7
45	8	7
44	6	7
44	7	7
55	9	8
46	6	8
43.5	7	8
48	6	8
78	11	8
52	7	8
62	9	8
64	11	8
69	13	8
70	9	8
63.5	9	8
60	8	8
59	9	8
57	7	8
54	8	8
61	9	8
74	9	8
72	11	8
68	9	8
62	9	8
74	11	8
64	8	8
65	8	8
73	14	8
52	7	8
73	9	8
62	7	8
65	9	8
57	7	8
66	9	8
63	9	8
59.5	6	8
50.4	7	8
62.5	8	8
60.5	6	8
53.5	8	8
56	8	8
60	7	8
55	8	8
52	8	8
53	7	8
61	8	8
50	8	8
48	6	8
60	7	8
48	7	8
53	7	8
53	9	8
78	9	8
56	8	8
79	13	9
55	10	9
57	11	9
60	9	9
77	13	9
60	11	9
60	7	9
58	8	9
60	12	9
72	11	9
70	9	9
63	11	9
67	8	9
65	10	9
70	11	9
69	10	9
79	12	9
64	8	9
62	12	9
70	11	9
83	11	9
60	10	9
57	8	9
59	8	9
62	8	9
55	7	9
73	9	9
77	9	9
50	8	9
53	8	9
50	8	9
62	8	9
56.5	9	9
60	11	9
59	8	9
64	11	9
54	7	9
50	7	9
59	9	9
51	8	9
58	9	9
50	8	9
68	10	10
75	9	10
65	10	10
60	8	10
73	12	10
70	10	10
63	11	10
68	12	10
54	10	10
71	10	10
77	15	10
63	10	10
55	7	10
54	7	10
64	10	10
62	8	10
84	14	11
71	14	11
78	15	11
67	11	11
75	13	11
68	9	11
67	11	11
71	14	11
69	12	12
73	12	12
86	14	12
73	13	12
73	11	12
86	16	12
70	11	12
75	12	12
80	13	12
78	13	12
70	12	12
73	12	12
75	12	12
79	13	13
67	12	13
68	12	13
67	12	13
75	15	13
68	13	13
71	13	13
79	18	14
77	16	14
69	15	14
74	15	14
83	14	14
68	11	14
84	18	15
76	18	15
69	11	15
79	13	15
71	11	16
71	12	16
78	18	17
75	20	17
81	15	17
76	20	17
72	14	17
83	22	18
77	18	18
60	11	20
77	22	21
64	13	23
