# Supplementary material for: Age, growth, reproduction and management of Southwestern Atlantic’s largest and endangered herbivorous reef fish, Scarus trispinosus Valenciennes, 1840
Source: PeerJ. 2019 Aug 30;7:e7459. doi: 10.7717/peerj.7459 (PMC6718160; doi:10.7717/peerj.7459)
Supplement: Supplemental Information 14 [file peerj-07-7459-s014.zip]

Archive with 10 entries (10 files):
- peerj-26845-AGE_backalculated_indtxt.csv
- peerj-26845-AGE_data.csv
- peerj-26845-AGE_females.csv
- peerj-26845-BACK_CALCULATED_SIZES_valretroc.csv
- peerj-26845-GROWTH_COMPARISON_Kimuratest_sex.csv
- peerj-26845-GROWTH_COMPARISON_kim_mac-fem_macro.csv
- peerj-26845-Inner_shelf_Bertalanffy.csv
- peerj-26845-Marginal_Increment.csv
- peerj-26845-OTHOLITH_READING_APE.csv
- peerj-26845-Outer_shelf_Bertalanffy.csv
