# Supplementary material for: Age, growth, reproduction and management of Southwestern Atlantic’s largest and endangered herbivorous reef fish, Scarus trispinosus Valenciennes, 1840
Source: PeerJ. 2019 Aug 30;7:e7459. doi: 10.7717/peerj.7459 (PMC6718160; doi:10.7717/peerj.7459)
Supplement: Supplemental Information 14 [file peerj-07-7459-s014.zip › peerj-26845-AGE_backalculated_indtxt.csv]

local	arte	n	ls	Raio	Idade	A1	A2	A3	A4	A5	A6	A7	A8	A9	A10	A11	A12	A13	A14	A15	A16	A17	A18	A19	A20	A21	A22	A23
Alcoba�a	mergulho	4854	77	3.032	22	0.178	0.316	0.442	0.62	0.792	1.054	1.238	1.416	1.621	1.797	1.945	2.089	2.158	2.184	2.301	2.403	2.506	2.645	2.727	2.843	2.916	3.001	3.032
Alcoba�a	mergulho	6097	64	2.097	20	0.201	0.273	0.38	0.454	0.57	0.642	0.765	0.916	0.979	1.072	1.172	1.267	1.309	1.425	1.502	1.644	1.765	1.89	2.016	2.085	2.097	NA	NA
Alcoba�a	mergulho	4143	83	1.525	19	0.198	0.404	0.462	0.553	0.617	0.671	0.722	0.781	0.844	0.921	0.997	1.046	1.092	1.181	1.261	1.345	1.407	1.449	1.494	1.525	NA	NA	NA
Alcoba�a	mergulho	4853	77	1.41	18	0.316	0.452	0.576	0.688	0.775	0.829	0.891	0.941	0.976	1.027	1.076	1.122	1.176	1.217	1.255	1.297	1.347	1.389	1.41	NA	NA	NA	NA
Alcoba�a	mergulho	4889	60	1.172	18	0.184	0.278	0.327	0.393	0.444	0.502	0.574	0.648	0.693	0.741	0.792	0.847	0.891	0.925	0.999	1.041	1.097	1.134	1.172	NA	NA	NA	NA
Alcoba�a	mergulho	5102	84	1.697	18	0.182	0.275	0.339	0.46	0.566	0.726	0.821	0.925	1.022	1.084	1.126	1.227	1.299	1.346	1.41	1.499	1.575	1.669	1.697	NA	NA	NA	NA
Alcoba�a	mergulho	6090	83	2.529	18	0.263	0.419	0.614	0.758	0.906	1.019	1.101	1.27	1.399	1.482	1.625	1.74	1.822	1.938	2.039	2.174	2.408	2.514	2.529	NA	NA	NA	NA
Alcoba�a	mergulho	4676	78	1.559	17	0.266	0.394	0.507	0.614	0.71	0.825	0.959	1.017	1.095	1.139	1.23	1.28	1.345	1.386	1.437	1.494	1.533	1.559	NA	NA	NA	NA	NA
Alcoba�a	mergulho	4677	79	2.283	17	0.275	0.413	0.55	0.705	0.803	0.928	1.094	1.201	1.349	1.5	1.673	1.772	1.877	1.957	2.064	2.181	2.264	2.283	NA	NA	NA	NA	NA
Alcoba�a	mergulho	5254	75	1.771	17	0.42	0.587	0.697	0.777	0.836	0.913	0.962	1.032	1.105	1.164	1.229	1.271	1.354	1.501	1.556	1.651	1.734	1.771	NA	NA	NA	NA	NA
Alcoba�a	mergulho	6194	76	1.642	17	0.161	0.27	0.403	0.482	0.588	0.671	0.794	0.914	0.99	1.075	1.143	1.24	1.315	1.368	1.449	1.493	1.56	1.642	NA	NA	NA	NA	NA
Alcoba�a	mergulho	5255	77	1.45	15	0.228	0.272	0.392	0.557	0.709	0.798	0.853	0.948	1.012	1.075	1.142	1.211	1.28	1.335	1.384	1.45	NA	NA	NA	NA	NA	NA	NA
Alcoba�a	mergulho	5259	69	1.152	15	0.193	0.411	0.487	0.604	0.668	0.723	0.78	0.843	0.907	0.955	0.985	1.023	1.051	1.076	1.122	1.152	NA	NA	NA	NA	NA	NA	NA
Alcoba�a	mergulho	5388	69	2.623	15	0.39	0.584	0.776	1.155	1.312	1.455	1.577	1.698	1.877	2.015	2.15	2.272	2.374	2.494	2.566	2.623	NA	NA	NA	NA	NA	NA	NA
Alcoba�a	mergulho	4881	67	1.91	14	0.216	0.37	0.498	0.664	0.862	0.997	1.148	1.294	1.41	1.511	1.622	1.707	1.817	1.889	1.91	NA	NA	NA	NA	NA	NA	NA	NA
Alcoba�a	mergulho	5303	76	2.066	14	0.31	0.476	0.673	0.847	0.957	1.059	1.12	1.22	1.337	1.453	1.601	1.715	1.796	1.963	2.066	NA	NA	NA	NA	NA	NA	NA	NA
Alcoba�a	mergulho	5304	81	1.309	14	0.243	0.372	0.487	0.59	0.668	0.737	0.83	0.903	0.96	1.037	1.114	1.166	1.204	1.249	1.309	NA	NA	NA	NA	NA	NA	NA	NA
Alcoba�a	mergulho	5417	74	1.553	14	0.212	0.294	0.458	0.553	0.734	0.841	0.894	1.018	1.105	1.183	1.249	1.361	1.423	1.482	1.553	NA	NA	NA	NA	NA	NA	NA	NA
Alcoba�a	mergulho	6205	72	2.336	14	0.232	0.463	0.699	0.817	0.947	1.153	1.376	1.412	1.547	1.633	1.701	1.851	1.966	2.07	2.336	NA	NA	NA	NA	NA	NA	NA	NA
Alcoba�a	mergulho	4473	79	1.755	13	0.156	0.27	0.369	0.561	0.698	0.831	0.991	1.086	1.177	1.304	1.415	1.585	1.703	1.755	NA	NA	NA	NA	NA	NA	NA	NA	NA
Alcoba�a	mergulho	4755	79	1.678	13	0.253	0.407	0.554	0.751	0.902	0.988	1.073	1.16	1.273	1.394	1.514	1.623	1.623	1.678	NA	NA	NA	NA	NA	NA	NA	NA	NA
Alcoba�a	mergulho	5199	67	2.811	13	0.192	0.383	0.707	0.978	1.183	1.411	1.576	1.79	2.101	2.262	2.428	2.589	2.772	2.811	NA	NA	NA	NA	NA	NA	NA	NA	NA
Alcoba�a	mergulho	5248	75	0.964	13	0.097	0.24	0.349	0.448	0.531	0.644	0.709	0.76	0.794	0.837	0.888	0.926	0.952	0.964	NA	NA	NA	NA	NA	NA	NA	NA	NA
Alcoba�a	mergulho	5836	79	1.702	13	0.15	0.313	0.504	0.625	0.731	0.871	0.969	1.07	1.215	1.322	1.422	1.534	1.624	1.702	NA	NA	NA	NA	NA	NA	NA	NA	NA
Alcoba�a	mergulho	6092	71	1.156	13	0.146	0.257	0.325	0.4	0.557	0.622	0.733	0.859	0.897	0.95	1.023	1.083	1.127	1.156	NA	NA	NA	NA	NA	NA	NA	NA	NA
Alcoba�a	mergulho	4464	69	1.357	13	0.113	0.193	0.367	0.532	0.684	0.783	0.877	0.944	1.053	1.109	1.207	1.273	1.321	1.357	NA	NA	NA	NA	NA	NA	NA	NA	NA
Alcoba�a	mergulho	4890	71	1.623	12	0.235	0.357	0.441	0.538	0.686	0.782	0.888	1.009	1.164	1.324	1.415	1.528	1.623	NA	NA	NA	NA	NA	NA	NA	NA	NA	NA
Alcoba�a	mergulho	5086	86	2.262	12	0.197	0.383	0.547	0.736	0.987	1.242	1.469	1.599	1.765	1.934	2.07	2.205	2.262	NA	NA	NA	NA	NA	NA	NA	NA	NA	NA
Alcoba�a	mergulho	5164	78	2.621	12	0.268	0.427	0.552	0.743	0.981	1.138	1.263	1.519	1.688	1.98	2.245	2.487	2.621	NA	NA	NA	NA	NA	NA	NA	NA	NA	NA
Alcoba�a	mergulho	6107	68	2.253	12	0.223	0.449	0.594	0.821	0.989	1.276	1.402	1.501	1.721	1.863	1.978	2.083	2.253	NA	NA	NA	NA	NA	NA	NA	NA	NA	NA
Alcoba�a	mergulho	6210	73	2.184	12	0.145	0.304	0.495	0.681	0.876	1.116	1.199	1.359	1.532	1.78	2.02	2.122	2.184	NA	NA	NA	NA	NA	NA	NA	NA	NA	NA
Alcoba�a	mergulho	5208	70	2.4	11	0.375	0.623	0.757	0.959	1.158	1.412	1.584	1.825	1.985	2.143	2.29	2.4	NA	NA	NA	NA	NA	NA	NA	NA	NA	NA	NA
Alcoba�a	mergulho	5383	75	1.482	11	0.18	0.31	0.421	0.5	0.62	0.704	0.818	0.929	1.037	1.216	1.408	1.482	NA	NA	NA	NA	NA	NA	NA	NA	NA	NA	NA
Alcoba�a	mergulho	6002	70	1.92	11	0.143	0.297	0.527	0.78	0.931	1.091	1.212	1.346	1.546	1.707	1.839	1.92	NA	NA	NA	NA	NA	NA	NA	NA	NA	NA	NA
Alcoba�a	mergulho	6004	73	1.567	11	0.206	0.309	0.43	0.53	0.699	0.812	0.954	1.094	1.213	1.349	1.537	1.567	NA	NA	NA	NA	NA	NA	NA	NA	NA	NA	NA
Alcoba�a	mergulho	6026	75	1.596	11	0.152	0.286	0.473	0.681	0.835	0.943	1.028	1.177	1.299	1.434	1.544	1.596	NA	NA	NA	NA	NA	NA	NA	NA	NA	NA	NA
Alcoba�a	mergulho	6211	70	1.48	11	0.214	0.345	0.454	0.555	0.658	0.785	0.927	1.016	1.113	1.242	1.389	1.48	NA	NA	NA	NA	NA	NA	NA	NA	NA	NA	NA
Alcoba�a	mergulho	6304	57	1.998	11	0.153	0.312	0.491	0.678	0.966	1.153	1.302	1.454	1.694	1.789	1.942	1.998	NA	NA	NA	NA	NA	NA	NA	NA	NA	NA	NA
Alcoba�a	mergulho	4465	73	1.737	11	0.197	0.263	0.366	0.554	0.675	0.814	0.99	1.221	1.493	1.562	1.712	1.737	NA	NA	NA	NA	NA	NA	NA	NA	NA	NA	NA
Alcoba�a	mergulho	4883	68	1.971	10	0.164	0.348	0.479	0.68	0.832	1.02	1.169	1.432	1.678	1.844	1.971	NA	NA	NA	NA	NA	NA	NA	NA	NA	NA	NA	NA
Alcoba�a	mergulho	5053	72	1.745	10	0.291	0.53	0.703	0.856	1.081	1.17	1.329	1.457	1.597	1.712	1.745	NA	NA	NA	NA	NA	NA	NA	NA	NA	NA	NA	NA
Alcoba�a	mergulho	5201	73	1.488	10	0.248	0.335	0.539	0.65	0.745	0.912	1.023	1.158	1.338	1.458	1.488	NA	NA	NA	NA	NA	NA	NA	NA	NA	NA	NA	NA
Alcoba�a	mergulho	5252	73	2.097	10	0.294	0.533	0.721	1.033	1.254	1.431	1.619	1.778	1.919	2.021	2.097	NA	NA	NA	NA	NA	NA	NA	NA	NA	NA	NA	NA
Alcoba�a	mergulho	5260	69	0.984	10	0.162	0.261	0.345	0.439	0.499	0.584	0.689	0.756	0.842	0.917	0.984	NA	NA	NA	NA	NA	NA	NA	NA	NA	NA	NA	NA
Alcoba�a	mergulho	5297	79	2.091	10	0.286	0.484	0.653	0.849	1.002	1.182	1.398	1.664	1.816	1.98	2.091	NA	NA	NA	NA	NA	NA	NA	NA	NA	NA	NA	NA
Alcoba�a	mergulho	5343	86	2.202	10	0.266	0.48	0.755	1.038	1.214	1.381	1.621	1.798	1.94	2.107	2.202	NA	NA	NA	NA	NA	NA	NA	NA	NA	NA	NA	NA
Alcoba�a	mergulho	5395	71	1.833	10	0.239	0.466	0.614	0.795	0.917	1.078	1.277	1.488	1.625	1.752	1.833	NA	NA	NA	NA	NA	NA	NA	NA	NA	NA	NA	NA
Alcoba�a	mergulho	5399	78	1.776	10	0.206	0.37	0.52	0.773	0.98	1.096	1.218	1.327	1.509	1.67	1.776	NA	NA	NA	NA	NA	NA	NA	NA	NA	NA	NA	NA
Alcoba�a	mergulho	5429	55	1.513	10	0.149	0.25	0.486	0.644	0.752	0.929	1.038	1.153	1.297	1.407	1.513	NA	NA	NA	NA	NA	NA	NA	NA	NA	NA	NA	NA
Alcoba�a	mergulho	5729	53	1.517	10	0.286	0.387	0.508	0.662	0.722	0.877	1.008	1.219	1.388	1.48	1.517	NA	NA	NA	NA	NA	NA	NA	NA	NA	NA	NA	NA
Alcoba�a	mergulho	6020	64	2.499	10	0.332	0.637	0.811	0.964	1.233	1.515	1.679	1.889	2.107	2.312	2.499	NA	NA	NA	NA	NA	NA	NA	NA	NA	NA	NA	NA
Alcoba�a	mergulho	6201	71	1.225	10	0.153	0.409	0.494	0.595	0.756	0.831	0.954	1.034	1.095	1.18	1.225	NA	NA	NA	NA	NA	NA	NA	NA	NA	NA	NA	NA
Alcoba�a	mergulho	6206	70	1.77	10	0.381	0.504	0.802	0.967	1.101	1.225	1.352	1.492	1.625	1.707	1.77	NA	NA	NA	NA	NA	NA	NA	NA	NA	NA	NA	NA
Alcoba�a	mergulho	4670	48	1.626	9	0.165	0.478	0.748	0.904	1.057	1.174	1.316	1.447	1.56	1.626	NA	NA	NA	NA	NA	NA	NA	NA	NA	NA	NA	NA	NA
Alcoba�a	mergulho	4725	57	1.623	9	0.327	0.466	0.577	0.682	0.818	0.976	1.16	1.294	1.528	1.623	NA	NA	NA	NA	NA	NA	NA	NA	NA	NA	NA	NA	NA
Alcoba�a	mergulho	4754	62	1.696	9	0.311	0.428	0.593	0.813	1.028	1.21	1.377	1.506	1.626	1.696	NA	NA	NA	NA	NA	NA	NA	NA	NA	NA	NA	NA	NA
Alcoba�a	mergulho	4863	54	1.535	9	0.286	0.37	0.483	0.564	0.689	0.808	1.044	1.249	1.466	1.535	NA	NA	NA	NA	NA	NA	NA	NA	NA	NA	NA	NA	NA
Alcoba�a	mergulho	4891	60	1.282	9	0.27	0.455	0.546	0.689	0.847	0.966	1.066	1.167	1.252	1.282	NA	NA	NA	NA	NA	NA	NA	NA	NA	NA	NA	NA	NA
Alcoba�a	mergulho	4894	70	2.028	9	0.275	0.491	0.697	0.806	0.969	1.233	1.462	1.671	1.907	2.028	NA	NA	NA	NA	NA	NA	NA	NA	NA	NA	NA	NA	NA
Alcoba�a	mergulho	5035	58	1.756	9	0.094	0.4	0.641	0.736	0.934	1.051	1.183	1.453	1.633	1.756	NA	NA	NA	NA	NA	NA	NA	NA	NA	NA	NA	NA	NA
Alcoba�a	mergulho	5043	60	1.621	9	0.224	0.371	0.614	0.732	0.896	1.086	1.274	1.423	1.59	1.621	NA	NA	NA	NA	NA	NA	NA	NA	NA	NA	NA	NA	NA
Alcoba�a	mergulho	5051	75	1.697	9	0.245	0.403	0.664	0.742	0.842	0.99	1.24	1.414	1.622	1.697	NA	NA	NA	NA	NA	NA	NA	NA	NA	NA	NA	NA	NA
Alcoba�a	mergulho	5087	71	1.49	9	0.293	0.458	0.617	0.772	0.915	1.102	1.232	1.327	1.438	1.49	NA	NA	NA	NA	NA	NA	NA	NA	NA	NA	NA	NA	NA
Alcoba�a	mergulho	5175	63	1.293	9	0.242	0.358	0.539	0.696	0.832	0.967	1.072	1.157	1.254	1.293	NA	NA	NA	NA	NA	NA	NA	NA	NA	NA	NA	NA	NA
Alcoba�a	mergulho	5182	61	1.555	9	0.296	0.481	0.685	0.795	0.928	1.073	1.199	1.327	1.5	1.555	NA	NA	NA	NA	NA	NA	NA	NA	NA	NA	NA	NA	NA
Alcoba�a	mergulho	5204	72	2.112	9	0.252	0.458	0.708	0.972	1.199	1.436	1.606	1.799	2.054	2.112	NA	NA	NA	NA	NA	NA	NA	NA	NA	NA	NA	NA	NA
Alcoba�a	mergulho	5206	68	1.654	9	0.187	0.341	0.506	0.72	0.903	1.078	1.239	1.383	1.563	1.654	NA	NA	NA	NA	NA	NA	NA	NA	NA	NA	NA	NA	NA
Alcoba�a	mergulho	5207	73	1.516	9	0.254	0.427	0.591	0.758	0.927	1.047	1.199	1.31	1.446	1.516	NA	NA	NA	NA	NA	NA	NA	NA	NA	NA	NA	NA	NA
Alcoba�a	mergulho	5312	77	2.795	9	0.343	0.797	0.954	1.27	1.705	2.107	2.296	2.538	2.675	2.795	NA	NA	NA	NA	NA	NA	NA	NA	NA	NA	NA	NA	NA
Alcoba�a	mergulho	5313	63	1.798	9	0.248	0.384	0.524	0.738	0.897	1.08	1.364	1.555	1.684	1.798	NA	NA	NA	NA	NA	NA	NA	NA	NA	NA	NA	NA	NA
Alcoba�a	mergulho	5389	70	2.33	9	0.327	0.487	0.691	0.878	1.142	1.415	1.65	1.936	2.166	2.33	NA	NA	NA	NA	NA	NA	NA	NA	NA	NA	NA	NA	NA
Alcoba�a	mergulho	5393	80	2.21	9	0.385	0.607	0.795	1.179	1.466	1.607	1.718	1.877	2.083	2.21	NA	NA	NA	NA	NA	NA	NA	NA	NA	NA	NA	NA	NA
Alcoba�a	mergulho	5394	68	1.234	9	0.254	0.397	0.583	0.744	0.89	0.993	1.057	1.106	1.179	1.234	NA	NA	NA	NA	NA	NA	NA	NA	NA	NA	NA	NA	NA
Alcoba�a	mergulho	5423	83	2.39	9	0.141	0.316	0.472	0.658	0.921	1.231	1.596	1.949	2.21	2.39	NA	NA	NA	NA	NA	NA	NA	NA	NA	NA	NA	NA	NA
Alcoba�a	mergulho	5432	55	1.968	9	0.323	0.539	0.73	0.883	1.088	1.242	1.445	1.773	1.942	1.968	NA	NA	NA	NA	NA	NA	NA	NA	NA	NA	NA	NA	NA
Alcoba�a	mergulho	5439	65	0.975	9	0.215	0.316	0.416	0.52	0.631	0.713	0.783	0.861	0.924	0.975	NA	NA	NA	NA	NA	NA	NA	NA	NA	NA	NA	NA	NA
Alcoba�a	mergulho	5980	59	1.565	9	0.229	0.302	0.467	0.64	0.823	0.991	1.155	1.34	1.475	1.565	NA	NA	NA	NA	NA	NA	NA	NA	NA	NA	NA	NA	NA
Alcoba�a	mergulho	5995	64	1.577	9	0.215	0.35	0.528	0.769	0.935	1.101	1.222	1.377	1.551	1.577	NA	NA	NA	NA	NA	NA	NA	NA	NA	NA	NA	NA	NA
Alcoba�a	mergulho	6093	53	2.065	9	0.214	0.367	0.489	0.732	0.975	1.239	1.476	1.713	1.917	2.065	NA	NA	NA	NA	NA	NA	NA	NA	NA	NA	NA	NA	NA
Alcoba�a	mergulho	6152	58	1.84	9	0.227	0.341	0.661	0.837	1.048	1.273	1.45	1.621	1.779	1.84	NA	NA	NA	NA	NA	NA	NA	NA	NA	NA	NA	NA	NA
Alcoba�a	mergulho	6159	62	1.782	9	0.145	0.338	0.547	0.752	0.981	1.151	1.472	1.584	1.706	1.782	NA	NA	NA	NA	NA	NA	NA	NA	NA	NA	NA	NA	NA
Alcoba�a	mergulho	6162	38	1.546	9	0.28	0.452	0.598	0.724	0.912	1.116	1.238	1.37	1.47	1.546	NA	NA	NA	NA	NA	NA	NA	NA	NA	NA	NA	NA	NA
Alcoba�a	mergulho	6208	64	1.99	9	0.29	0.481	0.813	1.017	1.203	1.316	1.55	1.791	1.934	1.99	NA	NA	NA	NA	NA	NA	NA	NA	NA	NA	NA	NA	NA
Alcoba�a	mergulho	4585	55	1.77	9	0.237	0.39	0.522	0.642	0.799	1.009	1.234	1.473	1.627	1.77	NA	NA	NA	NA	NA	NA	NA	NA	NA	NA	NA	NA	NA
Caravelas	mergulho	6051	38	1.242	9	0.08	0.199	0.267	0.442	0.599	0.755	0.898	1.064	1.216	1.242	NA	NA	NA	NA	NA	NA	NA	NA	NA	NA	NA	NA	NA
Caravelas	mergulho	6335	45	1.484	9	0.246	0.432	0.672	0.846	0.952	1.043	1.189	1.318	1.44	1.484	NA	NA	NA	NA	NA	NA	NA	NA	NA	NA	NA	NA	NA
Caravelas	mergulho	6348	41	1.025	9	0.144	0.324	0.457	0.541	0.629	0.72	0.823	0.904	0.988	1.025	NA	NA	NA	NA	NA	NA	NA	NA	NA	NA	NA	NA	NA
Alcoba�a	mergulho	4668	50	1.742	8	0.459	0.59	0.81	1.008	1.214	1.405	1.539	1.671	1.742	NA	NA	NA	NA	NA	NA	NA	NA	NA	NA	NA	NA	NA	NA
Alcoba�a	mergulho	4733	60	1.393	8	0.242	0.369	0.521	0.701	0.854	1.08	1.18	1.286	1.393	NA	NA	NA	NA	NA	NA	NA	NA	NA	NA	NA	NA	NA	NA
Alcoba�a	mergulho	4736	54	1.547	8	0.291	0.397	0.653	0.788	0.929	1.137	1.262	1.476	1.547	NA	NA	NA	NA	NA	NA	NA	NA	NA	NA	NA	NA	NA	NA
Alcoba�a	mergulho	4869	61	1.28	8	0.258	0.386	0.547	0.675	0.855	0.999	1.16	1.266	1.28	NA	NA	NA	NA	NA	NA	NA	NA	NA	NA	NA	NA	NA	NA
Alcoba�a	mergulho	4882	64	1.731	8	0.236	0.496	0.652	0.905	1.089	1.344	1.567	1.689	1.731	NA	NA	NA	NA	NA	NA	NA	NA	NA	NA	NA	NA	NA	NA
Alcoba�a	mergulho	4892	69	1.782	8	0.253	0.528	0.774	0.953	1.198	1.379	1.498	1.653	1.782	NA	NA	NA	NA	NA	NA	NA	NA	NA	NA	NA	NA	NA	NA
Alcoba�a	mergulho	5034	60	1.419	8	0.191	0.459	0.571	0.692	0.798	0.973	1.099	1.277	1.419	NA	NA	NA	NA	NA	NA	NA	NA	NA	NA	NA	NA	NA	NA
Alcoba�a	mergulho	5052	65	1.538	8	0.242	0.36	0.491	0.612	0.889	1.093	1.284	1.465	1.538	NA	NA	NA	NA	NA	NA	NA	NA	NA	NA	NA	NA	NA	NA
Alcoba�a	mergulho	5112	70	1.506	8	0.239	0.419	0.632	0.8	1.019	1.193	1.336	1.438	1.506	NA	NA	NA	NA	NA	NA	NA	NA	NA	NA	NA	NA	NA	NA
Alcoba�a	mergulho	5173	57	1.412	8	0.221	0.423	0.594	0.832	1.031	1.16	1.259	1.367	1.412	NA	NA	NA	NA	NA	NA	NA	NA	NA	NA	NA	NA	NA	NA
Alcoba�a	mergulho	5203	67	1.884	8	0.302	0.508	0.635	0.944	1.127	1.327	1.59	1.804	1.884	NA	NA	NA	NA	NA	NA	NA	NA	NA	NA	NA	NA	NA	NA
Alcoba�a	mergulho	5205	65	1.448	8	0.224	0.375	0.599	0.764	0.939	1.115	1.245	1.406	1.448	NA	NA	NA	NA	NA	NA	NA	NA	NA	NA	NA	NA	NA	NA
Alcoba�a	mergulho	5209	67	1.743	8	0.423	0.593	0.767	0.96	1.132	1.378	1.573	1.683	1.743	NA	NA	NA	NA	NA	NA	NA	NA	NA	NA	NA	NA	NA	NA
Alcoba�a	mergulho	5246	68	1.908	8	0.39	0.687	0.886	1.059	1.184	1.368	1.532	1.783	1.908	NA	NA	NA	NA	NA	NA	NA	NA	NA	NA	NA	NA	NA	NA
Alcoba�a	mergulho	5253	71	1.923	8	0.29	0.618	0.818	1.163	1.424	1.558	1.706	1.827	1.923	NA	NA	NA	NA	NA	NA	NA	NA	NA	NA	NA	NA	NA	NA
Alcoba�a	mergulho	5257	64	1.63	8	0.265	0.543	0.714	0.875	0.992	1.153	1.32	1.494	1.63	NA	NA	NA	NA	NA	NA	NA	NA	NA	NA	NA	NA	NA	NA
Alcoba�a	mergulho	5310	64	1.701	8	0.214	0.42	0.617	0.886	1.093	1.26	1.471	1.6	1.701	NA	NA	NA	NA	NA	NA	NA	NA	NA	NA	NA	NA	NA	NA
Alcoba�a	mergulho	5314	62	2.237	8	0.247	0.41	0.691	0.968	1.343	1.66	1.899	2.116	2.237	NA	NA	NA	NA	NA	NA	NA	NA	NA	NA	NA	NA	NA	NA
Alcoba�a	mergulho	5390	75	1.885	8	0.294	0.535	0.665	0.921	1.103	1.188	1.35	1.691	1.885	NA	NA	NA	NA	NA	NA	NA	NA	NA	NA	NA	NA	NA	NA
Alcoba�a	mergulho	5397	70	1.692	8	0.198	0.355	0.568	0.776	0.989	1.285	1.43	1.608	1.692	NA	NA	NA	NA	NA	NA	NA	NA	NA	NA	NA	NA	NA	NA
Alcoba�a	mergulho	5425	57	1.435	8	0.182	0.332	0.455	0.597	0.895	1.084	1.248	1.335	1.435	NA	NA	NA	NA	NA	NA	NA	NA	NA	NA	NA	NA	NA	NA
Alcoba�a	mergulho	5426	59	1.638	8	0.31	0.464	0.614	0.826	1.019	1.236	1.397	1.52	1.638	NA	NA	NA	NA	NA	NA	NA	NA	NA	NA	NA	NA	NA	NA
Alcoba�a	mergulho	5636	59.5	0.996	8	0.17	0.278	0.385	0.457	0.562	0.737	0.82	0.93	0.996	NA	NA	NA	NA	NA	NA	NA	NA	NA	NA	NA	NA	NA	NA
Alcoba�a	mergulho	5648	62.5	1.786	8	0.228	0.516	0.785	1.044	1.247	1.425	1.588	1.691	1.786	NA	NA	NA	NA	NA	NA	NA	NA	NA	NA	NA	NA	NA	NA
Alcoba�a	mergulho	5716	47	1.216	8	0.263	0.379	0.489	0.618	0.74	0.824	1.027	1.129	1.216	NA	NA	NA	NA	NA	NA	NA	NA	NA	NA	NA	NA	NA	NA
Alcoba�a	mergulho	5721	56	1.566	8	0.16	0.33	0.562	0.721	0.874	1.064	1.292	1.483	1.566	NA	NA	NA	NA	NA	NA	NA	NA	NA	NA	NA	NA	NA	NA
Alcoba�a	mergulho	5728	60	1.374	8	0.22	0.368	0.519	0.713	0.847	0.987	1.169	1.36	1.374	NA	NA	NA	NA	NA	NA	NA	NA	NA	NA	NA	NA	NA	NA
Alcoba�a	mergulho	5808	52	1.922	8	0.307	0.563	0.747	1.072	1.23	1.437	1.637	1.804	1.922	NA	NA	NA	NA	NA	NA	NA	NA	NA	NA	NA	NA	NA	NA
Alcoba�a	mergulho	5831	42	1.749	8	0.263	0.458	0.644	0.846	0.994	1.194	1.39	1.594	1.749	NA	NA	NA	NA	NA	NA	NA	NA	NA	NA	NA	NA	NA	NA
Alcoba�a	mergulho	5835	61	1.374	8	0.163	0.416	0.533	0.671	0.776	0.94	1.139	1.317	1.374	NA	NA	NA	NA	NA	NA	NA	NA	NA	NA	NA	NA	NA	NA
Alcoba�a	mergulho	5896	54	1.201	8	0.27	0.423	0.547	0.658	0.74	0.871	1.047	1.167	1.201	NA	NA	NA	NA	NA	NA	NA	NA	NA	NA	NA	NA	NA	NA
Alcoba�a	mergulho	5898	50	0.717	8	0.181	0.282	0.36	0.469	0.546	0.596	0.647	0.712	0.717	NA	NA	NA	NA	NA	NA	NA	NA	NA	NA	NA	NA	NA	NA
Alcoba�a	mergulho	5993	48	1.909	8	0.118	0.292	0.533	0.827	1.014	1.361	1.625	1.806	1.909	NA	NA	NA	NA	NA	NA	NA	NA	NA	NA	NA	NA	NA	NA
Alcoba�a	mergulho	6100	78	1.845	8	0.281	0.527	0.719	0.939	1.081	1.247	1.459	1.652	1.845	NA	NA	NA	NA	NA	NA	NA	NA	NA	NA	NA	NA	NA	NA
Alcoba�a	mergulho	6129	50	1.09	8	0.208	0.333	0.434	0.527	0.711	0.862	0.978	1.054	1.09	NA	NA	NA	NA	NA	NA	NA	NA	NA	NA	NA	NA	NA	NA
Alcoba�a	mergulho	6133	38	1.474	8	0.227	0.459	0.664	0.767	0.97	1.128	1.281	1.413	1.474	NA	NA	NA	NA	NA	NA	NA	NA	NA	NA	NA	NA	NA	NA
Alcoba�a	mergulho	6138	59	1.208	8	0.157	0.221	0.338	0.541	0.72	0.847	0.958	1.109	1.208	NA	NA	NA	NA	NA	NA	NA	NA	NA	NA	NA	NA	NA	NA
Alcoba�a	mergulho	6141	62	1.409	8	0.275	0.512	0.731	0.889	0.999	1.151	1.257	1.34	1.409	NA	NA	NA	NA	NA	NA	NA	NA	NA	NA	NA	NA	NA	NA
Alcoba�a	mergulho	6148	51	1.287	8	0.123	0.285	0.407	0.597	0.714	0.873	1.055	1.185	1.287	NA	NA	NA	NA	NA	NA	NA	NA	NA	NA	NA	NA	NA	NA
Alcoba�a	mergulho	6156	57	0.805	8	0.16	0.298	0.38	0.495	0.56	0.63	0.705	0.786	0.805	NA	NA	NA	NA	NA	NA	NA	NA	NA	NA	NA	NA	NA	NA
Alcoba�a	mergulho	4571	55	0.975	8	0.247	0.38	0.479	0.61	0.71	0.791	0.869	0.928	0.975	NA	NA	NA	NA	NA	NA	NA	NA	NA	NA	NA	NA	NA	NA
Alcoba�a	mergulho	4581	43	1.216	8	0.179	0.423	0.536	0.661	0.802	0.951	1.054	1.162	1.216	NA	NA	NA	NA	NA	NA	NA	NA	NA	NA	NA	NA	NA	NA
Caravelas	mergulho	6063	34	1.37	8	0.268	0.375	0.594	0.693	0.867	1.074	1.197	1.347	1.37	NA	NA	NA	NA	NA	NA	NA	NA	NA	NA	NA	NA	NA	NA
Caravelas	mergulho	6175	45	1.505	8	0.224	0.395	0.567	0.828	1.063	1.218	1.339	1.482	1.505	NA	NA	NA	NA	NA	NA	NA	NA	NA	NA	NA	NA	NA	NA
Caravelas	mergulho	6341	44	1.54	8	0.278	0.389	0.589	0.859	1.128	1.27	1.373	1.503	1.54	NA	NA	NA	NA	NA	NA	NA	NA	NA	NA	NA	NA	NA	NA
Caravelas	redagem	5116	43	0.896	8	0.151	0.272	0.398	0.545	0.637	0.732	0.814	0.889	0.896	NA	NA	NA	NA	NA	NA	NA	NA	NA	NA	NA	NA	NA	NA
Alcoba�a	mergulho	4653	46	1.31	7	0.221	0.358	0.451	0.666	0.819	0.946	1.174	1.31	NA	NA	NA	NA	NA	NA	NA	NA	NA	NA	NA	NA	NA	NA	NA
Alcoba�a	mergulho	4654	43.5	1.121	7	0.244	0.384	0.489	0.652	0.753	0.867	1.023	1.121	NA	NA	NA	NA	NA	NA	NA	NA	NA	NA	NA	NA	NA	NA	NA
Alcoba�a	mergulho	4655	58	1.526	7	0.281	0.381	0.594	0.751	1.006	1.2	1.403	1.526	NA	NA	NA	NA	NA	NA	NA	NA	NA	NA	NA	NA	NA	NA	NA
Alcoba�a	mergulho	4658	42	1.369	7	0.398	0.526	0.795	0.909	1.054	1.174	1.331	1.369	NA	NA	NA	NA	NA	NA	NA	NA	NA	NA	NA	NA	NA	NA	NA
Alcoba�a	mergulho	4663	52	1.274	7	0.211	0.35	0.541	0.716	0.872	1.028	1.17	1.274	NA	NA	NA	NA	NA	NA	NA	NA	NA	NA	NA	NA	NA	NA	NA
Alcoba�a	mergulho	4664	47.5	1.114	7	0.191	0.315	0.505	0.669	0.782	0.902	1.011	1.114	NA	NA	NA	NA	NA	NA	NA	NA	NA	NA	NA	NA	NA	NA	NA
Alcoba�a	mergulho	4672	46	1.264	7	0.279	0.458	0.571	0.712	0.847	1.085	1.195	1.264	NA	NA	NA	NA	NA	NA	NA	NA	NA	NA	NA	NA	NA	NA	NA
Alcoba�a	mergulho	4679	78	1.508	7	0.273	0.528	0.675	0.873	1.034	1.261	1.436	1.508	NA	NA	NA	NA	NA	NA	NA	NA	NA	NA	NA	NA	NA	NA	NA
Alcoba�a	mergulho	4722	44	1.337	7	0.219	0.39	0.624	0.771	0.927	1.07	1.247	1.337	NA	NA	NA	NA	NA	NA	NA	NA	NA	NA	NA	NA	NA	NA	NA
Alcoba�a	mergulho	4742	52	1.105	7	0.263	0.453	0.561	0.704	0.838	0.937	1.077	1.105	NA	NA	NA	NA	NA	NA	NA	NA	NA	NA	NA	NA	NA	NA	NA
Alcoba�a	mergulho	4818	48	1.276	7	0.169	0.264	0.436	0.63	0.837	1.014	1.151	1.276	NA	NA	NA	NA	NA	NA	NA	NA	NA	NA	NA	NA	NA	NA	NA
Alcoba�a	mergulho	4852	77	1.569	7	0.197	0.33	0.468	0.663	0.867	1.211	1.41	1.569	NA	NA	NA	NA	NA	NA	NA	NA	NA	NA	NA	NA	NA	NA	NA
Alcoba�a	mergulho	5044	62.5	0.984	7	0.178	0.296	0.392	0.504	0.698	0.818	0.912	0.984	NA	NA	NA	NA	NA	NA	NA	NA	NA	NA	NA	NA	NA	NA	NA
Alcoba�a	mergulho	5046	63.5	1.038	7	0.149	0.254	0.39	0.552	0.664	0.865	0.992	1.038	NA	NA	NA	NA	NA	NA	NA	NA	NA	NA	NA	NA	NA	NA	NA
Alcoba�a	mergulho	5109	60	1.06	7	0.152	0.243	0.45	0.63	0.759	0.912	0.994	1.06	NA	NA	NA	NA	NA	NA	NA	NA	NA	NA	NA	NA	NA	NA	NA
Alcoba�a	mergulho	5176	56	1.389	7	0.296	0.483	0.671	0.844	1.028	1.205	1.329	1.389	NA	NA	NA	NA	NA	NA	NA	NA	NA	NA	NA	NA	NA	NA	NA
Alcoba�a	mergulho	5227	63	1.753	7	0.346	0.434	0.677	1.137	1.437	1.577	1.691	1.753	NA	NA	NA	NA	NA	NA	NA	NA	NA	NA	NA	NA	NA	NA	NA
Alcoba�a	mergulho	5232	61	2.132	7	0.238	0.482	0.925	0.925	1.15	1.376	1.844	2.132	NA	NA	NA	NA	NA	NA	NA	NA	NA	NA	NA	NA	NA	NA	NA
Alcoba�a	mergulho	5235	62	1.628	7	0.222	0.44	0.648	0.904	1.086	1.3	1.49	1.628	NA	NA	NA	NA	NA	NA	NA	NA	NA	NA	NA	NA	NA	NA	NA
Alcoba�a	mergulho	5256	70	1.563	7	0.277	0.54	0.742	0.936	1.062	1.252	1.475	1.563	NA	NA	NA	NA	NA	NA	NA	NA	NA	NA	NA	NA	NA	NA	NA
Alcoba�a	mergulho	5311	64	1.778	7	0.196	0.408	0.771	1.066	1.271	1.531	1.699	1.778	NA	NA	NA	NA	NA	NA	NA	NA	NA	NA	NA	NA	NA	NA	NA
Alcoba�a	mergulho	5334	57	1.508	7	0.285	0.424	0.576	0.768	0.923	1.056	1.307	1.508	NA	NA	NA	NA	NA	NA	NA	NA	NA	NA	NA	NA	NA	NA	NA
Alcoba�a	mergulho	5386	68	1.01	7	0.225	0.409	0.518	0.634	0.746	0.863	0.945	1.01	NA	NA	NA	NA	NA	NA	NA	NA	NA	NA	NA	NA	NA	NA	NA
Alcoba�a	mergulho	5440	57	1.099	7	0.166	0.238	0.391	0.516	0.648	0.77	1	1.099	NA	NA	NA	NA	NA	NA	NA	NA	NA	NA	NA	NA	NA	NA	NA
Alcoba�a	mergulho	5449	73	1.091	7	0.273	0.434	0.574	0.732	0.811	0.948	1.043	1.091	NA	NA	NA	NA	NA	NA	NA	NA	NA	NA	NA	NA	NA	NA	NA
Alcoba�a	mergulho	5639	54.6	1.373	7	0.35	0.519	0.645	0.836	0.98	1.151	1.277	1.373	NA	NA	NA	NA	NA	NA	NA	NA	NA	NA	NA	NA	NA	NA	NA
Alcoba�a	mergulho	5644	62	0.717	7	0.136	0.24	0.338	0.438	0.509	0.586	0.645	0.717	NA	NA	NA	NA	NA	NA	NA	NA	NA	NA	NA	NA	NA	NA	NA
Alcoba�a	mergulho	5670	45	1.676	7	0.174	0.402	0.782	1.04	1.306	1.446	1.601	1.676	NA	NA	NA	NA	NA	NA	NA	NA	NA	NA	NA	NA	NA	NA	NA
Alcoba�a	mergulho	5672	77	1.435	7	0.257	0.449	0.602	0.771	0.9	1.216	1.364	1.435	NA	NA	NA	NA	NA	NA	NA	NA	NA	NA	NA	NA	NA	NA	NA
Alcoba�a	mergulho	5717	46	1.51	7	0.362	0.499	0.708	0.987	1.151	1.246	1.406	1.51	NA	NA	NA	NA	NA	NA	NA	NA	NA	NA	NA	NA	NA	NA	NA
Alcoba�a	mergulho	5733	55	1.523	7	0.27	0.47	0.6	0.837	1.191	1.325	1.456	1.523	NA	NA	NA	NA	NA	NA	NA	NA	NA	NA	NA	NA	NA	NA	NA
Alcoba�a	mergulho	5818	42	1.216	7	0.201	0.366	0.471	0.702	0.854	1.006	1.11	1.216	NA	NA	NA	NA	NA	NA	NA	NA	NA	NA	NA	NA	NA	NA	NA
Alcoba�a	mergulho	5825	50	1.578	7	0.267	0.414	0.573	0.855	1.037	1.267	1.462	1.578	NA	NA	NA	NA	NA	NA	NA	NA	NA	NA	NA	NA	NA	NA	NA
Alcoba�a	mergulho	5826	62	1.476	7	0.205	0.319	0.565	0.673	0.902	1.118	1.29	1.476	NA	NA	NA	NA	NA	NA	NA	NA	NA	NA	NA	NA	NA	NA	NA
Alcoba�a	mergulho	5830	52	1.648	7	0.312	0.483	0.703	1.018	1.171	1.353	1.499	1.648	NA	NA	NA	NA	NA	NA	NA	NA	NA	NA	NA	NA	NA	NA	NA
Alcoba�a	mergulho	5838	61	1.513	7	0.213	0.328	0.558	0.81	1.016	1.168	1.388	1.513	NA	NA	NA	NA	NA	NA	NA	NA	NA	NA	NA	NA	NA	NA	NA
Alcoba�a	mergulho	5891	61	2.105	7	0.305	0.508	0.957	1.192	1.467	1.828	2.043	2.105	NA	NA	NA	NA	NA	NA	NA	NA	NA	NA	NA	NA	NA	NA	NA
Alcoba�a	mergulho	5972	60	1.446	7	0.262	0.499	0.744	0.973	1.108	1.252	1.425	1.446	NA	NA	NA	NA	NA	NA	NA	NA	NA	NA	NA	NA	NA	NA	NA
Alcoba�a	mergulho	6158	50	1.304	7	0.255	0.38	0.57	0.756	0.928	1.087	1.21	1.304	NA	NA	NA	NA	NA	NA	NA	NA	NA	NA	NA	NA	NA	NA	NA
Alcoba�a	mergulho	4463	64	1.889	7	0.392	0.747	0.993	1.183	1.339	1.591	1.819	1.889	NA	NA	NA	NA	NA	NA	NA	NA	NA	NA	NA	NA	NA	NA	NA
Alcoba�a	mergulho	4549	53	1.682	7	0.289	0.444	0.607	0.829	1.042	1.38	1.642	1.682	NA	NA	NA	NA	NA	NA	NA	NA	NA	NA	NA	NA	NA	NA	NA
Alcoba�a	mergulho	4569	55	1.468	7	0.302	0.552	0.742	0.951	1.148	1.333	1.411	1.468	NA	NA	NA	NA	NA	NA	NA	NA	NA	NA	NA	NA	NA	NA	NA
Caravelas	mergulho	3148	32.7	1.32	7	0.125	0.308	0.537	0.715	0.951	1.121	1.256	1.32	NA	NA	NA	NA	NA	NA	NA	NA	NA	NA	NA	NA	NA	NA	NA
Caravelas	mergulho	5607	39.5	1.301	7	0.241	0.404	0.591	0.708	0.859	1.1	1.277	1.301	NA	NA	NA	NA	NA	NA	NA	NA	NA	NA	NA	NA	NA	NA	NA
Caravelas	mergulho	5905	37	0.829	7	0.205	0.336	0.489	0.569	0.647	0.72	0.784	0.829	NA	NA	NA	NA	NA	NA	NA	NA	NA	NA	NA	NA	NA	NA	NA
Caravelas	mergulho	5915	37	1.295	7	0.308	0.447	0.634	0.833	0.985	1.079	1.256	1.295	NA	NA	NA	NA	NA	NA	NA	NA	NA	NA	NA	NA	NA	NA	NA
Caravelas	mergulho	5920	48	1.719	7	0.252	0.45	0.938	1.198	1.31	1.485	1.62	1.719	NA	NA	NA	NA	NA	NA	NA	NA	NA	NA	NA	NA	NA	NA	NA
Caravelas	mergulho	5921	43	1.003	7	0.281	0.487	0.599	0.762	0.858	0.926	0.996	1.003	NA	NA	NA	NA	NA	NA	NA	NA	NA	NA	NA	NA	NA	NA	NA
Caravelas	mergulho	5932	37	1.26	7	0.28	0.397	0.532	0.706	0.916	1.074	1.183	1.26	NA	NA	NA	NA	NA	NA	NA	NA	NA	NA	NA	NA	NA	NA	NA
Caravelas	mergulho	5941	38	1.192	7	0.195	0.426	0.555	0.71	0.844	1.002	1.088	1.192	NA	NA	NA	NA	NA	NA	NA	NA	NA	NA	NA	NA	NA	NA	NA
Caravelas	mergulho	6031	48	1.195	7	0.125	0.268	0.52	0.653	0.819	0.952	1.075	1.195	NA	NA	NA	NA	NA	NA	NA	NA	NA	NA	NA	NA	NA	NA	NA
Caravelas	mergulho	6038	47	0.768	7	0.155	0.236	0.358	0.459	0.505	0.64	0.724	0.768	NA	NA	NA	NA	NA	NA	NA	NA	NA	NA	NA	NA	NA	NA	NA
Caravelas	mergulho	6048	48	1.34	7	0.245	0.348	0.55	0.698	0.819	1.159	1.288	1.34	NA	NA	NA	NA	NA	NA	NA	NA	NA	NA	NA	NA	NA	NA	NA
Caravelas	mergulho	6059	29	0.571	7	0.074	0.157	0.23	0.311	0.418	0.497	0.561	0.571	NA	NA	NA	NA	NA	NA	NA	NA	NA	NA	NA	NA	NA	NA	NA
Caravelas	mergulho	6088	48	0.986	7	0.153	0.274	0.394	0.483	0.599	0.723	0.921	0.986	NA	NA	NA	NA	NA	NA	NA	NA	NA	NA	NA	NA	NA	NA	NA
Caravelas	mergulho	6177	48	0.776	7	0.131	0.258	0.38	0.447	0.52	0.647	0.71	0.776	NA	NA	NA	NA	NA	NA	NA	NA	NA	NA	NA	NA	NA	NA	NA
Caravelas	mergulho	6339	43	1.353	7	0.231	0.399	0.561	0.758	1.006	1.161	1.264	1.353	NA	NA	NA	NA	NA	NA	NA	NA	NA	NA	NA	NA	NA	NA	NA
Caravelas	mergulho	6347	44	1.233	7	0.259	0.369	0.451	0.655	0.828	0.952	1.071	1.233	NA	NA	NA	NA	NA	NA	NA	NA	NA	NA	NA	NA	NA	NA	NA
Caravelas	redagem	4141	40	1.282	7	0.194	0.427	0.565	0.692	0.825	1.047	1.2	1.282	NA	NA	NA	NA	NA	NA	NA	NA	NA	NA	NA	NA	NA	NA	NA
Caravelas	redagem	4435	43.5	1.071	7	0.244	0.414	0.583	0.68	0.785	0.896	0.97	1.071	NA	NA	NA	NA	NA	NA	NA	NA	NA	NA	NA	NA	NA	NA	NA
Caravelas	redagem	4438	51	1.212	7	0.207	0.334	0.494	0.708	0.825	1.006	1.128	1.212	NA	NA	NA	NA	NA	NA	NA	NA	NA	NA	NA	NA	NA	NA	NA
Caravelas	redagem	4948	31.5	1.155	7	0.308	0.467	0.668	0.758	0.902	1.022	1.118	1.155	NA	NA	NA	NA	NA	NA	NA	NA	NA	NA	NA	NA	NA	NA	NA
Caravelas	redagem	5022	46.5	1.124	7	0.193	0.328	0.5	0.65	0.745	0.873	1.041	1.124	NA	NA	NA	NA	NA	NA	NA	NA	NA	NA	NA	NA	NA	NA	NA
Alcoba�a	mergulho	4651	58	1.493	6	0.236	0.363	0.572	0.864	1.074	1.334	1.493	NA	NA	NA	NA	NA	NA	NA	NA	NA	NA	NA	NA	NA	NA	NA	NA
Alcoba�a	mergulho	4652	38	1.092	6	0.239	0.406	0.581	0.823	0.961	1.053	1.092	NA	NA	NA	NA	NA	NA	NA	NA	NA	NA	NA	NA	NA	NA	NA	NA
Alcoba�a	mergulho	4656	48	1.153	6	0.283	0.494	0.631	0.821	0.999	1.118	1.153	NA	NA	NA	NA	NA	NA	NA	NA	NA	NA	NA	NA	NA	NA	NA	NA
Alcoba�a	mergulho	4659	50.5	1.294	6	0.254	0.422	0.608	0.817	1.068	1.245	1.294	NA	NA	NA	NA	NA	NA	NA	NA	NA	NA	NA	NA	NA	NA	NA	NA
Alcoba�a	mergulho	4662	52	0.835	6	0.124	0.259	0.357	0.503	0.623	0.768	0.835	NA	NA	NA	NA	NA	NA	NA	NA	NA	NA	NA	NA	NA	NA	NA	NA
Alcoba�a	mergulho	4666	51	1.232	6	0.248	0.407	0.563	0.847	1.039	1.18	1.232	NA	NA	NA	NA	NA	NA	NA	NA	NA	NA	NA	NA	NA	NA	NA	NA
Alcoba�a	mergulho	4667	45	0.928	6	0.239	0.389	0.52	0.624	0.724	0.831	0.928	NA	NA	NA	NA	NA	NA	NA	NA	NA	NA	NA	NA	NA	NA	NA	NA
Alcoba�a	mergulho	4724	50	0.877	6	0.287	0.427	0.562	0.672	0.76	0.851	0.877	NA	NA	NA	NA	NA	NA	NA	NA	NA	NA	NA	NA	NA	NA	NA	NA
Alcoba�a	mergulho	4727	60	1.047	6	0.187	0.33	0.522	0.695	0.838	0.986	1.047	NA	NA	NA	NA	NA	NA	NA	NA	NA	NA	NA	NA	NA	NA	NA	NA
Alcoba�a	mergulho	4729	55	1.319	6	0.176	0.465	0.726	0.952	1.131	1.281	1.319	NA	NA	NA	NA	NA	NA	NA	NA	NA	NA	NA	NA	NA	NA	NA	NA
Alcoba�a	mergulho	4739	39	0.94	6	0.152	0.305	0.395	0.551	0.739	0.846	0.94	NA	NA	NA	NA	NA	NA	NA	NA	NA	NA	NA	NA	NA	NA	NA	NA
Alcoba�a	mergulho	4825	54	1.031	6	0.224	0.38	0.572	0.775	0.889	1.009	1.031	NA	NA	NA	NA	NA	NA	NA	NA	NA	NA	NA	NA	NA	NA	NA	NA
Alcoba�a	mergulho	5101	59	1.68	6	0.295	0.453	0.683	0.809	1.188	1.562	1.68	NA	NA	NA	NA	NA	NA	NA	NA	NA	NA	NA	NA	NA	NA	NA	NA
Alcoba�a	mergulho	5110	60	1.33	6	0.348	0.546	0.713	0.892	1.059	1.236	1.33	NA	NA	NA	NA	NA	NA	NA	NA	NA	NA	NA	NA	NA	NA	NA	NA
Alcoba�a	mergulho	5114	59	0.694	6	0.128	0.321	0.413	0.513	0.591	0.672	0.694	NA	NA	NA	NA	NA	NA	NA	NA	NA	NA	NA	NA	NA	NA	NA	NA
Alcoba�a	mergulho	5177	54	1.331	6	0.17	0.254	0.427	0.703	0.96	1.172	1.331	NA	NA	NA	NA	NA	NA	NA	NA	NA	NA	NA	NA	NA	NA	NA	NA
Alcoba�a	mergulho	5200	74	1.792	6	0.366	0.641	0.925	1.212	1.533	1.729	1.792	NA	NA	NA	NA	NA	NA	NA	NA	NA	NA	NA	NA	NA	NA	NA	NA
Alcoba�a	mergulho	5234	68	2.053	6	0.227	0.453	0.725	1	1.39	1.779	2.053	NA	NA	NA	NA	NA	NA	NA	NA	NA	NA	NA	NA	NA	NA	NA	NA
Alcoba�a	mergulho	5238	54	1.826	6	0.214	0.382	0.571	0.978	1.382	1.647	1.826	NA	NA	NA	NA	NA	NA	NA	NA	NA	NA	NA	NA	NA	NA	NA	NA
Alcoba�a	mergulho	5249	74	2.17	6	0.478	0.839	1.422	1.645	1.873	2.044	2.17	NA	NA	NA	NA	NA	NA	NA	NA	NA	NA	NA	NA	NA	NA	NA	NA
Alcoba�a	mergulho	5315	73	1.966	6	0.384	0.71	0.935	1.311	1.654	1.877	1.966	NA	NA	NA	NA	NA	NA	NA	NA	NA	NA	NA	NA	NA	NA	NA	NA
Alcoba�a	mergulho	5316	69	1.624	6	0.274	0.667	0.916	1.111	1.327	1.491	1.624	NA	NA	NA	NA	NA	NA	NA	NA	NA	NA	NA	NA	NA	NA	NA	NA
Alcoba�a	mergulho	5324	52	1.205	6	0.189	0.338	0.49	0.658	0.906	1.125	1.205	NA	NA	NA	NA	NA	NA	NA	NA	NA	NA	NA	NA	NA	NA	NA	NA
Alcoba�a	mergulho	5385	73	1.457	6	0.258	0.504	0.774	1.035	1.213	1.354	1.457	NA	NA	NA	NA	NA	NA	NA	NA	NA	NA	NA	NA	NA	NA	NA	NA
Alcoba�a	mergulho	5421	68	1.598	6	0.38	0.622	0.86	1.08	1.23	1.504	1.598	NA	NA	NA	NA	NA	NA	NA	NA	NA	NA	NA	NA	NA	NA	NA	NA
Alcoba�a	mergulho	5424	60	1.11	6	0.152	0.327	0.51	0.68	0.862	1.05	1.11	NA	NA	NA	NA	NA	NA	NA	NA	NA	NA	NA	NA	NA	NA	NA	NA
Alcoba�a	mergulho	5446	59	1.539	6	0.334	0.502	0.643	0.894	1.191	1.464	1.539	NA	NA	NA	NA	NA	NA	NA	NA	NA	NA	NA	NA	NA	NA	NA	NA
Alcoba�a	mergulho	5448	66	0.888	6	0.207	0.282	0.413	0.521	0.635	0.762	0.888	NA	NA	NA	NA	NA	NA	NA	NA	NA	NA	NA	NA	NA	NA	NA	NA
Alcoba�a	mergulho	5638	52.8	1.075	6	0.191	0.382	0.55	0.673	0.847	1.016	1.075	NA	NA	NA	NA	NA	NA	NA	NA	NA	NA	NA	NA	NA	NA	NA	NA
Alcoba�a	mergulho	5642	50.4	1.423	6	0.258	0.526	0.652	0.83	0.982	1.255	1.423	NA	NA	NA	NA	NA	NA	NA	NA	NA	NA	NA	NA	NA	NA	NA	NA
Alcoba�a	mergulho	5650	60.5	1.502	6	0.329	0.519	0.804	0.987	1.199	1.368	1.502	NA	NA	NA	NA	NA	NA	NA	NA	NA	NA	NA	NA	NA	NA	NA	NA
Alcoba�a	mergulho	5653	53	1.281	6	0.298	0.429	0.58	0.696	0.947	1.123	1.281	NA	NA	NA	NA	NA	NA	NA	NA	NA	NA	NA	NA	NA	NA	NA	NA
Alcoba�a	mergulho	5677	42	1.28	6	0.315	0.574	0.801	0.966	1.112	1.206	1.28	NA	NA	NA	NA	NA	NA	NA	NA	NA	NA	NA	NA	NA	NA	NA	NA
Alcoba�a	mergulho	5678	50	1.402	6	0.259	0.443	0.644	0.805	1.08	1.256	1.402	NA	NA	NA	NA	NA	NA	NA	NA	NA	NA	NA	NA	NA	NA	NA	NA
Alcoba�a	mergulho	5681	36.5	1.28	6	0.302	0.43	0.585	0.8	0.991	1.152	1.28	NA	NA	NA	NA	NA	NA	NA	NA	NA	NA	NA	NA	NA	NA	NA	NA
Alcoba�a	mergulho	5718	53.5	0.996	6	0.213	0.353	0.475	0.618	0.767	0.896	0.996	NA	NA	NA	NA	NA	NA	NA	NA	NA	NA	NA	NA	NA	NA	NA	NA
Alcoba�a	mergulho	5719	43	1.715	6	0.302	0.552	0.875	1.103	1.392	1.616	1.715	NA	NA	NA	NA	NA	NA	NA	NA	NA	NA	NA	NA	NA	NA	NA	NA
Alcoba�a	mergulho	5723	50	1.188	6	0.176	0.342	0.442	0.556	0.764	1.021	1.188	NA	NA	NA	NA	NA	NA	NA	NA	NA	NA	NA	NA	NA	NA	NA	NA
Alcoba�a	mergulho	5805	51.2	0.891	6	0.25	0.359	0.482	0.608	0.709	0.824	0.891	NA	NA	NA	NA	NA	NA	NA	NA	NA	NA	NA	NA	NA	NA	NA	NA
Alcoba�a	mergulho	5813	36.5	1.37	6	0.252	0.433	0.652	0.906	1.084	1.276	1.37	NA	NA	NA	NA	NA	NA	NA	NA	NA	NA	NA	NA	NA	NA	NA	NA
Alcoba�a	mergulho	5816	45	0.577	6	0.132	0.235	0.401	0.46	0.516	0.552	0.577	NA	NA	NA	NA	NA	NA	NA	NA	NA	NA	NA	NA	NA	NA	NA	NA
Alcoba�a	mergulho	5824	53	1.312	6	0.321	0.523	0.649	0.753	0.991	1.151	1.312	NA	NA	NA	NA	NA	NA	NA	NA	NA	NA	NA	NA	NA	NA	NA	NA
Alcoba�a	mergulho	5834	43	1.261	6	0.218	0.437	0.657	0.907	0.997	1.124	1.261	NA	NA	NA	NA	NA	NA	NA	NA	NA	NA	NA	NA	NA	NA	NA	NA
Alcoba�a	mergulho	5892	50	0.999	6	0.17	0.322	0.499	0.676	0.779	0.915	0.999	NA	NA	NA	NA	NA	NA	NA	NA	NA	NA	NA	NA	NA	NA	NA	NA
Alcoba�a	mergulho	5902	39	0.977	6	0.131	0.292	0.48	0.648	0.857	0.958	0.977	NA	NA	NA	NA	NA	NA	NA	NA	NA	NA	NA	NA	NA	NA	NA	NA
Alcoba�a	mergulho	6154	47	0.806	6	0.137	0.278	0.46	0.591	0.685	0.778	0.806	NA	NA	NA	NA	NA	NA	NA	NA	NA	NA	NA	NA	NA	NA	NA	NA
Alcoba�a	mergulho	6163	56	1.524	6	0.291	0.494	0.711	1.025	1.314	1.475	1.524	NA	NA	NA	NA	NA	NA	NA	NA	NA	NA	NA	NA	NA	NA	NA	NA
Alcoba�a	mergulho	4552	44	0.714	6	0.276	0.353	0.413	0.482	0.574	0.669	0.714	NA	NA	NA	NA	NA	NA	NA	NA	NA	NA	NA	NA	NA	NA	NA	NA
Alcoba�a	mergulho	4578	44	1.135	6	0.236	0.369	0.49	0.677	0.792	0.964	1.135	NA	NA	NA	NA	NA	NA	NA	NA	NA	NA	NA	NA	NA	NA	NA	NA
Caravelas	mergulho	3152	32.9	1.277	6	0.244	0.381	0.578	0.861	1.069	1.227	1.277	NA	NA	NA	NA	NA	NA	NA	NA	NA	NA	NA	NA	NA	NA	NA	NA
Caravelas	mergulho	3233	37	1.26	6	0.204	0.421	0.668	0.943	1.069	1.208	1.26	NA	NA	NA	NA	NA	NA	NA	NA	NA	NA	NA	NA	NA	NA	NA	NA
Caravelas	mergulho	5580	33	1.096	6	0.229	0.379	0.548	0.759	0.963	1.087	1.096	NA	NA	NA	NA	NA	NA	NA	NA	NA	NA	NA	NA	NA	NA	NA	NA
Caravelas	mergulho	5922	42	1.125	6	0.107	0.3	0.463	0.617	0.896	1.072	1.125	NA	NA	NA	NA	NA	NA	NA	NA	NA	NA	NA	NA	NA	NA	NA	NA
Caravelas	mergulho	5934	36	0.924	6	0.163	0.324	0.497	0.628	0.777	0.898	0.924	NA	NA	NA	NA	NA	NA	NA	NA	NA	NA	NA	NA	NA	NA	NA	NA
Caravelas	mergulho	6056	38	1.193	6	0.215	0.484	0.713	0.838	1.054	1.174	1.193	NA	NA	NA	NA	NA	NA	NA	NA	NA	NA	NA	NA	NA	NA	NA	NA
Caravelas	mergulho	6066	34	1.23	6	0.317	0.508	0.651	0.851	0.946	1.089	1.23	NA	NA	NA	NA	NA	NA	NA	NA	NA	NA	NA	NA	NA	NA	NA	NA
Caravelas	mergulho	6081	31	0.936	6	0.198	0.332	0.538	0.713	0.808	0.911	0.936	NA	NA	NA	NA	NA	NA	NA	NA	NA	NA	NA	NA	NA	NA	NA	NA
Caravelas	mergulho	6084	33	1.072	6	0.244	0.407	0.568	0.757	0.847	0.974	1.072	NA	NA	NA	NA	NA	NA	NA	NA	NA	NA	NA	NA	NA	NA	NA	NA
Caravelas	mergulho	6176	47	1.378	6	0.197	0.391	0.54	0.796	1.102	1.285	1.378	NA	NA	NA	NA	NA	NA	NA	NA	NA	NA	NA	NA	NA	NA	NA	NA
Caravelas	mergulho	6338	41	1.418	6	0.137	0.404	0.558	0.846	1.059	1.333	1.418	NA	NA	NA	NA	NA	NA	NA	NA	NA	NA	NA	NA	NA	NA	NA	NA
Caravelas	mergulho	6340	44	1.377	6	0.176	0.358	0.563	0.735	0.883	1.188	1.377	NA	NA	NA	NA	NA	NA	NA	NA	NA	NA	NA	NA	NA	NA	NA	NA
Caravelas	redagem	4391	37.5	1.602	6	0.259	0.429	0.587	0.805	1.147	1.41	1.602	NA	NA	NA	NA	NA	NA	NA	NA	NA	NA	NA	NA	NA	NA	NA	NA
Caravelas	redagem	4870	34	1.128	6	0.314	0.485	0.671	0.852	0.985	1.1	1.128	NA	NA	NA	NA	NA	NA	NA	NA	NA	NA	NA	NA	NA	NA	NA	NA
Caravelas	redagem	4876	29	0.957	6	0.262	0.385	0.484	0.637	0.827	0.938	0.957	NA	NA	NA	NA	NA	NA	NA	NA	NA	NA	NA	NA	NA	NA	NA	NA
Caravelas	redagem	4942	29	1.073	6	0.31	0.432	0.529	0.662	0.838	0.98	1.073	NA	NA	NA	NA	NA	NA	NA	NA	NA	NA	NA	NA	NA	NA	NA	NA
Caravelas	redagem	4947	28	0.958	6	0.248	0.362	0.477	0.612	0.728	0.87	0.958	NA	NA	NA	NA	NA	NA	NA	NA	NA	NA	NA	NA	NA	NA	NA	NA
Caravelas	redagem	4950	30	0.886	6	0.176	0.296	0.413	0.54	0.696	0.84	0.886	NA	NA	NA	NA	NA	NA	NA	NA	NA	NA	NA	NA	NA	NA	NA	NA
Caravelas	redagem	4952	31	1.058	6	0.343	0.474	0.592	0.72	0.875	1.028	1.058	NA	NA	NA	NA	NA	NA	NA	NA	NA	NA	NA	NA	NA	NA	NA	NA
Caravelas	redagem	4953	31.5	1.07	6	0.284	0.455	0.6	0.719	0.905	1.009	1.07	NA	NA	NA	NA	NA	NA	NA	NA	NA	NA	NA	NA	NA	NA	NA	NA
Caravelas	redagem	5016	36	1.029	6	0.268	0.452	0.629	0.724	0.83	0.974	1.029	NA	NA	NA	NA	NA	NA	NA	NA	NA	NA	NA	NA	NA	NA	NA	NA
Caravelas	redagem	5024	45	1.184	6	0.301	0.504	0.674	0.844	0.982	1.152	1.184	NA	NA	NA	NA	NA	NA	NA	NA	NA	NA	NA	NA	NA	NA	NA	NA
Alcoba�a	mergulho	4660	50	1.189	5	0.318	0.531	0.699	0.848	1.052	1.189	NA	NA	NA	NA	NA	NA	NA	NA	NA	NA	NA	NA	NA	NA	NA	NA	NA
Alcoba�a	mergulho	4665	45	0.918	5	0.188	0.361	0.554	0.715	0.867	0.918	NA	NA	NA	NA	NA	NA	NA	NA	NA	NA	NA	NA	NA	NA	NA	NA	NA
Alcoba�a	mergulho	4728	42.5	0.845	5	0.195	0.349	0.524	0.692	0.825	0.845	NA	NA	NA	NA	NA	NA	NA	NA	NA	NA	NA	NA	NA	NA	NA	NA	NA
Alcoba�a	mergulho	4740	50	0.928	5	0.209	0.362	0.528	0.709	0.884	0.928	NA	NA	NA	NA	NA	NA	NA	NA	NA	NA	NA	NA	NA	NA	NA	NA	NA
Alcoba�a	mergulho	4823	45	0.942	5	0.239	0.359	0.47	0.739	0.857	0.942	NA	NA	NA	NA	NA	NA	NA	NA	NA	NA	NA	NA	NA	NA	NA	NA	NA
Alcoba�a	mergulho	5100	46.5	1.281	5	0.201	0.384	0.69	0.844	1.093	1.281	NA	NA	NA	NA	NA	NA	NA	NA	NA	NA	NA	NA	NA	NA	NA	NA	NA
Alcoba�a	mergulho	5103	61.5	1.46	5	0.393	0.594	0.947	1.123	1.336	1.46	NA	NA	NA	NA	NA	NA	NA	NA	NA	NA	NA	NA	NA	NA	NA	NA	NA
Alcoba�a	mergulho	5179	49	1.044	5	0.276	0.469	0.75	0.892	1.005	1.044	NA	NA	NA	NA	NA	NA	NA	NA	NA	NA	NA	NA	NA	NA	NA	NA	NA
Alcoba�a	mergulho	5230	64	1.219	5	0.286	0.456	0.752	1.02	1.155	1.219	NA	NA	NA	NA	NA	NA	NA	NA	NA	NA	NA	NA	NA	NA	NA	NA	NA
Alcoba�a	mergulho	5240	54	1.156	5	0.241	0.466	0.687	0.876	1.071	1.156	NA	NA	NA	NA	NA	NA	NA	NA	NA	NA	NA	NA	NA	NA	NA	NA	NA
Alcoba�a	mergulho	5241	59	1.157	5	0.233	0.534	0.678	0.924	1.101	1.157	NA	NA	NA	NA	NA	NA	NA	NA	NA	NA	NA	NA	NA	NA	NA	NA	NA
Alcoba�a	mergulho	5326	52	1.672	5	0.265	0.523	0.879	1.208	1.478	1.672	NA	NA	NA	NA	NA	NA	NA	NA	NA	NA	NA	NA	NA	NA	NA	NA	NA
Alcoba�a	mergulho	5398	62	1.417	5	0.267	0.556	0.822	1.129	1.276	1.417	NA	NA	NA	NA	NA	NA	NA	NA	NA	NA	NA	NA	NA	NA	NA	NA	NA
Alcoba�a	mergulho	5418	58	1.041	5	0.221	0.395	0.559	0.77	0.918	1.041	NA	NA	NA	NA	NA	NA	NA	NA	NA	NA	NA	NA	NA	NA	NA	NA	NA
Alcoba�a	mergulho	5657	59	1.056	5	0.236	0.39	0.602	0.804	0.94	1.056	NA	NA	NA	NA	NA	NA	NA	NA	NA	NA	NA	NA	NA	NA	NA	NA	NA
Alcoba�a	mergulho	5730	49.5	1.023	5	0.246	0.465	0.658	0.786	0.932	1.023	NA	NA	NA	NA	NA	NA	NA	NA	NA	NA	NA	NA	NA	NA	NA	NA	NA
Alcoba�a	mergulho	5807	38	1.164	5	0.302	0.451	0.663	0.846	1.116	1.164	NA	NA	NA	NA	NA	NA	NA	NA	NA	NA	NA	NA	NA	NA	NA	NA	NA
Alcoba�a	mergulho	5814	34	1.21	5	0.284	0.438	0.657	0.897	1.086	1.21	NA	NA	NA	NA	NA	NA	NA	NA	NA	NA	NA	NA	NA	NA	NA	NA	NA
Alcoba�a	mergulho	5827	56.5	1.057	5	0.288	0.463	0.675	0.79	0.977	1.057	NA	NA	NA	NA	NA	NA	NA	NA	NA	NA	NA	NA	NA	NA	NA	NA	NA
Alcoba�a	mergulho	5970	60	1.161	5	0.165	0.433	0.637	0.902	1.113	1.161	NA	NA	NA	NA	NA	NA	NA	NA	NA	NA	NA	NA	NA	NA	NA	NA	NA
Alcoba�a	mergulho	6094	50	1.42	5	0.334	0.514	0.761	1.051	1.272	1.42	NA	NA	NA	NA	NA	NA	NA	NA	NA	NA	NA	NA	NA	NA	NA	NA	NA
Alcoba�a	mergulho	4561	61	0.612	5	0.208	0.314	0.421	0.54	0.577	0.612	NA	NA	NA	NA	NA	NA	NA	NA	NA	NA	NA	NA	NA	NA	NA	NA	NA
Alcoba�a	mergulho	4593	49	0.631	5	0.1	0.171	0.273	0.451	0.545	0.631	NA	NA	NA	NA	NA	NA	NA	NA	NA	NA	NA	NA	NA	NA	NA	NA	NA
Caravelas	mergulho	3150	34.6	0.865	5	0.242	0.355	0.534	0.739	0.824	0.865	NA	NA	NA	NA	NA	NA	NA	NA	NA	NA	NA	NA	NA	NA	NA	NA	NA
Caravelas	mergulho	3227	41.5	0.9	5	0.187	0.366	0.514	0.715	0.864	0.9	NA	NA	NA	NA	NA	NA	NA	NA	NA	NA	NA	NA	NA	NA	NA	NA	NA
Caravelas	mergulho	3229	45.5	1.083	5	0.27	0.471	0.678	0.896	1.046	1.083	NA	NA	NA	NA	NA	NA	NA	NA	NA	NA	NA	NA	NA	NA	NA	NA	NA
Caravelas	mergulho	3241	35.9	1.276	5	0.302	0.611	0.912	1.103	1.234	1.276	NA	NA	NA	NA	NA	NA	NA	NA	NA	NA	NA	NA	NA	NA	NA	NA	NA
Caravelas	mergulho	5582	31	0.689	5	0.171	0.329	0.441	0.557	0.645	0.689	NA	NA	NA	NA	NA	NA	NA	NA	NA	NA	NA	NA	NA	NA	NA	NA	NA
Caravelas	mergulho	5923	28	0.787	5	0.17	0.265	0.454	0.649	0.773	0.787	NA	NA	NA	NA	NA	NA	NA	NA	NA	NA	NA	NA	NA	NA	NA	NA	NA
Caravelas	mergulho	5927	36	1.107	5	0.301	0.454	0.646	0.805	0.991	1.107	NA	NA	NA	NA	NA	NA	NA	NA	NA	NA	NA	NA	NA	NA	NA	NA	NA
Caravelas	mergulho	5964	37	1.039	5	0.191	0.384	0.507	0.729	0.893	1.039	NA	NA	NA	NA	NA	NA	NA	NA	NA	NA	NA	NA	NA	NA	NA	NA	NA
Caravelas	mergulho	6032	47	1.131	5	0.22	0.411	0.631	0.858	1.061	1.131	NA	NA	NA	NA	NA	NA	NA	NA	NA	NA	NA	NA	NA	NA	NA	NA	NA
Caravelas	mergulho	6039	53	1.525	5	0.279	0.519	0.856	1.137	1.365	1.525	NA	NA	NA	NA	NA	NA	NA	NA	NA	NA	NA	NA	NA	NA	NA	NA	NA
Caravelas	mergulho	6043	33	1.357	5	0.354	0.664	0.948	1.12	1.325	1.357	NA	NA	NA	NA	NA	NA	NA	NA	NA	NA	NA	NA	NA	NA	NA	NA	NA
Caravelas	mergulho	6049	35	1.56	5	0.536	0.853	1.125	1.372	1.531	1.56	NA	NA	NA	NA	NA	NA	NA	NA	NA	NA	NA	NA	NA	NA	NA	NA	NA
Caravelas	mergulho	6072	31	1.131	5	0.273	0.47	0.591	0.801	1.007	1.131	NA	NA	NA	NA	NA	NA	NA	NA	NA	NA	NA	NA	NA	NA	NA	NA	NA
Caravelas	mergulho	6078	35	1.275	5	0.249	0.459	0.69	0.9	1.098	1.275	NA	NA	NA	NA	NA	NA	NA	NA	NA	NA	NA	NA	NA	NA	NA	NA	NA
Caravelas	mergulho	6173	41	1.039	5	0.207	0.401	0.588	0.76	0.948	1.039	NA	NA	NA	NA	NA	NA	NA	NA	NA	NA	NA	NA	NA	NA	NA	NA	NA
Caravelas	redagem	4139	44	1.453	5	0.408	0.665	0.956	1.158	1.406	1.453	NA	NA	NA	NA	NA	NA	NA	NA	NA	NA	NA	NA	NA	NA	NA	NA	NA
Caravelas	redagem	4382	44.5	0.744	5	0.111	0.252	0.399	0.537	0.646	0.744	NA	NA	NA	NA	NA	NA	NA	NA	NA	NA	NA	NA	NA	NA	NA	NA	NA
Caravelas	redagem	4385	36	1.458	5	0.471	0.632	0.809	1.111	1.278	1.458	NA	NA	NA	NA	NA	NA	NA	NA	NA	NA	NA	NA	NA	NA	NA	NA	NA
Caravelas	redagem	4427	38	0.919	5	0.181	0.391	0.5	0.72	0.837	0.919	NA	NA	NA	NA	NA	NA	NA	NA	NA	NA	NA	NA	NA	NA	NA	NA	NA
Caravelas	redagem	4429	35	0.777	5	0.175	0.286	0.446	0.549	0.717	0.777	NA	NA	NA	NA	NA	NA	NA	NA	NA	NA	NA	NA	NA	NA	NA	NA	NA
Caravelas	redagem	4437	43.5	0.706	5	0.12	0.344	0.468	0.55	0.646	0.706	NA	NA	NA	NA	NA	NA	NA	NA	NA	NA	NA	NA	NA	NA	NA	NA	NA
Caravelas	redagem	4496	32	0.706	5	0.136	0.293	0.404	0.525	0.639	0.706	NA	NA	NA	NA	NA	NA	NA	NA	NA	NA	NA	NA	NA	NA	NA	NA	NA
Caravelas	redagem	4878	32	1.343	5	0.401	0.551	0.828	1.02	1.229	1.343	NA	NA	NA	NA	NA	NA	NA	NA	NA	NA	NA	NA	NA	NA	NA	NA	NA
Caravelas	redagem	4939	30	1.232	5	0.314	0.632	0.964	1.087	1.2	1.232	NA	NA	NA	NA	NA	NA	NA	NA	NA	NA	NA	NA	NA	NA	NA	NA	NA
Caravelas	redagem	4941	31	0.998	5	0.271	0.433	0.537	0.796	0.953	0.998	NA	NA	NA	NA	NA	NA	NA	NA	NA	NA	NA	NA	NA	NA	NA	NA	NA
Caravelas	redagem	5020	30	1.347	5	0.392	0.654	0.879	1.113	1.289	1.347	NA	NA	NA	NA	NA	NA	NA	NA	NA	NA	NA	NA	NA	NA	NA	NA	NA
Caravelas	redagem	5025	32	1.239	5	0.494	0.797	0.92	1.078	1.192	1.239	NA	NA	NA	NA	NA	NA	NA	NA	NA	NA	NA	NA	NA	NA	NA	NA	NA
Caravelas	redagem	5026	32	0.846	5	0.212	0.266	0.372	0.582	0.749	0.846	NA	NA	NA	NA	NA	NA	NA	NA	NA	NA	NA	NA	NA	NA	NA	NA	NA
Caravelas	redagem	5123	40	1.051	5	0.279	0.376	0.562	0.754	1.01	1.051	NA	NA	NA	NA	NA	NA	NA	NA	NA	NA	NA	NA	NA	NA	NA	NA	NA
Caravelas	redagem	5125	38	1.225	5	0.298	0.426	0.678	1.062	1.188	1.225	NA	NA	NA	NA	NA	NA	NA	NA	NA	NA	NA	NA	NA	NA	NA	NA	NA
Alcoba�a	mergulho	4820	33.5	1.206	4	0.383	0.671	1.008	1.173	1.206	NA	NA	NA	NA	NA	NA	NA	NA	NA	NA	NA	NA	NA	NA	NA	NA	NA	NA
Alcoba�a	mergulho	5427	57	1.551	4	0.48	0.808	1.053	1.363	1.551	NA	NA	NA	NA	NA	NA	NA	NA	NA	NA	NA	NA	NA	NA	NA	NA	NA	NA
Alcoba�a	mergulho	5431	62	0.935	4	0.17	0.288	0.507	0.787	0.935	NA	NA	NA	NA	NA	NA	NA	NA	NA	NA	NA	NA	NA	NA	NA	NA	NA	NA
Alcoba�a	mergulho	5669	46	0.541	4	0.149	0.255	0.309	0.432	0.541	NA	NA	NA	NA	NA	NA	NA	NA	NA	NA	NA	NA	NA	NA	NA	NA	NA	NA
Alcoba�a	mergulho	5675	45.5	1.1	4	0.321	0.531	0.718	0.914	1.1	NA	NA	NA	NA	NA	NA	NA	NA	NA	NA	NA	NA	NA	NA	NA	NA	NA	NA
Alcoba�a	mergulho	5806	38	1.482	4	0.325	0.489	0.861	1.221	1.482	NA	NA	NA	NA	NA	NA	NA	NA	NA	NA	NA	NA	NA	NA	NA	NA	NA	NA
Alcoba�a	mergulho	5829	49	1.128	4	0.188	0.427	0.738	0.948	1.128	NA	NA	NA	NA	NA	NA	NA	NA	NA	NA	NA	NA	NA	NA	NA	NA	NA	NA
Caravelas	mergulho	3147	36	0.655	4	0.19	0.366	0.514	0.621	0.655	NA	NA	NA	NA	NA	NA	NA	NA	NA	NA	NA	NA	NA	NA	NA	NA	NA	NA
Caravelas	mergulho	3149	33.3	0.868	4	0.355	0.599	0.702	0.802	0.868	NA	NA	NA	NA	NA	NA	NA	NA	NA	NA	NA	NA	NA	NA	NA	NA	NA	NA
Caravelas	mergulho	3230	34.5	1.201	4	0.204	0.523	0.821	1.028	1.201	NA	NA	NA	NA	NA	NA	NA	NA	NA	NA	NA	NA	NA	NA	NA	NA	NA	NA
Caravelas	mergulho	3237	34.9	1.467	4	0.413	0.738	0.986	1.303	1.467	NA	NA	NA	NA	NA	NA	NA	NA	NA	NA	NA	NA	NA	NA	NA	NA	NA	NA
Caravelas	mergulho	5917	40	0.887	4	0.229	0.422	0.553	0.808	0.887	NA	NA	NA	NA	NA	NA	NA	NA	NA	NA	NA	NA	NA	NA	NA	NA	NA	NA
Caravelas	mergulho	5919	38	1.173	4	0.318	0.684	0.898	1.136	1.173	NA	NA	NA	NA	NA	NA	NA	NA	NA	NA	NA	NA	NA	NA	NA	NA	NA	NA
Caravelas	mergulho	5926	35	1.113	4	0.251	0.477	0.695	0.985	1.113	NA	NA	NA	NA	NA	NA	NA	NA	NA	NA	NA	NA	NA	NA	NA	NA	NA	NA
Caravelas	mergulho	6073	32	1.131	4	0.3	0.505	0.811	1.039	1.131	NA	NA	NA	NA	NA	NA	NA	NA	NA	NA	NA	NA	NA	NA	NA	NA	NA	NA
Caravelas	mergulho	6343	42	1.139	4	0.287	0.533	0.742	1.015	1.139	NA	NA	NA	NA	NA	NA	NA	NA	NA	NA	NA	NA	NA	NA	NA	NA	NA	NA
Caravelas	redagem	4388	36	0.837	4	0.282	0.457	0.611	0.768	0.837	NA	NA	NA	NA	NA	NA	NA	NA	NA	NA	NA	NA	NA	NA	NA	NA	NA	NA
Caravelas	redagem	4420	34	0.942	4	0.336	0.597	0.754	0.881	0.942	NA	NA	NA	NA	NA	NA	NA	NA	NA	NA	NA	NA	NA	NA	NA	NA	NA	NA
Caravelas	redagem	4434	34.5	0.657	4	0.245	0.409	0.555	0.637	0.657	NA	NA	NA	NA	NA	NA	NA	NA	NA	NA	NA	NA	NA	NA	NA	NA	NA	NA
Caravelas	redagem	4439	47.5	1.009	4	0.232	0.504	0.681	0.889	1.009	NA	NA	NA	NA	NA	NA	NA	NA	NA	NA	NA	NA	NA	NA	NA	NA	NA	NA
Caravelas	redagem	4440	36	1.041	4	0.321	0.539	0.754	0.935	1.041	NA	NA	NA	NA	NA	NA	NA	NA	NA	NA	NA	NA	NA	NA	NA	NA	NA	NA
Caravelas	redagem	4492	33.5	0.759	4	0.17	0.323	0.514	0.668	0.759	NA	NA	NA	NA	NA	NA	NA	NA	NA	NA	NA	NA	NA	NA	NA	NA	NA	NA
Caravelas	redagem	4493	30.5	0.554	4	0.167	0.268	0.425	0.517	0.554	NA	NA	NA	NA	NA	NA	NA	NA	NA	NA	NA	NA	NA	NA	NA	NA	NA	NA
Caravelas	redagem	4872	31.5	0.948	4	0.227	0.385	0.627	0.851	0.948	NA	NA	NA	NA	NA	NA	NA	NA	NA	NA	NA	NA	NA	NA	NA	NA	NA	NA
Caravelas	redagem	4879	35	0.956	4	0.361	0.532	0.716	0.914	0.956	NA	NA	NA	NA	NA	NA	NA	NA	NA	NA	NA	NA	NA	NA	NA	NA	NA	NA
Caravelas	redagem	4937	30	0.995	4	0.295	0.566	0.744	0.945	0.995	NA	NA	NA	NA	NA	NA	NA	NA	NA	NA	NA	NA	NA	NA	NA	NA	NA	NA
Caravelas	redagem	4949	32	0.715	4	0.365	0.485	0.606	0.687	0.715	NA	NA	NA	NA	NA	NA	NA	NA	NA	NA	NA	NA	NA	NA	NA	NA	NA	NA
Caravelas	redagem	4954	31	0.778	4	0.3	0.443	0.596	0.722	0.778	NA	NA	NA	NA	NA	NA	NA	NA	NA	NA	NA	NA	NA	NA	NA	NA	NA	NA
Caravelas	redagem	5017	39.5	1.336	4	0.311	0.626	0.959	1.259	1.336	NA	NA	NA	NA	NA	NA	NA	NA	NA	NA	NA	NA	NA	NA	NA	NA	NA	NA
Caravelas	redagem	5027	32	0.89	4	0.208	0.405	0.586	0.795	0.89	NA	NA	NA	NA	NA	NA	NA	NA	NA	NA	NA	NA	NA	NA	NA	NA	NA	NA
Caravelas	redagem	5117	40	0.619	4	0.161	0.291	0.42	0.6	0.619	NA	NA	NA	NA	NA	NA	NA	NA	NA	NA	NA	NA	NA	NA	NA	NA	NA	NA
Alcoba�a	mergulho	5671	48.5	0.978	3	0.397	0.578	0.825	0.978	NA	NA	NA	NA	NA	NA	NA	NA	NA	NA	NA	NA	NA	NA	NA	NA	NA	NA	NA
Caravelas	mergulho	3226	42.2	0.88	3	0.279	0.508	0.791	0.88	NA	NA	NA	NA	NA	NA	NA	NA	NA	NA	NA	NA	NA	NA	NA	NA	NA	NA	NA
Caravelas	mergulho	3240	37	0.91	3	0.385	0.646	0.833	0.91	NA	NA	NA	NA	NA	NA	NA	NA	NA	NA	NA	NA	NA	NA	NA	NA	NA	NA	NA
Caravelas	mergulho	6244	16	0.785	3	0.206	0.449	0.626	0.785	NA	NA	NA	NA	NA	NA	NA	NA	NA	NA	NA	NA	NA	NA	NA	NA	NA	NA	NA
Caravelas	mergulho	6253	18.5	0.752	3	0.362	0.536	0.733	0.752	NA	NA	NA	NA	NA	NA	NA	NA	NA	NA	NA	NA	NA	NA	NA	NA	NA	NA	NA
Caravelas	mergulho	6257	18	0.881	3	0.356	0.552	0.832	0.881	NA	NA	NA	NA	NA	NA	NA	NA	NA	NA	NA	NA	NA	NA	NA	NA	NA	NA	NA
Caravelas	redagem	4955	28.5	0.768	3	0.257	0.486	0.721	0.768	NA	NA	NA	NA	NA	NA	NA	NA	NA	NA	NA	NA	NA	NA	NA	NA	NA	NA	NA
Caravelas	redagem	4956	29	0.826	3	0.352	0.608	0.767	0.826	NA	NA	NA	NA	NA	NA	NA	NA	NA	NA	NA	NA	NA	NA	NA	NA	NA	NA	NA
Caravelas	redagem	5028	26.5	1.102	3	0.519	0.746	1.037	1.102	NA	NA	NA	NA	NA	NA	NA	NA	NA	NA	NA	NA	NA	NA	NA	NA	NA	NA	NA
Caravelas	mergulho	6242	21.5	0.783	2	0.329	0.7	0.783	NA	NA	NA	NA	NA	NA	NA	NA	NA	NA	NA	NA	NA	NA	NA	NA	NA	NA	NA	NA
Caravelas	mergulho	6243	18	0.826	2	0.355	0.632	0.826	NA	NA	NA	NA	NA	NA	NA	NA	NA	NA	NA	NA	NA	NA	NA	NA	NA	NA	NA	NA
Caravelas	mergulho	6247	16	0.699	2	0.336	0.518	0.699	NA	NA	NA	NA	NA	NA	NA	NA	NA	NA	NA	NA	NA	NA	NA	NA	NA	NA	NA	NA
Caravelas	mergulho	6259	15	0.848	2	0.619	0.83	0.848	NA	NA	NA	NA	NA	NA	NA	NA	NA	NA	NA	NA	NA	NA	NA	NA	NA	NA	NA	NA
Caravelas	mergulho	6260	14	0.8	2	0.379	0.764	0.8	NA	NA	NA	NA	NA	NA	NA	NA	NA	NA	NA	NA	NA	NA	NA	NA	NA	NA	NA	NA
Caravelas	mergulho	6250	13.5	0.721	1	0.38	0.721	NA	NA	NA	NA	NA	NA	NA	NA	NA	NA	NA	NA	NA	NA	NA	NA	NA	NA	NA	NA	NA
