# Supplementary material for: Age, growth, reproduction and management of Southwestern Atlantic’s largest and endangered herbivorous reef fish, Scarus trispinosus Valenciennes, 1840
Source: PeerJ. 2019 Aug 30;7:e7459. doi: 10.7717/peerj.7459 (PMC6718160; doi:10.7717/peerj.7459)
Supplement: Supplemental Information 14 [file peerj-07-7459-s014.zip › peerj-26845-AGE_females.csv]

Lt	t
21.5	2
16	2
14	2
36	4
33.3	4
34.5	4
34.9	4
34	4
34.5	4
47.5	4
36	4
33.5	4
30.5	4
33.5	4
62	4
38	4
35	4
34.6	5
41.5	5
45.5	5
35.9	5
44	5
38	5
35	5
43.5	5
32	5
50	5
38	5
64	5
59	5
62	5
28	5
37	5
47	5
41	5
32.9	6
37	6
58	6
48	6
50.5	6
51	6
45	6
54	6
34	6
29	6
31	6
69	6
52	6
66	6
33	6
50.4	6
60.5	6
53	6
51.2	6
50	6
42	6
56	6
47	6
32.7	7
40	7
43.5	7
64	7
46	7
43.5	7
58	7
42	7
52	7
47.5	7
46	7
48	7
46.5	7
61	7
62	7
64	7
57	7
68	7
57	7
39.5	7
54.6	7
52	7
37	7
48	7
43	7
37	7
48	7
64	8
69	8
70	8
43	8
67	8
65	8
64	8
62	8
75	8
57	8
59	8
59.5	8
61	8
34	8
59	8
62	8
57	8
45	8
44	8
57	9
71	9
63	9
70	9
55	9
65	9
62	9
45	9
71	10
55	10
64	10
73	11
70	11
73	11
75	11
57	11
67	13
74	14
72	14
60	18
