# Supplementary material for: Age, growth, reproduction and management of Southwestern Atlantic’s largest and endangered herbivorous reef fish, Scarus trispinosus Valenciennes, 1840
Source: PeerJ. 2019 Aug 30;7:e7459. doi: 10.7717/peerj.7459 (PMC6718160; doi:10.7717/peerj.7459)
Supplement: Supplemental Information 14 [file peerj-07-7459-s014.zip › peerj-26845-BACK_CALCULATED_SIZES_valretroc.csv]

local	arte	n	ls	Raio	Idade	age	A	bcm1	bcm2	bcm3	bcm4	bcm6	bcm7	bcm8	bcm9	bcm10	bcm11	bcm13	bcm14	bcm15	bcm16	bcm17	bcm19	bcm20	bcm21	bcm22
1	Alcoba�a	mergulho	4854	77	3.032	22	1	0.178	4.5204485488	24.1766128408	19.5572033898	21.1335109384	-4.760881989	-25.7369419361	4.0639576635	12.3397295932	13.8200996779	0.6750955506	17.2514510159	8.8183608459	15.5883692561	16.1555283172	17.3555231389	41.1773943332	NA	25.4128745828	10.336668509
2	Alcoba�a	mergulho	6097	64	2.097	20	1	0.201	6.1344778255	25.0149957764	20.0231945177	23.5334967877	-3.9325536248	-20.8636886511	4.3869609943	14.0763833643	15.4592508432	1.2727818697	18.319304298	10.0539827328	17.2804010497	17.6141829464	18.0193568547	32.6269694538	NA	30.6440815341	10.9925081743
3	Alcoba�a	mergulho	4143	83	1.525	19	1	0.198	10.7763934426	28.9472366438	19.9049056604	37.611506861	1.2323647814	-13.3124122519	6.4715449024	22.2077608383	24.0954606898	2.7405902559	20.347177441	9.8534319128	27.0811372513	25.0727138195	28.0863408659	52.8768429731	NA	49.571090704	12.148222612
4	Alcoba�a	mergulho	4853	77	1.41	18	1	0.316	17.2567375887	33.4588712633	25.4644628099	40.5590196046	3.6751431632	1.3742798163	8.356853221	29.3102811157	31.1154838539	6.3289197027	26.9472671447	18.0127986678	33.1258544154	31.5631541763	32.9273746195	50.6837811488	NA	50.3437456041	14.7105860606
5	Alcoba�a	mergulho	4889	60	1.172	18	1	0.184	9.4197952218	27.0234699193	19.341563786	31.4124266026	0.8274321221	-12.6045200631	5.0324659845	18.1490329411	19.542822817	2.7210712317	18.8870727064	8.8867122446	22.1854675118	21.1913111788	23.3442726926	46.3464764251	NA	40.8777542704	12.258493113
6	Alcoba�a	mergulho	5102	84	1.697	18	1	0.182	9.0088391279	27.6513666171	19.2304609218	35.0280088542	0.0083182439	-17.5679549781	6.3006428228	19.8655430437	21.7194077458	2.0154361676	19.0901086537	8.7248073705	24.6890385055	22.9425502461	25.8803418865	49.6402984257	NA	46.6354566291	11.5719529141
7	Alcoba�a	mergulho	6090	83	2.529	18	1	0.263	8.6314748913	27.3419612996	21.7041648776	28.1768055578	-4.4221849096	-18.2431299755	6.5621598465	19.242286943	21.0639114202	1.8915148174	21.6166782861	13.5016948739	22.6882596199	22.3720031598	23.420702647	39.1588223105	NA	34.4215156008	11.4743361028
8	Alcoba�a	mergulho	4676	78	1.559	17	1	0.266	13.3085311097	30.6276746369	22.8167770419	37.0129066805	1.0877346254	-8.0221121969	7.6887983365	24.8965773679	26.7195423375	4.0650937297	23.6717423206	14.4408333543	28.9450781673	27.5033044076	29.114194434	48.0096117401	NA	47.2041730127	13.1530453876
9	Alcoba�a	mergulho	4677	79	2.283	17	1	0.275	9.5159877354	27.8827159133	22.1243398944	29.1882206677	-3.8825053432	-16.2427447994	6.9177001426	20.1382089943	21.9155719751	2.3013433102	22.2348947541	14.1897053481	23.5416107388	23.164331293	23.9395017896	37.9962460826	NA	36.2160112452	11.8285656398
10	Alcoba�a	mergulho	5254	75	1.771	17	1	0.42	17.7865612648	33.716378366	27.7021005729	37.0878811974	0.0384744803	2.3285330051	9.5090648349	29.6110129157	31.363770162	6.7754270098	29.5063525112	22.4384880158	32.5652714878	31.8206757518	31.9431794248	41.4351871882	NA	44.3775295776	15.0314766961
11	Alcoba�a	mergulho	6194	76	1.642	17	1	0.161	7.4518879415	26.2864665203	18.4854368932	31.7498232361	-0.5921340122	-20.2844254213	5.6417269013	16.9624730433	18.6119852415	1.5698289201	17.6111129351	7.3039529002	21.5637150737	20.2761610493	22.9785071463	46.3808267684	NA	42.7549052335	11.2273246712
12	Alcoba�a	mergulho	5255	77	1.45	15	1	0.228	12.1075862069	29.7061491295	21.2768	36.9877235212	1.4636192881	-11.4237914325	7.7366960296	23.3147056405	25.1036402562	3.5011428	21.8835278524	11.9815165316	27.699427622	26.0460872341	28.2896327315	50.505811356	NA	47.9019726313	12.75477541
13	Alcoba�a	mergulho	5259	69	1.152	15	1	0.193	11.5598958333	28.9435122239	19.6397058824	36.7784916672	2.6599184601	-11.1296611639	6.8052973856	21.7656909505	23.3764604192	3.4879912933	20.1916295166	9.4656714536	26.3525960877	24.5611673108	27.5771431251	53.7304281214	NA	47.5419329297	12.8005312752
14	Alcoba�a	mergulho	5388	69	2.623	15	1	0.39	10.2592451392	28.0364891711	23.8423442014	25.2856026908	-8.1323968733	-13.9719225583	7.6226520198	20.1509214641	21.7456690056	2.8573914919	24.5647526554	18.3630927366	22.5494536304	23.0980577315	22.8309072949	32.1769560769	NA	28.9846264082	12.3214398203
15	Alcoba�a	mergulho	4881	67	1.91	14	1	0.216	7.5769633508	26.0975202041	20.4397660819	26.6326435716	-3.0350858619	-19.9319952501	6.1616145135	16.3971880816	17.8894322537	1.7564741376	19.4161174182	10.91362569	19.8331569206	19.7043836576	20.4197934024	36.0105468911	NA	34.6989642588	11.4270244707
16	Alcoba�a	mergulho	5303	76	2.066	14	1	0.31	11.403678606	29.1524459267	23.3011789925	31.0294078516	-3.1919012584	-13.202461784	8.3544052	22.3264701514	24.0846021779	3.19564554	23.9078251623	16.1311626643	25.6024356825	25.1357610366	25.619654266	38.1300117404	NA	38.4234728325	12.5359329563
17	Alcoba�a	mergulho	5304	81	1.309	14	1	0.243	15.0366692131	32.0422535597	22.3651938683	41.9405155656	4.0746818479	-6.7742465982	9.1341751952	27.3015056073	29.2019676244	4.8602643358	23.71766009	13.301171617	31.9718437219	29.7403629019	32.5057739923	57.0385456205	NA	53.5381173652	13.6793426333
18	Alcoba�a	mergulho	5417	74	1.553	14	1	0.212	10.1017385705	28.1332164634	20.4789356984	33.5726971238	-0.0387445969	-15.5677194246	7.2978043092	20.4511133717	22.1450917687	2.6568491688	20.461595301	10.8075276394	24.6581727302	23.4141337264	25.3678769513	46.3012392348	NA	43.9562326464	12.1369370142
19	Alcoba�a	mergulho	6205	72	2.336	14	1	0.232	7.1506849315	25.958870397	20.7790262172	25.2101933982	-4.4244575978	-21.4400887731	6.3088513753	16.2031821	17.769759766	1.5193725197	19.8217615828	11.726697258	19.4570973217	19.5696399131	20.140768212	34.6967457862	NA	31.7988875599	11.1971654817
20	Alcoba�a	mergulho	4473	79	1.755	13	1	0.156	7.0222222222	26.0481281279	18.3305466238	31.4506299816	-0.8511612955	-22.6756342369	6.6728487221	16.5496192998	18.2303130397	1.3851156276	17.3032348759	6.9688033591	21.2170096724	19.9208611143	22.727270464	45.9772541114	NA	42.4516139455	11.0492796803
21	Alcoba�a	mergulho	4755	79	1.678	13	1	0.253	11.9112038141	29.6448038635	22.1156968877	35.3599911389	0.0095066798	-13.1267445393	8.7402231664	23.280266012	25.1086603536	3.3486968509	22.6805491828	13.4836744076	27.3406938413	26.0292058045	27.6269236525	46.1357938325	NA	45.4198820676	12.6287548805
22	Alcoba�a	mergulho	5199	67	2.811	13	1	0.192	4.5763073639	24.0320877086	19.8559938721	19.7361782957	-5.3329554502	-26.6716274868	5.0258608553	11.8399834952	13.1804168998	0.7564773439	17.505164145	9.600360585	14.7343872891	15.6645413153	15.990289053	33.1239487227	NA	24.2258857254	10.4506832489
23	Alcoba�a	mergulho	5248	75	0.964	13	1	0.097	7.5466804979	26.3275660082	12.585078534	40.1457894942	2.7140981493	-21.2676602509	6.4109805366	17.0214659979	18.6574050068	1.617639562	14.1410422395	0.6802935252	23.7039676794	20.3232384165	27.7527260099	67.2083151901	NA	53.5560265468	11.2736653804
24	Alcoba�a	mergulho	5836	79	1.702	13	1	0.15	6.9623971798	26.0041166554	18.0359520639	31.9087919277	-0.6144562417	-22.7924812163	6.6363708208	16.4584276991	18.1360603324	1.3654573955	17.0221936467	6.4927778981	21.250390843	19.8388831975	22.8848885367	47.1360333372	NA	43.2337159463	11.0312293078
25	Alcoba�a	mergulho	6092	71	1.156	13	1	0.146	8.9671280277	27.2118622544	17.1192468619	36.1491955599	1.9009941593	-17.913912102	6.7636889861	18.6610107766	20.2696001955	2.2385955957	17.2990190051	5.7164225106	23.8632542679	21.7708608766	25.947440593	56.1140897455	NA	47.9604202965	11.8182601261
26	Alcoba�a	mergulho	4464	69	1.357	13	1	0.113	5.7457627119	24.8889626076	16.3154710458	30.9964021398	0.0074469612	-24.3750425503	5.60664471	13.8580514858	15.3052760028	1.0847910083	14.8515813524	3.5268662622	18.900661968	17.4591694704	21.3298625552	49.5416705428	NA	42.5599017986	10.7937591896
27	Alcoba�a	mergulho	4890	71	1.623	12	1	0.235	10.28034504	28.1388437982	21.2543921293	31.9653422355	-0.8524515487	-15.6774357042	8.0036864893	20.3829225452	22.019353207	2.8127932421	21.212894988	12.2097997951	24.1934634311	23.3270094646	24.6165773802	42.6985394246	NA	41.4112875375	12.275480151
28	Alcoba�a	mergulho	5086	86	2.262	12	1	0.197	7.4898320071	26.553280135	19.9039767216	29.8650860451	-2.4724572406	-22.6257713563	7.5916197443	17.7798705167	19.6015009816	1.4572431045	19.1539512501	9.8118881168	21.9417436602	21.0595811689	23.0630177876	42.3426486424	NA	38.5617498228	11.0881585657
29	Alcoba�a	mergulho	5164	78	2.621	12	1	0.268	7.975581839	26.7224578854	21.629078893	25.8985613574	-5.3521168498	-21.0476515092	7.5821834952	17.886836738	19.5933710416	1.728084133	21.30314124	13.5656549523	21.0427578247	21.1202027669	21.7961189606	36.8421737206	NA	31.2730760462	11.3578765444
30	Alcoba�a	mergulho	6107	68	2.253	12	1	0.223	6.730581447	25.5457818246	20.5377496347	24.2420707773	-4.3996750985	-22.5284132178	6.4263032834	15.2695572216	16.748136449	1.4268631341	19.2866165638	11.2251102672	18.4425725805	18.7066033721	19.1063705457	33.2754919382	NA	30.9080275808	11.1262710388
31	Alcoba�a	mergulho	6210	73	2.184	12	1	0.145	4.8466117216	24.3423009512	18.5307459677	24.7612014164	-2.6522968637	-26.7604915125	5.6560589776	12.6660034997	14.1159524192	0.7860547725	16.1433315168	6.6344248657	16.5790195729	16.426440521	18.1220780803	37.1844685711	NA	33.0648869503	10.4703797012
32	Alcoba�a	mergulho	5208	70	2.4	11	1	0.375	10.9375	28.5567649964	23.9772727273	27.0666383493	-6.5896183419	-14.701382652	9.1805412203	21.1087901985	22.7342105457	3.1494018638	24.7296145382	18.2003550895	23.6955490289	23.9754193399	23.7558465984	32.7973761266	NA	31.8789391568	12.5396869167
33	Alcoba�a	mergulho	5383	75	1.482	11	1	0.18	9.1093117409	27.4551171293	19.1419656786	34.0330414537	0.3493794141	-18.9237786818	8.0197666549	19.2211031773	20.910600854	2.2152660484	18.9161601652	8.5818673854	23.8273739022	22.3071496213	25.0158260041	49.113344394	NA	45.2302364196	11.7796059194
34	Alcoba�a	mergulho	6002	70	1.92	11	1	0.143	5.2135416667	24.5403527152	18.3430232558	25.915525128	-2.1178716156	-26.0523096604	5.9976411184	13.0813626466	14.5120474185	0.9133294763	16.1345820995	6.408999755	17.1194761474	16.7775013902	18.6212407473	38.4526566609	NA	35.1025449994	10.6147686243
35	Alcoba�a	mergulho	6004	73	1.567	11	1	0.206	9.5966815571	27.7335845594	20.2326261887	32.75376215	-0.3144174496	-17.7480015566	8.1737601076	19.689683822	21.352724421	2.4610212526	20.0358469634	10.400255926	23.8659106478	22.7163027071	24.632806548	45.4480887507	NA	43.026679745	11.9878669569
36	Alcoba�a	mergulho	6026	75	1.596	11	1	0.152	7.1428571429	26.0361783383	18.1088825215	31.6388634136	-0.4751848027	-22.6944916725	7.175284666	16.427541237	18.0460142125	1.4756358715	17.1201802879	6.6393421696	21.1084796273	19.789768676	22.680078597	46.9225776204	NA	42.8030871258	11.1464892711
37	Alcoba�a	mergulho	6211	70	1.48	11	1	0.214	10.1216216216	27.9842758643	20.546875	32.7901626821	-0.0186883089	-16.319314751	8.1904320375	20.0779984524	21.6911405711	2.7668118632	20.4467379577	10.9311437299	24.1275720051	23.0417618758	24.8048462899	45.3919625563	NA	42.8093289173	12.2453268164
38	Alcoba�a	mergulho	6304	57	1.998	11	1	0.153	4.3648648649	23.6478776071	19.032814238	20.7315577467	-3.4614584083	-26.7566555391	4.9393175028	10.844734874	12.0174591797	0.7790307669	16.0466007083	7.4549665149	14.008271995	14.7174345593	15.1087422795	30.3998580374	NA	27.8384213306	10.4938430396
39	Alcoba�a	mergulho	4465	73	1.737	11	1	0.197	8.2792170409	26.7929887423	19.8965517241	30.3945288823	-1.3958190552	-20.3073818395	7.6357254538	17.8987261533	19.5253806629	1.9229656476	19.224731951	9.8081432881	21.9403911635	21.0993530667	22.7783849706	42.1945368319	NA	40.1367862365	11.546198534
40	Alcoba�a	mergulho	4883	68	1.971	10	1	0.164	5.6580416032	24.8026077974	19.0242800678	25.2252345236	-2.6707278714	-25.2770274389	6.4288093328	13.6502791499	15.0762791422	1.0676663982	17.0437507907	7.8447227189	17.3815875012	17.2682170088	18.5497463957	36.4245913341	NA	33.7045724933	10.7792284814
41	Alcoba�a	mergulho	5053	72	1.745	10	1	0.291	12.0068767908	29.4066255281	23.0627831715	32.4447660084	-1.4247133073	-13.4493122958	9.862208737	22.6443343383	24.324620153	3.6116469107	23.5783765924	15.3879723458	26.0779755554	25.3909076997	26.0586851693	40.5443714485	NA	40.9316678576	12.8715654363
42	Alcoba�a	mergulho	5201	73	1.488	10	1	0.248	12.1666666667	29.568409873	21.9751552795	35.1196310642	0.718501139	-13.2957852281	9.7721460923	22.9503461829	24.6539035332	3.6583054998	22.4722569842	13.2027585328	26.9262588859	25.6793699409	27.2633550525	46.7262490399	NA	45.0971545531	12.898644004
43	Alcoba�a	mergulho	5252	73	2.097	10	1	0.294	10.234620887	28.1890374827	22.6262519768	29.1069299982	-3.7680245494	-16.963273958	9.1904466254	20.5252953943	22.2017396211	2.7403878999	22.8480218205	15.1150670062	23.7195152268	23.4733829722	23.844080728	36.4066319161	NA	36.2391100868	12.2077621827
44	Alcoba�a	mergulho	5260	69	0.984	10	1	0.162	11.3597560976	28.80394258	17.625	38.9209004823	3.8632793355	-14.2359714094	8.6634625318	21.5215767663	23.1304183988	3.3876880883	18.7495670885	6.7883258873	26.7163787822	24.3396087774	28.7611736699	59.5124219939	NA	50.1403264571	12.7256153704
45	Alcoba�a	mergulho	5297	79	2.091	10	1	0.286	10.8053562889	28.8312653204	22.6832363829	31.3512485522	-2.8705045209	-16.6170310794	9.7939628271	21.8604807493	23.6693518239	2.8456293591	23.1260770431	14.9670150441	25.3604238823	24.732012764	25.5417545093	39.514068109	NA	39.1872130906	12.2528015723
46	Alcoba�a	mergulho	5343	86	2.202	10	1	0.266	10.3887375114	28.748287837	22.1758241758	32.3544000101	-2.5661945682	-18.0813128036	9.9361901124	21.9629873962	23.8986805412	2.5172149669	22.5769312415	13.9786375971	25.7827107025	24.8636526891	26.2124840157	42.0621349271	NA	40.5431555012	11.9593730911
47	Alcoba�a	mergulho	5395	71	1.833	10	1	0.239	9.2575013639	27.416832736	21.2180036742	29.6144845448	-2.2555175591	-18.5838438641	8.4603338004	19.0490519508	20.664756634	2.361014036	20.8987687894	12.3127794156	22.6331977199	22.1209208014	23.028226127	39.0122861441	NA	38.2268846402	11.9178696239
48	Alcoba�a	mergulho	5399	78	1.776	10	1	0.206	9.0472972973	27.5072546176	20.2208121827	32.2654960884	-1.0403380965	-19.7380397934	8.6991407697	19.4041905503	21.1486657804	2.1332685459	19.9263199789	10.3924301914	23.6143608849	22.4923966565	24.3958704389	44.2373668463	NA	42.389050002	11.6978010313
49	Alcoba�a	mergulho	5429	55	1.513	10	1	0.149	5.4163912756	24.2420180305	18.6405178979	23.9310353351	-2.0245379907	-24.5171799343	5.6316405893	12.3101067795	13.5048460092	1.1443706863	16.1968732088	6.9452406863	15.853490977	15.9697194359	17.0880079189	35.8690807768	NA	32.3796088373	10.8852759298
50	Alcoba�a	mergulho	5729	53	1.517	10	1	0.286	9.9920896506	26.9372808599	22.1548974943	26.0247921286	-2.8638543113	-14.0367489022	7.6537214127	18.0431877224	19.2872578757	3.2633781719	21.5952304273	14.3875745371	20.7346013397	20.9786663955	20.73685862	33.175771665	NA	32.8564279393	12.708064989
51	Alcoba�a	mergulho	6020	64	2.499	10	1	0.332	8.5026010404	26.6104413901	22.5263157895	23.2169477188	-7.4450309154	-19.1770578577	7.914346102	17.3799895187	18.8400171082	2.1959048252	22.365245063	15.8590986724	19.8257288588	20.5534829374	20.0929086023	29.8897222292	NA	27.5823985919	11.8142870448
52	Alcoba�a	mergulho	6201	71	1.225	10	1	0.153	8.867755102	27.1417162944	17.6614634146	35.2100119076	1.4509717557	-19.3335378225	8.0240604664	18.527195173	20.1332134824	2.197303674	17.610431126	6.3920498377	23.5270874222	21.6502301004	25.3614261292	53.8650543605	NA	46.8192329594	11.7843628574
53	Alcoba�a	mergulho	6206	70	1.77	10	1	0.381	15.0677966102	31.4549297042	25.7643312102	33.6064636837	-1.4944566176	-7.2086904805	11.3222988732	25.9606294185	27.6039846298	5.3786440964	27.0134295342	19.8991083123	28.8739868279	28.4001955813	28.4175291632	38.681472317	NA	40.8121746394	14.14203536
54	Alcoba�a	mergulho	4670	48	1.626	9	1	0.165	4.8708487085	23.6339090956	19.3127629734	20.2554138244	-3.3417212919	-25.1952725964	5.2755989291	10.953330711	12.0020068243	1.0500040332	16.3648439072	8.1890822144	13.8524869898	14.6997626814	14.7099088108	29.4656304718	NA	27.2136855905	10.7938945276
55	Alcoba�a	mergulho	4725	57	1.623	9	1	0.327	11.4842883549	28.1590825844	23.3021784961	27.7394544955	-2.9800875478	-12.3487310998	9.1796569949	20.2554981032	21.5947058672	3.9216019868	23.357833153	16.4194604959	22.9037629496	23.0276770882	22.6945038531	33.7097474501	NA	34.4551845946	13.1929683206
56	Alcoba�a	mergulho	4754	62	1.696	9	1	0.311	11.3691037736	28.4219912789	23.1163101604	28.9429219658	-2.6994605292	-13.5924566423	9.4698387122	20.7324097323	22.1864787932	3.6446711013	23.2832383446	15.9118718014	23.6351127806	23.538384182	23.4993673132	35.5476299	NA	36.204132011	12.960695429
57	Alcoba�a	mergulho	4863	54	1.535	9	1	0.286	10.061237785	27.0525946044	22.1902621723	26.3199467123	-2.8297310102	-14.7166645128	8.2138979477	18.24411625	19.5112353508	3.2600685265	21.6887753567	14.4246061911	20.9743275774	21.1767128182	20.9749565441	33.501957835	NA	33.2431250961	12.7028824173
58	Alcoba�a	mergulho	4891	60	1.282	9	1	0.27	12.6365054602	29.120652847	22.5878003697	32.1930691264	0.8299906317	-10.6274671877	9.5475277587	21.9406153333	23.3498470909	4.4452346422	22.8284277072	14.375158781	25.2579976538	24.5962688859	25.4496642052	42.6215409829	NA	40.4984596318	13.5612682484
59	Alcoba�a	mergulho	4894	70	2.028	9	1	0.275	9.4921104536	27.5425576967	22.0514223195	28.1141396691	-3.675656288	-18.4469877749	9.0492359822	19.2624117311	20.8634951807	2.4853571621	21.9270308616	14.0856868917	22.4579129249	22.304782223	22.6499585047	35.7074828936	NA	35.4313033581	12.0229370669
60	Alcoba�a	mergulho	5035	58	1.756	9	1	0.094	3.1047835991	22.8690413729	17.411311054	21.7285614566	-1.8235469287	-29.9497332515	4.8835803612	8.7569777251	9.8437766505	0.4358420525	13.406511586	3.3177048363	12.61518906	12.9236078687	14.6901913947	34.6612947243	NA	30.4135932853	10.0692477556
61	Alcoba�a	mergulho	5043	60	1.621	9	1	0.224	8.291178285	26.2876510248	20.6755805771	26.7727499037	-2.4024941063	-19.4868156825	7.7229186371	16.7132010457	18.0887411133	2.1985788308	19.7201070187	11.3657608698	19.9936685665	19.9111134584	20.4444780519	36.2223748499	NA	34.873331559	11.8317016877
62	Alcoba�a	mergulho	5051	75	1.697	9	1	0.245	10.8279316441	28.6952253169	21.6533066132	33.0932749035	-0.7843169297	-16.5644858593	9.9277793904	21.4907890511	23.2188668417	2.9568353712	21.8608866096	12.8591017313	25.3753788316	24.366619601	25.7209648523	43.5155561165	NA	42.6702890985	12.3623090494
63	Alcoba�a	mergulho	5087	71	1.49	9	1	0.293	13.9617449664	30.7374925783	23.676744186	35.4647951678	0.9228445702	-10.1726023202	11.1113580303	24.8378815108	26.5057703378	4.690561749	24.5127779414	15.9368879024	28.425868803	27.3835967122	28.3819285294	44.9956969545	NA	44.6003466192	13.6537349316
64	Alcoba�a	mergulho	5175	63	1.293	9	1	0.242	11.7911832947	28.7649485939	21.6523330284	32.8295145045	0.8947334906	-12.9342114546	9.3741841352	21.3469028142	22.8254062851	3.8321870364	21.809186892	12.7519959225	25.0018748815	24.1072592095	25.4369074955	44.7623582775	NA	41.8840773781	13.0943166788
65	Alcoba�a	mergulho	5182	61	1.555	9	1	0.296	11.6115755627	28.5186840104	22.904797048	29.7380458249	-1.6639741465	-12.9148603791	9.4185310072	20.8961970437	22.3283894692	3.8168602941	23.0226964218	15.3484547809	23.916903068	23.6709389789	23.8551150934	37.4142439405	NA	37.4068410486	13.0946866311
66	Alcoba�a	mergulho	5204	72	2.112	9	1	0.252	8.5909090909	26.9813877067	21.4142259414	27.5618714144	-3.7028595723	-20.3631221102	8.6501445783	18.2417052317	19.8592137068	2.0644451494	20.9958251105	12.8834942649	21.5718457567	21.4008969478	21.9727753035	36.0632313855	NA	34.9600396922	11.6696484858
67	Alcoba�a	mergulho	5206	68	1.654	9	1	0.187	7.6880290206	26.2092072192	19.5708390646	28.9661539305	-1.4995625494	-21.6561171131	7.8811191375	16.6390943361	18.1535443517	1.781906614	18.5588832711	9.1787103057	20.5586205207	19.9293752371	21.4715320777	40.8928560537	NA	38.4629780754	11.4455013972
68	Alcoba�a	mergulho	5207	73	1.516	9	1	0.254	12.2308707124	29.6142479629	22.1747720365	34.8940588869	0.5181082532	-13.7171426203	10.4093080633	23.0284866552	24.7326417336	3.6906151179	22.6850668904	13.5549335291	26.9357570793	25.7506599681	27.2081634094	46.0107014915	NA	44.7134307924	12.9222621179
69	Alcoba�a	mergulho	5312	77	2.795	9	1	0.343	9.4493738819	27.768833349	23.1410404624	25.9253484888	-7.219192122	-19.2926778328	9.5081441409	19.8658040169	21.6030464463	2.3139468669	23.6749315145	16.8326188677	22.6055814485	22.9046299166	23.2660443651	36.7891214012	NA	29.7075313107	11.8491685846
70	Alcoba�a	mergulho	5313	63	1.798	9	1	0.248	8.6896551724	26.6914584893	21.2916145181	26.8283531291	-3.1532746838	-19.1042496167	8.1597718388	17.5279186501	18.9719138788	2.3013875909	20.6313510806	12.6317547505	20.6926566179	20.6745028689	20.9693604467	35.0167063064	NA	34.504314206	11.9058668296
71	Alcoba�a	mergulho	5389	70	2.33	9	1	0.327	9.8240343348	27.7754635068	22.9812206573	26.6132027438	-5.7477452003	-17.8195126206	9.3312984028	19.6947577508	21.30249793	2.6322505125	23.2432594338	16.2368327906	22.4818305239	22.6952611856	22.6276084925	33.1734511399	NA	32.1525192915	12.1396889859
72	Alcoba�a	mergulho	5393	80	2.21	9	1	0.385	13.9366515837	31.1809129511	25.5223880597	33.0792280007	-3.6748663783	-11.5961256618	12.2281215646	25.8802544211	27.7521692701	4.316752053	27.0160717558	19.8878837119	28.9121716532	28.4227351774	28.733062638	38.5496295113	NA	39.3761730075	13.3132562684
73	Alcoba�a	mergulho	5394	68	1.234	9	1	0.254	13.9967585089	30.5805915808	22.5067698259	36.7960674911	2.82272169	-9.5647581212	10.6070623427	24.5005634538	26.0981196731	4.8486079895	23.3016204198	13.8097671299	28.4198347301	27.0393474688	28.8172811142	49.7635913515	NA	46.4723034015	13.7906044293
74	Alcoba�a	mergulho	5423	83	2.39	9	1	0.141	4.8966527197	24.5467885211	18.302739726	26.2903762461	-2.4531576238	-27.8172304073	6.9289533743	13.3434716182	14.9413291628	0.733688722	16.0908258962	6.2452783675	17.6020635919	17.0676135386	19.480509067	40.9796772987	NA	34.6495575129	10.3889242815
75	Alcoba�a	mergulho	5432	55	1.968	9	1	0.323	9.0269308943	26.4817281958	22.4349547511	23.4715259634	-5.9288397357	-17.1342585465	7.9782061684	17.1206677976	18.402793424	2.6864214483	21.9430039323	15.4798391348	19.5006600189	20.1983712146	19.4158294973	28.3729470567	NA	29.0315440206	12.2480806196
76	Alcoba�a	mergulho	5439	65	0.975	9	1	0.215	14.3333333333	30.6106562094	20.8709677419	38.6761930276	5.0498085332	-8.3133050561	10.1106105474	24.484990781	26.0098362061	5.1999651552	22.0197920789	11.2086091936	28.8333873519	26.9836403976	29.9557374799	55.3463848997	NA	48.3849291167	14.0627160185
77	Alcoba�a	mergulho	5980	59	1.565	9	1	0.229	8.6332268371	26.4597282482	20.8285714286	27.043826721	-2.1958906138	-18.6374330442	7.8165063019	17.0534638553	18.4148425871	2.378863327	19.9618614782	11.652827166	20.3021316802	20.2004919915	20.7121424884	36.5273833644	NA	35.1143147483	11.9850166453
78	Alcoba�a	mergulho	5995	64	1.577	9	1	0.215	8.7254280279	26.7605637898	20.4793028322	28.8321607934	-1.560638753	-19.1679681616	8.1620233977	17.6727886997	19.1376186982	2.2928915704	19.7656363078	10.9109920186	21.2684201919	20.8154823678	21.8451166295	39.5481863449	NA	37.7073714718	11.8947051221
79	Alcoba�a	mergulho	6093	53	2.065	9	1	0.214	5.4924939467	24.210533661	20.2477211796	19.9311448902	-5.1334030457	-24.4392486833	5.8832216997	12.2596262741	13.4220865482	1.2008242419	18.0394468072	10.658438053	14.8815088632	15.9002278725	15.3922566165	27.1467679746	NA	25.824593052	10.9444241601
80	Alcoba�a	mergulho	6152	58	1.84	9	1	0.227	7.1554347826	25.4613120382	20.6256097561	23.8764824311	-3.8677697829	-21.5460764544	7.0637011935	15.0150231323	16.3246213489	1.758434024	19.2497559075	11.4077583503	17.9923202704	18.3801374917	18.4043600859	31.8832800386	NA	30.9979854164	11.457986391
81	Alcoba�a	mergulho	6159	62	1.782	9	1	0.145	5.0448933782	24.2278251148	18.5398230088	24.1803058117	-2.3337147745	-26.2744689831	6.1394426618	12.2676674241	13.5613254632	0.9378165329	16.0593007771	6.6777046185	15.974179775	16.0035978225	17.3026433019	35.840962896	NA	32.8283187757	10.6590950295
82	Alcoba�a	mergulho	6162	38	1.546	9	1	0.28	6.8822768435	23.9823598183	21.0698365527	18.3450544993	-5.8190096698	-18.2201536274	5.6876241451	12.6055960927	13.4963775984	2.1880233934	18.9013408992	13.0393732015	14.5402494437	15.8703152023	14.5641186091	23.4737204617	NA	23.2393499837	11.8097581096
83	Alcoba�a	mergulho	6208	64	1.99	9	1	0.29	9.3266331658	27.165606101	22.2122905028	26.3741399914	-4.396690562	-17.9812519892	8.6299734318	18.4498770813	19.9259879815	2.5628899461	21.949965155	14.593068783	21.3354624525	21.5119100057	21.409231162	32.9380399556	NA	33.068123579	12.1144209688
84	Alcoba�a	mergulho	4585	55	1.77	9	1	0.237	7.3644067797	25.4504219223	20.8248407643	23.4405943175	-4.0061753627	-20.6808552824	6.9971885788	15.0117063838	16.2676883356	1.9119739848	19.4592232562	11.8726223624	17.8422186106	18.3357210257	18.1547705249	31.0008201086	NA	30.3223770818	11.6005640036
85	Caravelas	mergulho	6051	38	1.242	9	1	0.08	2.4476650564	21.9846946272	17.9270633397	17.401279185	-1.6984369674	-29.928616155	3.5580115444	6.4656168151	7.214494783	0.3889995815	12.5910000072	3.1122378584	9.6002297099	10.7765818781	11.5518563007	29.5080679017	NA	24.1973373192	9.9979439692
86	Caravelas	mergulho	6335	45	1.484	9	1	0.246	7.4595687332	24.8800739268	20.8956386293	21.6476609114	-3.908516374	-18.5992648848	6.3616310168	14.0981731523	15.1479235347	2.2348461252	19.1574894804	12.153166323	16.5599732284	17.3461531713	16.7806021026	28.8759117461	NA	27.8212200414	11.8823631882
87	Caravelas	mergulho	6348	41	1.025	9	1	0.144	5.76	23.7084126027	18.5745454545	22.2517023634	-1.0961451054	-21.8745430342	5.1478393491	11.543167623	12.4849565701	1.5443989151	15.772558577	6.6631045105	14.712987795	15.0613357966	16.0935658041	34.8412214119	NA	29.1185203552	11.2641418592
88	Alcoba�a	mergulho	4668	50	1.742	8	1	0.459	13.1745120551	28.5543764871	25.0389105058	25.7341071587	-5.551989745	-7.6476830121	10.346097519	21.1298835952	22.2866345031	5.3858224787	25.4838801263	20.3093744505	23.0038454539	23.6482021257	22.5112267615	28.0252532076	NA	30.3768460336	14.2791634352
89	Alcoba�a	mergulho	4733	60	1.393	8	1	0.242	10.4235463029	27.6778806293	21.4082145851	29.9036217369	-0.6530171216	-15.7025650846	9.2115032402	19.3754645013	20.779191221	3.2226008885	21.1102290927	12.5498330184	22.7628099038	22.2889887985	23.1229349376	40.3990469164	NA	38.3699122355	12.6509834202
90	Alcoba�a	mergulho	4736	54	1.547	8	1	0.291	10.1577246283	27.1117694639	22.296956199	26.3012262877	-2.9298080813	-15.1187010236	8.7853180602	18.3569153365	19.624382421	3.3124683738	21.8345977459	14.6439980778	21.0574991864	21.2768930069	21.0297778738	33.2771062569	NA	33.1528618951	12.7433146654
91	Alcoba�a	mergulho	4869	61	1.28	8	1	0.258	12.2953125	28.9683577096	22.2018518519	32.4240958349	0.8842496459	-12.1860091566	10.100555561	21.6827557034	23.1159437563	4.1997172984	22.4032739228	13.6996050674	25.131565075	24.3801802944	25.4229812895	43.4884346293	NA	41.0138184663	13.3766141473
92	Alcoba�a	mergulho	4882	64	1.731	8	1	0.236	8.7255921433	26.7606743571	21.0346178968	27.6560916869	-2.5651267069	-19.6096886073	8.6963542502	17.6730033677	19.1378367746	2.2929636218	20.3680951305	12.0528569742	21.0055532486	20.8156745377	21.374875189	36.6745146498	NA	35.8088761545	11.8947645525
93	Alcoba�a	mergulho	4892	69	1.782	8	1	0.253	9.7962962963	27.7136467088	21.6415929204	29.6871779952	-2.2287227333	-18.2058558057	9.6066662241	19.5588930572	21.1457703824	2.6452501301	21.463016166	13.0941848901	23.0125450903	22.5631283603	23.2727620584	38.5540513048	NA	38.0999494444	12.1552761133
94	Alcoba�a	mergulho	5034	60	1.419	8	1	0.191	8.0761099366	26.1474339598	19.7046759639	28.2499772321	-1.0800802298	-20.3617190195	8.0388086529	16.431923478	17.8030018373	2.1041312698	18.6474361795	9.4367007952	20.1142489277	19.6609764987	20.9701097235	40.4370569571	NA	37.2393243342	11.7520743043
95	Alcoba�a	mergulho	5052	65	1.538	8	1	0.242	10.2275682705	27.8239213489	21.4125560538	30.4701490879	-1.0685569364	-16.866304107	9.5140451755	19.6897981052	21.2000240077	2.9588340328	21.2108600801	12.5575372674	23.2180839409	22.638414843	23.5577772839	40.6396513476	NA	39.2909999763	12.4220613435
96	Alcoba�a	mergulho	5112	70	1.506	8	1	0.239	11.1088977424	28.6770321188	21.4931087289	33.1629178064	-0.0293021931	-15.9051282562	10.279574829	21.3218261999	22.949386177	3.2322878543	21.6557640209	12.5289343188	25.1737649493	24.1686790076	25.5770589215	44.4990640694	NA	42.7927041643	12.602419132
97	Alcoba�a	mergulho	5173	57	1.412	8	1	0.221	8.921388102	26.5351072171	20.6410891089	27.6577753835	-1.4046756946	-18.2216224377	8.2671587449	17.2074482791	18.5311995709	2.5717995059	19.7868353369	11.2400959798	20.5289213932	20.3080450517	21.0439828052	38.2067587117	NA	35.8894556923	12.1494590904
98	Alcoba�a	mergulho	5203	67	1.884	8	1	0.302	10.7399150743	28.2746652351	22.8467933492	28.9496967234	-3.3075509087	-16.1796484382	10.0661991813	20.5405667993	22.0996369613	3.1460053899	23.0294978939	15.4793359477	23.583904478	23.4292650327	23.5461127931	35.6716416891	NA	36.2417885131	12.5550825478
99	Alcoba�a	mergulho	5205	65	1.448	8	1	0.224	10.0552486188	27.7069616171	20.8653846154	31.1393244833	-0.4335643102	-17.1952677163	9.3840111997	19.474911846	20.9828991119	2.8760185813	20.6075180623	11.5277831109	23.2042232851	22.4448848486	23.7432948815	42.725076812	NA	40.4053295054	12.3575536382
100	Alcoba�a	mergulho	5209	67	1.743	8	1	0.423	16.2598967298	32.0742175782	26.7926117952	33.5586269975	-1.4853636778	-5.7916168155	13.0900004684	26.8492871929	28.4123823253	6.2903888507	28.215511352	21.6367566075	29.4904815142	29.1742272773	28.9135510635	37.4515645084	NA	40.1241647007	14.797028905
101	Alcoba�a	mergulho	5246	68	1.908	8	1	0.39	13.8993710692	30.5131108096	25.3395784543	31.2606200704	-3.2885548683	-10.4141424797	11.9744908769	24.3903361574	25.9879552045	4.7923776206	26.447172476	19.7028319278	27.109825211	26.9387311154	26.7100631342	35.647485363	NA	37.708546684	13.7509817285
102	Alcoba�a	mergulho	5253	71	1.923	8	1	0.29	10.7072282891	28.4401747203	22.6639582124	29.9528286751	-2.9345304269	-16.7731425408	10.2885262837	20.9255756747	22.5688492431	3.0106321938	22.9013003716	15.0260976687	24.1769193113	23.8188647899	24.226041882	37.3551180294	NA	37.6521738346	12.4278841508
103	Alcoba�a	mergulho	5257	64	1.63	8	1	0.265	10.4049079755	27.8920585104	22	29.4925640233	-1.8880496997	-16.379969761	9.5890425565	19.8005755181	21.291461513	3.0768734085	21.8659761552	13.7365417195	23.0682272045	22.725994741	23.2101718408	38.0981865412	NA	37.6634582169	12.5187029846
104	Alcoba�a	mergulho	5310	64	1.701	8	1	0.214	8.051734274	26.3066846428	20.4103930713	27.4338865956	-2.3112751642	-20.9056755912	8.3163806135	16.7790838887	18.228277129	2.004846991	19.465522918	10.8202128447	20.2591343702	20.0165070308	20.8257310304	37.3746388222	NA	35.9203201642	11.653228788
105	Alcoba�a	mergulho	5314	62	2.237	8	1	0.247	6.8457755923	25.4221559127	20.9690721649	22.6898332992	-5.3258759611	-23.0211381123	7.4971129426	14.9408991286	16.3162028013	1.5617130649	19.7442293375	12.305962633	17.7464623006	18.3605777123	18.1859233754	30.2419692625	NA	28.6221074158	11.2693464048
106	Alcoba�a	mergulho	5390	75	1.885	8	1	0.294	11.6976127321	29.3227629335	23.0682492582	32.1794337138	-2.0482379179	-15.4777426989	11.0799458334	22.590207685	24.3314555616	3.3641968936	23.6190780122	15.4904971424	26.0354720616	25.3683494853	26.0439770155	39.9659008896	NA	40.4275931148	12.6680728399
107	Alcoba�a	mergulho	5397	70	1.692	8	1	0.198	8.1914893617	26.6299321633	19.9329758713	29.6781074111	-1.4930929452	-21.2851224985	8.7541510364	17.5137532787	19.0815299681	1.9429666259	19.1641785184	9.8739042929	21.4316599166	20.7301931039	22.2295632528	41.2396907748	NA	39.1811740742	11.5761719238
108	Alcoba�a	mergulho	5425	57	1.435	8	1	0.182	7.2292682927	25.4628997109	19.4607287449	26.4341623312	-1.5738395726	-21.6678184215	7.4136917333	15.0220747454	16.3142468116	1.8098402904	17.9667450275	8.9082719223	18.5609984378	18.3732482909	19.4665492234	38.2113712071	NA	35.0354891899	11.506149325
109	Alcoba�a	mergulho	5426	59	1.638	8	1	0.31	11.1660561661	28.096103769	22.983310153	28.1482405822	-2.7562550251	-14.042467988	9.6987859273	20.1356747746	21.5207190183	3.6561932894	22.9965904295	15.751661785	22.9393419065	22.9551318208	22.8068934124	34.7237393158	NA	35.2235971513	12.9851945824
110	Alcoba�a	mergulho	5636	59.5	0.996	8	1	0.17	10.15562249	27.4735018736	18.5113065327	33.6008283287	2.3459091039	-16.1502931546	8.7664486282	18.9959712521	20.3865959321	3.1027752206	18.579645831	7.7035738976	23.3748735418	21.9414743815	24.9857202983	50.8436332664	NA	43.1698240246	12.5607124555
111	Alcoba�a	mergulho	5648	62.5	1.786	8	1	0.228	7.9787234043	26.1950162926	20.7503152585	26.2691709256	-3.038859096	-20.8693029801	8.1943777733	16.5411320745	17.9592869931	2.0062265218	19.7839409863	11.5581180522	19.7897118824	19.7879606768	20.2195237744	35.0821818009	NA	34.1242692487	11.6599819298
112	Alcoba�a	mergulho	5716	47	1.216	8	1	0.263	10.1652960526	26.5309486273	21.6742125984	25.8485066494	-1.2524542114	-13.4462411289	8.0506165997	17.484457064	18.5877135149	3.6402542055	20.8110748157	13.3682285995	20.1600869223	20.3446638699	20.3869762104	34.6705127025	NA	32.459194115	13.0018578438
113	Alcoba�a	mergulho	5721	56	1.566	8	1	0.16	5.7215836526	24.4701284405	18.9458272328	24.0924386515	-2.2359596582	-24.6324789421	6.5587436732	12.8353491093	14.0603740497	1.2390562711	16.697999224	7.644590336	16.3113896763	16.4401300786	17.3964932267	35.432339748	NA	32.4348593607	10.977907279
114	Alcoba�a	mergulho	5728	60	1.374	8	1	0.22	9.6069868996	27.1455123669	20.6814310051	29.5732377278	-0.6284697287	-17.3232590518	8.7927948996	18.3811366876	19.7771936434	2.8120116464	20.1439818059	11.2432927345	21.9221642906	21.3987609872	22.49390714	41.0450560478	NA	38.3252273988	12.3307542476
115	Alcoba�a	mergulho	5808	52	1.922	8	1	0.307	8.3059313215	25.852538155	21.9883855981	22.2581245291	-5.9837644996	-18.6471813025	7.8070258521	15.9054421244	17.1151238126	2.4272437732	21.1175352637	14.6721390705	18.2303701797	19.0717696569	18.1932285168	27.2966591499	NA	27.769716285	12.0433182391
116	Alcoba�a	mergulho	5831	42	1.749	8	1	0.263	6.3156089194	24.0576263497	20.8947708199	18.4538841568	-6.0623835423	-21.1904288046	6.0405466349	12.3554710836	13.3272754221	1.7723751638	18.7446287822	12.5105538978	14.4430179866	15.7764073497	14.5510119076	23.7361787716	NA	23.5818679885	11.4742402773
117	Alcoba�a	mergulho	5835	61	1.374	8	1	0.163	7.2365356623	25.6413487827	18.7078364566	28.5381953233	-0.7215842771	-22.1449191535	7.677327965	15.3972990246	16.7664568144	1.7322651497	17.3934846275	7.5618561813	19.3997884419	18.7543510765	20.6669185366	42.5144011089	NA	38.110801414	11.4261518743
118	Alcoba�a	mergulho	5896	54	1.201	8	1	0.27	12.1398834305	28.3274167445	22.3776223776	30.0899246791	0.5458138298	-10.9676554439	9.4446807879	20.5966530941	21.8624671168	4.461621211	22.2921097745	14.199298714	23.6414278374	23.2724463534	23.8623815237	40.1080097562	NA	37.6135895967	13.6030038149
119	Alcoba�a	mergulho	5898	50	0.717	8	1	0.181	12.6220362622	28.2326376992	18.8974854932	33.4427702088	5.126724973	-8.8530419323	8.5229735125	20.5533130058	21.7156442998	5.0138208525	19.6353071914	8.3997718903	24.4622504486	23.135570557	26.1848419637	48.5213033222	NA	40.6025188975	14.0132017396
120	Alcoba�a	mergulho	5993	48	1.909	8	1	0.118	2.9669984285	22.5583166575	18.6565242832	17.4132442518	-3.1654955464	-29.7717382664	4.4453792598	7.9526645996	8.8884010027	0.4586848754	14.3024095632	5.7256961997	10.8602856923	12.1479946192	12.1804901799	26.751560123	NA	23.9397804581	10.1058004819
121	Alcoba�a	mergulho	6100	78	1.845	8	1	0.281	11.8796747967	29.5813504876	22.8559270517	33.584815789	-1.3154093332	-15.5122137426	11.3415226566	23.1358237993	24.9428159927	3.3625073591	23.4609027442	14.9491231987	26.8219509277	25.8899726375	26.9056851627	42.278073688	NA	42.4879536295	12.6459473772
122	Alcoba�a	mergulho	6129	50	1.09	8	1	0.208	9.5412844037	26.4385367061	20.2696629213	27.8573135615	0.2179580273	-15.5744436321	7.8687588018	17.1554454594	18.3294386057	3.14154499	19.3819448403	10.5015160532	20.4404284239	20.1303498233	21.2372302062	40.099890418	NA	35.4966004242	12.6184202974
123	Alcoba�a	mergulho	6133	38	1.474	8	1	0.227	5.8521031208	23.518296156	20.3814756672	18.0532764932	-4.7859043892	-21.4393852805	5.4791669257	11.3523486954	12.2335832981	1.6687923094	17.6414059796	11.1173496285	13.5054496197	14.8173611166	13.7968065983	24.6268597468	NA	23.4114901532	11.3615727626
124	Alcoba�a	mergulho	6138	59	1.208	8	1	0.157	7.6680463576	25.8361577251	18.3363095238	29.6066697817	0.1014442057	-21.0436477463	7.7334857402	15.7965100293	17.1385522056	1.9514109476	17.2548851661	7.0256472298	19.9416145394	19.084272701	21.4241449871	45.1134971594	NA	39.2247708779	11.6244852072
125	Alcoba�a	mergulho	6141	62	1.409	8	1	0.275	12.1007806955	28.9072336091	22.6054590571	31.5719119756	-0.1594945619	-12.7580254437	10.1988582417	21.5845398276	23.0408733063	4.0449425658	22.8030748636	14.5312751472	24.8772899158	24.3071527232	24.979316642	41.0981410815	NA	39.91158261	13.2571966307
126	Alcoba�a	mergulho	6148	51	1.287	8	1	0.123	4.8741258741	23.7604933261	17.8040478381	23.8761612182	-1.2882049587	-25.8699135773	5.8496077527	11.1959365968	12.297266431	1.0093008569	14.97921595	5.108906026	14.937956454	14.9524131204	16.6393905894	37.8628585745	NA	32.4501554245	10.7506696081
127	Alcoba�a	mergulho	6156	57	0.805	8	1	0.16	11.3291925466	28.0608065115	17.5537190083	35.4575229865	4.2277057757	-13.3178526449	8.817898464	20.0784122632	21.4175462544	3.8335216618	18.4677563659	6.5884917789	24.6775500934	22.8690574794	26.7835108064	53.7337792346	NA	44.3680951687	13.1273459012
128	Alcoba�a	mergulho	4571	55	0.975	8	1	0.247	13.9333333333	29.5252952462	22.1225806452	33.6638617171	3.7171381347	-7.489003296	9.9438882949	22.6602390447	23.9383444474	5.5478219654	22.5524867273	13.318136388	26.0848701837	25.1447705157	26.7158353353	46.4391947975	NA	41.4531438491	14.3774922539
129	Alcoba�a	mergulho	4581	43	1.216	8	1	0.179	6.3297697368	24.1379352352	19.5246062992	21.9429519324	-2.1262050207	-21.3634376071	5.9831796143	12.4769103056	13.4697217675	1.7511642918	17.074817761	8.8667857565	15.3571587249	15.9049388978	16.1999856968	32.4724711315	NA	28.7434237914	11.4584858794
130	Caravelas	mergulho	6063	34	1.37	8	1	0.268	6.6510948905	23.4482227855	20.8136752137	17.5061040986	-5.2904712065	-18.1813255924	5.5808375222	11.8541658632	12.6528243201	2.2266798654	18.2180999545	12.502613609	13.6996887499	15.0923304843	13.7921727839	23.0395187184	NA	22.1607374359	11.7973249378
131	Caravelas	mergulho	6175	45	1.505	8	1	0.224	6.6976744186	24.4717339912	20.4597701149	21.0474016587	-3.863837989	-20.8990283207	6.3762680279	13.1506084426	14.1907686094	1.8667104598	18.3888538323	11.1414000915	15.6913163912	16.5295374488	16.0490679253	28.7336175532	NA	27.3604078133	11.5655383741
132	Caravelas	mergulho	6341	44	1.54	8	1	0.278	7.9428571429	25.055324618	21.3970149254	21.2577992421	-4.6768389225	-17.7818341366	6.9787746703	14.5650687927	15.5963616691	2.51965576	19.8753239791	13.4027657714	16.8157585226	17.7234258979	16.853307567	27.270190487	NA	26.9505610255	12.1162138741
133	Caravelas	redagem	5116	43	0.896	8	1	0.151	7.2466517857	24.6095518153	18.3807471264	25.1792965966	0.2917552147	-19.1866522683	6.2385374304	13.6159433438	14.6201410636	2.1952225958	16.5075435401	6.7543517381	17.0504351463	16.8799433619	18.6005933938	38.964252736	NA	32.1955267779	11.8437093882
134	Alcoba�a	mergulho	4653	46	1.31	7	1	0.221	7.7603053435	25.1195404749	20.4918918919	23.3497196745	-2.4165669147	-19.2096092848	7.4072687793	14.5756872633	15.6500166668	2.35246492	18.8123236467	11.0975108089	17.3361819947	17.783437191	17.797350677	32.5613077202	NA	30.1339506783	11.9824914008
135	Alcoba�a	mergulho	4654	43.5	1.121	7	1	0.244	9.4683318466	25.8051690904	21.1226927253	24.6386497418	-1.1059108152	-14.767395212	7.9609504027	16.249024297	17.2699361079	3.4051606081	19.8673398051	12.3515776847	18.8809223207	19.1653794285	19.2716703855	33.9641255323	NA	30.9420765971	12.813645822
136	Alcoba�a	mergulho	4655	58	1.526	7	1	0.281	10.6802096986	27.7170408587	22.3212669683	28.2549186484	-2.0192897382	-15.4275034899	9.9219204627	19.447316059	20.8077753125	3.4334496672	22.0950011709	14.4353443868	22.4100288043	22.3215732681	22.4421985265	36.1759400511	NA	35.7610969092	12.8213844987
137	Alcoba�a	mergulho	4658	42	1.369	7	1	0.398	12.2103725347	27.0215567451	23.7262617622	24.0393321224	-3.4270193224	-7.9453171815	9.4903900084	18.91306824	19.8702072529	5.332055108	23.3028430782	18.0193071148	20.7407596771	21.4265238891	20.3935764919	28.1094991563	NA	28.803998052	14.2171853447
138	Alcoba�a	mergulho	4663	52	1.274	7	1	0.211	8.612244898	26.0358427269	20.3277467412	26.5930860116	-1.1401607486	-18.5297941936	8.2779662856	16.2818212454	17.4947910064	2.5786353548	19.1875014404	10.6477819177	19.4951265689	19.4029423376	20.1299859749	37.6464605415	NA	34.4102228809	12.1674502539
139	Alcoba�a	mergulho	4664	47.5	1.114	7	1	0.191	8.1440754039	25.4458445021	19.7292122538	25.7487173194	-0.6222046912	-18.6721584358	7.6406433332	15.2090825156	16.319541702	2.4957388765	18.2550941445	9.456242188	18.4186286998	18.3689274625	19.3195432009	37.7969563973	NA	33.1889978758	12.1023705426
140	Alcoba�a	mergulho	4672	46	1.264	7	1	0.279	10.1534810127	26.4263136629	21.9304511278	25.0776649452	-1.8901883785	-13.9110792562	8.6112748965	17.3387497839	18.4178332416	3.685972435	21.0458426349	13.9997893755	19.8516928095	20.1890535233	19.9559686644	32.9431992951	NA	31.3761516495	13.0349420052
141	Alcoba�a	mergulho	4679	78	1.508	7	1	0.273	14.1206896552	31.2224028063	23.2370030581	38.0228791663	1.7357547431	-12.1605367374	13.1962855606	25.8674414911	27.6958558865	4.4879721671	24.2510934259	14.9847831877	29.9221112064	28.3954414762	30.0374423017	49.1620503465	NA	48.2796736196	13.4502909548
142	Alcoba�a	mergulho	4722	44	1.337	7	1	0.219	7.2071802543	24.6687948285	20.401055409	22.0258290571	-2.9370705146	-20.0365266063	6.9801576221	13.6789337739	14.7044861784	2.1419999699	18.4305769293	10.9490075211	16.3084377146	16.9599998502	16.7512260682	30.7110592933	NA	28.5009247758	11.8015609788
143	Alcoba�a	mergulho	4742	52	1.105	7	1	0.263	12.3764705882	28.2884355979	22.2276243094	30.1803132473	1.2752424605	-10.7230252676	10.0009515236	20.5780666439	21.7930049792	4.7259551329	22.1167649029	13.8828142293	23.617929994	23.2093916415	23.9527475328	40.784292946	NA	37.4945063853	13.8015136421
144	Alcoba�a	mergulho	4818	48	1.276	7	1	0.169	6.3573667712	24.4737270183	19.1933085502	23.5991410261	-1.7643738677	-22.6373193337	6.8238691269	13.009125686	14.1037068779	1.6384873189	16.9857879027	8.206298613	16.2244746999	16.4698722199	17.2255807526	35.1963030345	NA	31.2250459465	11.3635687421
145	Alcoba�a	mergulho	4852	77	1.569	7	1	0.197	9.6679413639	27.9281262046	19.8750913075	34.2400260158	0.1254261864	-19.7113732897	10.6391989465	20.1613502956	21.9044123687	2.4040576508	19.8106137961	9.7922305903	24.6325072902	23.1727887769	25.5589667876	48.026380324	NA	45.190810006	11.9211400878
146	Alcoba�a	mergulho	5044	62.5	0.984	7	1	0.178	11.3058943089	28.4105345825	18.8073979592	35.7847660671	3.229353141	-14.9831600555	10.2403241424	20.7167507239	22.1817802713	3.5914808045	19.3587934741	8.2574816601	25.2515385387	23.5314639986	26.8363812767	53.5949425583	NA	45.7000946569	12.9180318569
147	Alcoba�a	mergulho	5046	63.5	1.038	7	1	0.149	9.1151252408	26.9996913801	17.3526252983	34.3957116952	2.0461551963	-19.259676398	9.3562673613	18.1281434652	19.590327996	2.4795376656	17.3982265462	5.9867980678	22.9572503351	21.2175943734	24.9721319143	53.4774674628	NA	44.9582774791	12.0494206444
148	Alcoba�a	mergulho	5109	60	1.06	7	1	0.152	8.6037735849	26.4914522619	17.7674418605	32.2271537425	1.3912202672	-19.77935188	8.8395963905	17.117465949	18.4988989883	2.3388072771	17.3386612706	6.3943969498	21.612333699	20.2710029672	23.4235718598	49.8714995456	NA	42.1679130143	11.9484006328
149	Alcoba�a	mergulho	5176	56	1.389	7	1	0.296	11.9337652988	28.3658217347	22.9066442389	29.2789465907	-0.9687710937	-12.5566054112	10.376065723	20.6342195775	21.9492118731	4.2313102961	22.8950816486	15.3385767121	23.5178239165	23.3478421432	23.4870191534	37.3771275814	NA	36.6278573812	13.4262888169
150	Alcoba�a	mergulho	5227	63	1.753	7	1	0.346	12.4346833999	29.1951530118	24.0424983902	29.6088840268	-2.9487666448	-12.9339591008	11.3876887876	22.092167388	23.5721802275	4.187950934	24.5689771674	17.5571235914	24.8584263676	24.7810681869	24.5709911771	35.1216059658	NA	36.4750464065	13.3553792474
151	Alcoba�a	mergulho	5232	61	2.132	7	1	0.238	6.8095684803	25.3605450091	20.8064182195	22.9155709906	-4.9025429808	-23.3474072277	7.8377205489	14.8043084751	16.1599613001	1.564911591	19.4794747399	11.8993059079	17.6696439349	18.2290812961	18.1077771096	30.5042651724	NA	29.2303386667	11.2751686231
152	Alcoba�a	mergulho	5235	62	1.628	7	1	0.222	8.4545454545	26.489079323	20.6470588235	27.5396006295	-2.1660620665	-20.3213132541	8.9493261975	17.122851493	18.5419426576	2.2220233273	19.7993812228	11.2800018613	20.5173413418	20.300913584	21.0003194363	37.3291396694	NA	35.9100228636	11.8439850241
153	Alcoba�a	mergulho	5256	70	1.563	7	1	0.277	12.4056301983	29.586929057	22.824651504	33.4752219775	-0.2192488203	-14.0884313878	11.7229554696	22.8975674216	24.5369134403	3.8870098016	23.3225395183	14.7818664311	26.4635419303	25.6011895017	26.5285800363	42.9089786453	NA	42.478057668	13.0873089691
154	Alcoba�a	mergulho	5311	64	1.778	7	1	0.196	7.0551181102	25.635247077	19.8884664132	26.215654455	-2.6053074717	-23.1798196462	8.2351850669	15.406665641	16.8259369752	1.6077145178	18.529371754	9.7666270388	18.9160563926	18.7938890832	19.6584212365	36.3810461621	NA	34.6190218633	11.3049662022
155	Alcoba�a	mergulho	5334	57	1.508	7	1	0.285	10.7725464191	27.708089078	22.4044342508	28.069811373	-2.0311521418	-15.0642920305	9.8956288084	19.4356373337	20.7736841397	3.5240530318	22.1721634314	14.6095004453	22.341235017	22.2939235082	22.3507143878	35.8464001117	NA	35.4461311721	12.8945004718
156	Alcoba�a	mergulho	5386	68	1.01	7	1	0.225	15.1485148515	31.378655545	21.4814814815	40.0761608327	5.4613594555	-8.8018747808	12.44718899	25.7842599794	27.3788637367	5.5334067796	22.802981521	12.0221409163	30.1916522859	28.2128175388	31.1757898257	56.6772529422	NA	50.1289321252	14.2679540047
157	Alcoba�a	mergulho	5440	57	1.099	7	1	0.166	8.6096451319	26.3375720599	18.6006674082	30.4178502127	0.8031246268	-19.3462579649	8.6097059147	16.8166936549	18.1361447288	2.423426143	17.8642972831	7.5983661998	20.8989780609	19.9611093923	22.3401206222	46.1319425713	NA	39.672402413	12.0282958131
158	Alcoba�a	mergulho	5449	73	1.091	7	1	0.273	18.2667277727	33.9235115778	24.342312009	43.0325438094	6.9282000681	-4.1503397584	14.4334056544	29.8377956412	31.5362706314	7.213351919	26.0004085795	15.8084603364	34.0325891997	32.0072433416	34.4203500546	57.5799271497	NA	53.1294941016	15.3471922658
159	Alcoba�a	mergulho	5639	54.6	1.373	7	1	0.35	13.9184268026	29.4773342754	24.4245524297	30.0439874627	-0.5272736902	-8.2368911156	11.3121497337	22.5861106265	23.8540965017	5.5650868399	24.8077983087	17.9501601993	25.1607817863	25.0688328223	24.8753385806	36.5264605658	NA	36.6964729183	14.391640673
160	Alcoba�a	mergulho	5644	62	0.717	7	1	0.136	11.760111576	28.6813045516	14.8007736944	39.7453533008	5.655453408	-14.0383516711	10.1278392579	21.1901270027	22.645676949	3.8564939506	17.3916020715	3.8113955706	26.7216188062	23.9511249038	29.8066322702	61.2051791982	NA	49.4747582253	13.1183109646
161	Alcoba�a	mergulho	5670	45	1.676	7	1	0.174	4.6718377088	23.3859796868	19.5596205962	18.7782204192	-3.966111222	-25.9214895884	5.6370441557	10.4212204347	11.4085422513	1.0226375991	16.4380986024	8.7510813199	13.0570802034	14.1951712018	13.7669980323	26.9157208317	NA	25.1097513138	10.763608045
162	Alcoba�a	mergulho	5672	77	1.435	7	1	0.257	13.7902439024	30.932476792	22.6307692308	38.1808169644	2.1035416854	-12.5993439867	12.8985393974	25.3587112666	27.1628615141	4.3513833831	23.5726402223	13.9981915406	29.5474124951	27.9195418767	29.8325953609	50.5400670769	NA	48.7276751885	13.3634746145
163	Alcoba�a	mergulho	5717	46	1.51	7	1	0.362	11.0278145695	26.9037360537	23.2152671756	24.1027611351	-4.2175908053	-11.9752904773	9.2822929057	18.2888202192	19.3630083493	4.23142781	22.7695081895	16.9257121117	20.3616699851	21.0209936351	20.0712471467	28.6468829369	NA	29.4512310318	13.4420906666
164	Alcoba�a	mergulho	5733	55	1.523	7	1	0.27	9.7504924491	26.9305719534	21.8518518519	26.5770861793	-2.5544729619	-16.740308231	9.1964667296	17.9947737692	19.2828515614	3.0557604757	21.2650663202	13.715320806	20.8570467058	20.9739705097	20.9550574638	34.4279506851	NA	33.8061737797	12.5410638837
165	Alcoba�a	mergulho	5818	42	1.216	7	1	0.201	6.9424342105	24.3727987051	20.0216535433	21.868987932	-2.3513800806	-20.2177009014	6.6628523877	13.1340795827	14.1136521429	2.0759404445	17.8025329346	10.0516194841	15.8270422864	16.4404394955	16.4551568429	31.4881842818	NA	28.3159071518	11.738773424
166	Alcoba�a	mergulho	5825	50	1.578	7	1	0.267	8.4600760456	25.8088861928	21.4586357039	23.5645858159	-3.8276754471	-18.4819591607	8.1509915087	15.8734001733	17.0413676273	2.5696814426	20.3290345486	13.2455301484	18.4519314949	19.0041503489	18.5531742803	30.4886164259	NA	30.0482651179	12.1625636175
167	Alcoba�a	mergulho	5826	62	1.476	7	1	0.205	8.6111111111	26.5929124244	20.1645768025	28.8568878405	-1.1675302771	-20.0237254978	9.0317292294	17.3269635225	18.7492176513	2.2911955506	19.3540741314	10.3098548842	20.9749225386	20.4831065631	21.6703631744	40.3942911731	NA	37.8432674384	11.9014500535
168	Alcoba�a	mergulho	5830	52	1.648	7	1	0.312	9.8446601942	26.7733463037	22.4751381215	24.7521061922	-4.1663455211	-15.9738418597	9.1040440114	17.750644491	18.9713718862	3.2242625345	21.9460804631	15.2706076563	20.2084850797	20.6990666071	20.0838476674	30.4562573376	NA	30.9482096087	12.6799446664
169	Alcoba�a	mergulho	5838	61	1.513	7	1	0.213	8.5875743556	26.5298872452	20.4059405941	28.1585057594	-1.5503604288	-19.9416587907	8.9525580979	17.1970331218	18.5985682936	2.3057515128	19.559623594	10.7817735566	20.6987701896	20.3548265206	21.2866110616	38.9156450808	NA	36.8158478415	11.9173529393
170	Alcoba�a	mergulho	5891	61	2.105	7	1	0.305	8.83847981	26.6949003923	22.2598425197	24.4806864669	-5.6087875443	-19.4610524715	9.1504842178	17.519860605	18.925912403	2.4194008125	21.8750237337	14.9757824277	20.1444124363	20.6428588398	20.2024704798	30.3081143979	NA	30.3173030281	12.010873686
171	Alcoba�a	mergulho	5972	60	1.446	7	1	0.262	10.8713692946	27.9698456069	21.9903691814	29.7396724614	-1.0122892919	-15.4012008551	10.1248159873	19.9090328906	21.3155540563	3.4572260997	21.8295554656	13.6354922947	23.1361502907	22.7676806747	23.3171571651	39.1157752443	NA	37.8812312044	12.8301230897
172	Alcoba�a	mergulho	6158	50	1.304	7	1	0.255	9.777607362	26.57616131	21.4945652174	26.2199274378	-1.5856683078	-15.6928836653	8.7447661426	17.428666451	18.6031589454	3.2726196282	20.6629088224	12.9884890158	20.2533770307	20.3709336727	20.5006599842	35.2059624932	NA	33.2671644536	12.7203117679
173	Alcoba�a	mergulho	4463	64	1.889	7	1	0.392	13.2811011117	29.8297996273	25.0017761989	29.6679460065	-3.9273338537	-11.5212042455	12.0444858809	23.1809061757	24.684382509	4.6258858912	25.8951333185	19.392749114	25.7431064313	25.7827175155	25.3500453874	33.7771408563	NA	35.7810692188	13.6643075303
174	Alcoba�a	mergulho	4549	53	1.682	7	1	0.289	9.1064209275	26.4005671485	21.9817813765	24.4242945764	-4.1518971279	-17.6894271346	8.752484029	16.9934590592	18.2326510396	2.7946316332	21.2405139408	14.2869376365	19.5672215198	20.0496878998	19.5542044401	30.6774625518	NA	30.8526741237	12.3397858656
175	Alcoba�a	mergulho	4569	55	1.468	7	1	0.302	11.3147138965	27.9008985656	22.8154574132	27.9366832934	-1.9728358429	-13.5878402743	10.0316378432	19.8096298614	21.1017758115	3.9180843323	22.6634029938	15.3941060059	22.5627081968	22.5904481498	22.4827566752	35.1983542327	NA	34.9680905173	13.198620209
176	Caravelas	mergulho	3148	32.7	1.32	7	1	0.125	3.0965909091	22.0012119378	19.1495535714	15.1108737029	-3.1719931294	-28.0061324454	4.0015155593	7.136100127	7.8409476568	0.6372816198	14.2160906355	6.6409836442	9.4965844114	11.204562747	10.5440446954	23.8240532144	NA	20.5572498764	10.292085751
177	Caravelas	mergulho	5607	39.5	1.301	7	1	0.241	7.3170637971	24.3309126507	20.7261580381	20.4908912844	-3.5599849955	-18.7291880586	6.6962885438	13.2953596756	14.2220646295	2.3616930072	18.6060760826	11.8493895446	15.5861618323	16.5033108801	15.8614346496	27.9500746126	NA	26.1690105977	11.9650649518
178	Caravelas	mergulho	5905	37	0.829	7	1	0.205	9.1495778046	24.8678230554	20.1351351351	23.6591800378	0.6018755537	-13.4318554034	6.9714095857	15.0081475178	15.8699674406	3.5845205756	18.3988829346	10.2925028125	17.6428418968	17.8616682465	18.5255626295	33.9753884273	NA	29.0362221431	12.8940958045
179	Caravelas	mergulho	5915	37	1.295	7	1	0.308	8.8	24.7155402731	21.6767123288	20.3749748592	-4.2035989329	-14.3090571438	7.2725420516	14.6352828892	15.4998023129	3.3586585091	20.0058329391	14.2910749602	16.5406045108	17.5460107981	16.4974815766	25.9302913952	NA	25.2177416295	12.7246094786
180	Caravelas	mergulho	5920	48	1.719	7	1	0.252	7.0366492147	24.8574919956	20.9585253456	21.130107329	-4.8763261412	-21.167737739	7.2211751917	13.8905918331	14.9983693855	1.9413379707	19.2766327698	12.3672507939	16.3356880187	17.23344433	16.5168434492	27.5404237973	NA	27.150337465	11.6338031601
181	Caravelas	mergulho	5921	43	1.003	7	1	0.281	12.0468594217	27.0786344108	22.3200498132	26.6997062899	0.8419577465	-8.6987538186	8.9689388529	18.9060298505	19.8922131778	5.1316716962	21.6817851143	14.4736089456	21.3766611476	21.4592617631	21.6299182869	35.5193424898	NA	32.484438961	14.0821892063
182	Caravelas	mergulho	5932	37	1.26	7	1	0.28	8.2222222222	24.4638492148	21.2830188679	20.2256078814	-3.8414360757	-15.7588850952	6.9518515817	14.0072896572	14.8750270399	2.9984144937	19.3781017831	13.3189633869	16.0267825864	17.015314738	16.1077065851	26.5511366958	NA	25.2864003802	12.4493545484
183	Caravelas	mergulho	5941	38	1.192	7	1	0.195	6.216442953	23.682420782	19.9092741935	19.9041418309	-2.8183661279	-21.0389325124	5.9899335982	11.8038902879	12.689512088	1.8459682861	17.1577477833	9.7587802305	14.2880833497	15.1960765027	14.9179404778	28.9245652706	NA	25.7988993696	11.5181036806
184	Caravelas	mergulho	6031	48	1.195	7	1	0.125	5.0209205021	23.7186931188	17.8894472362	23.5035258038	-1.1790746632	-25.52863039	6.1600639884	11.1701001745	12.2246966179	1.1046085116	15.04831056	5.2680838079	14.7995100363	14.8856490953	16.4742051305	37.4535355619	NA	31.6770375918	10.8500855943
185	Caravelas	mergulho	6038	47	0.768	7	1	0.155	9.4856770833	26.1532842482	17.860915493	29.7440630112	2.6324295555	-15.6346243836	7.9394604194	16.7203217082	17.8245827881	3.242835368	17.4543291118	6.5060169258	20.6152560374	19.6756566825	22.5063950162	45.1105590382	NA	37.041777398	12.69721065
186	Caravelas	mergulho	6048	48	1.34	7	1	0.245	8.776119403	25.8402168456	21.1052631579	24.5527580978	-2.3141187058	-17.4045117089	8.0957973077	16.0205365494	17.146146761	2.8078938614	19.8897417806	12.3499105563	18.7551297373	19.0886247067	19.0434918526	33.2223932045	NA	31.3709266936	12.3554671265
187	Caravelas	mergulho	6059	29	0.571	7	1	0.074	3.7583187391	21.934149997	16.9433962264	19.2127370366	0.1903793703	-25.3954100442	4.1045514132	7.7501160331	8.4095087366	0.9546142482	12.2965262922	0.9190660576	11.1762139519	11.5709863631	13.9205897981	30.8401341233	NA	23.9089124424	10.5949566837
188	Caravelas	mergulho	6088	48	0.986	7	1	0.153	7.4482758621	25.0900431127	18.3256997455	26.8178631843	0.288078674	-20.2772113451	7.3153407633	14.4100526856	15.5239490633	2.1347647716	16.7879526621	6.8212496052	18.0979846325	17.6846163768	19.642968019	41.498688819	NA	34.7315152235	11.8006751653
189	Caravelas	mergulho	6177	48	0.776	7	1	0.131	8.1030927835	25.4599861362	16.6458333333	29.5453752235	2.0714619247	-18.8605592517	7.5061342772	15.2159412948	16.3370280254	2.4574727695	16.0434710862	4.5266529623	19.4571093313	18.3862214718	21.7897932562	46.3630127215	NA	37.3626064578	12.0710820592
190	Caravelas	mergulho	6339	43	1.353	7	1	0.231	7.3414634146	24.6583200688	20.618386817	21.6013504234	-3.2699321858	-19.5151189122	6.9830541671	13.7307247417	14.735731282	2.2434168204	18.6780260076	11.4900705779	16.2337116653	16.9784361717	16.576472073	29.6587699252	NA	27.8099352084	11.8842755657
191	Caravelas	mergulho	6347	44	1.233	7	1	0.259	9.2424979724	25.7381650118	21.3707647628	23.9234363845	-2.0909253264	-15.4179858839	7.9762084282	16.0625548922	17.0960343235	3.2455860202	20.1090275662	12.9673335275	18.5755772171	19.0189571106	18.8027497082	32.1820624831	NA	30.1404750835	12.6927175998
192	Caravelas	redagem	4141	40	1.282	7	1	0.194	6.0530421217	23.7751294308	19.8890942699	20.0698677269	-3.0672356484	-21.8872441458	6.0755756237	11.8152939055	12.7413893606	1.7059134681	17.1948472173	9.708780533	14.3622128538	15.2648916953	14.9754091196	28.9842969515	NA	26.2136152769	11.4064492187
193	Caravelas	redagem	4435	43.5	1.071	7	1	0.244	9.9103641457	26.0350046293	21.187141217	25.2631629934	-0.5265312438	-13.757887421	8.1234114202	16.7349586119	17.7539990975	3.6748876139	20.0539638715	12.4194897435	19.4004008563	19.5869211465	19.8309308301	34.9092557813	NA	31.5488752686	13.0186938175
194	Caravelas	redagem	4438	51	1.212	7	1	0.207	8.7103960396	26.0259920024	20.2144268775	26.7502295747	-0.7978246389	-18.142814834	8.2292021202	16.2889968695	17.4810065773	2.6623687841	19.0728255665	10.4191984228	19.5247548461	19.3895548417	20.2316457466	38.2497307869	NA	34.5174138932	12.2368421992
195	Caravelas	redagem	4948	31.5	1.155	7	1	0.308	8.4	23.7135340216	21.3005235602	18.5270672848	-4.1117370347	-13.0991183619	6.5328632777	13.4152431415	14.142883523	3.4616817647	19.0693891456	13.878581478	15.0828251496	16.2563315316	15.0908271232	23.8454939911	NA	22.6689501912	12.6923166383
196	Caravelas	redagem	5022	46.5	1.124	7	1	0.193	7.984430605	25.2808963613	19.7992424242	25.1281121191	-0.8709278205	-18.8176205653	7.4895394017	14.9031302243	15.9903050971	2.4492461676	18.2105758487	9.58679731	18.0220405674	18.0794473654	18.8738577963	36.7738644338	NA	32.3894799305	12.0632899949
197	Alcoba�a	mergulho	4651	58	1.493	6	1	0.236	9.1681178835	26.7493566326	21.0580046404	27.5543557616	-1.8384758986	-18.908009556	9.7253965362	17.621508949	18.9696157441	2.6605117769	20.3341170964	12.06466955	20.8407169081	20.6916323882	21.2028478531	37.1403971997	NA	35.5948010396	12.2176818187
198	Alcoba�a	mergulho	4652	38	1.092	6	1	0.239	8.3168498168	24.6285937235	20.7869955157	21.7412015586	-2.0247983648	-16.5613910003	7.5475852529	14.2451090412	15.1367859546	3.0021101401	18.8538245915	11.8856132633	16.585183287	17.2559500942	16.9767534521	30.1839739932	NA	27.2830123846	12.4634841351
199	Alcoba�a	mergulho	4656	48	1.153	6	1	0.283	11.7814397225	27.5380918538	22.4386149003	27.6751554181	-0.0473918022	-11.6985121825	10.2447104314	19.3763858485	20.4951586668	4.5925501096	22.0163054608	14.5979631857	22.0448981663	22.0370845496	22.1934100767	36.5206898825	NA	34.2359400086	13.7093676121
200	Alcoba�a	mergulho	4659	50.5	1.294	6	1	0.254	9.9126738794	26.6958079765	21.5054844607	26.5797394417	-1.3956501687	-16.153009638	9.5380748419	17.6458514259	18.8321430603	3.3262245274	20.7291246042	12.9730893467	20.5114576242	20.5737997025	20.7730874591	35.7602623071	NA	33.7174991505	12.7612049302
201	Alcoba�a	mergulho	4662	52	0.835	6	1	0.124	7.7221556886	25.5031943757	16.1700787402	30.7104696425	1.8733084861	-20.8572723765	8.4856217903	15.1742128671	16.3759030714	2.149001358	15.6727007274	3.9104906904	19.7420601571	18.4295358683	22.2597398648	49.0679314252	NA	39.4517099788	11.8102419271
202	Alcoba�a	mergulho	4666	51	1.232	6	1	0.248	10.2662337662	26.9447876445	21.4418604651	27.4795016039	-0.7061638434	-15.5360097818	9.7448733524	18.1128799154	19.3111167351	3.5035649731	20.7725903401	12.7536811612	21.0871781573	20.9975530042	21.4304421388	37.4155539356	NA	34.8001173382	12.8966097255
203	Alcoba�a	mergulho	4667	45	0.928	6	1	0.239	11.5894396552	27.0934927619	21.3392857143	28.0539346564	1.7598675667	-11.2542095138	9.6318242226	18.7385815717	19.7824604958	4.6658458705	20.7578113055	12.4363927503	21.6212230841	21.3834916531	22.251246611	39.0070603549	NA	34.4338948244	13.7569897079
204	Alcoba�a	mergulho	4724	50	0.877	6	1	0.287	16.3625997719	30.4109853935	23.8552437223	33.4141845652	5.6671320734	-2.8141896183	12.2005843274	24.3040577131	25.4135328959	7.7355794014	24.4000113886	16.0311045777	27.1797970253	26.4828921504	27.5784612327	44.0091968606	NA	39.7597641037	15.9155457227
205	Alcoba�a	mergulho	4727	60	1.047	6	1	0.187	10.7163323782	27.8687669427	19.386068477	33.519833857	2.2077179954	-16.279627486	10.6685134673	19.7252078328	21.1308679069	3.3752500241	19.4584855304	9.0374523517	23.9038046665	22.6026857116	25.19038175	49.5914611526	NA	42.9614721234	12.7678194272
206	Alcoba�a	mergulho	4729	55	1.319	6	1	0.176	7.3388931008	25.4345951341	19.2493297587	26.6904440003	-1.1096061149	-22.0331791498	8.4569314911	14.9780991108	16.2335204693	1.9009203295	17.7533408617	8.50910594	18.5611047075	18.306143721	19.5831831318	39.2967413232	NA	35.2818827854	11.5908984394
207	Alcoba�a	mergulho	4739	39	0.94	6	1	0.152	6.3063829787	23.8117961446	18.7675675676	22.3125931464	-0.7520357288	-21.5787380776	6.598438027	12.0240182483	12.9321549405	1.8581494081	16.1170108488	7.1381611567	15.0800213954	15.4121330499	16.4092430852	34.5494737346	NA	28.7169347904	11.53545364
208	Alcoba�a	mergulho	4825	54	1.031	6	1	0.224	11.7322987391	28.0774472561	20.9819494585	31.4514318318	2.0198586429	-13.2300890577	10.6320092892	20.1473748293	21.4147827677	4.2141903136	20.9004092293	11.6310112743	23.6352572064	22.8712065045	24.4004947015	44.515962325	NA	39.4695480602	13.42161596
209	Alcoba�a	mergulho	5101	59	1.68	6	1	0.295	10.3601190476	27.5754150053	22.5033783784	27.3474955102	-3.111753736	-16.7941901079	10.5414099994	19.1846948957	20.5658020333	3.2260672851	22.3011491703	14.9537540518	22.0251055759	22.1027188543	21.9768677524	34.147030322	NA	34.4523191718	12.6582043684
210	Alcoba�a	mergulho	5110	60	1.33	6	1	0.348	15.6992481203	31.1174542815	25.2389380531	33.5977532049	1.4659824348	-6.9281506241	13.5493543721	25.2416119662	26.6308994073	6.3879209737	26.0661291913	18.657602365	28.1027581352	27.5858894066	27.8100799644	41.0818319296	NA	40.9731316893	14.9301446824
211	Alcoba�a	mergulho	5114	59	0.694	6	1	0.128	10.8818443804	27.9124841293	14.3157894737	38.0715664187	5.0991212967	-15.8073115504	10.4885691333	19.8031794303	21.1871712902	3.5020474813	16.6783871698	3.0850219489	25.2465730439	22.6568565254	28.4547065699	58.9428942141	NA	47.3559256414	12.8689291724
212	Alcoba�a	mergulho	5177	54	1.331	6	1	0.17	6.8970698723	25.1120275245	19.0981432361	25.9191944295	-1.3171921313	-22.7754100175	8.1257552943	14.2961605626	15.5215321138	1.7348304595	17.3752161419	8.1568365783	17.8412639627	17.6921363622	18.9082097717	38.4148163714	NA	34.3990485444	11.4457073558
213	Alcoba�a	mergulho	5200	74	1.792	6	1	0.366	15.1138392857	31.7309503207	25.6306532663	34.8245867928	-1.0196413078	-10.533628331	14.5990564543	26.5288840101	28.2674750586	5.208354462	26.9477649703	19.4718273879	29.6607978025	28.9670304993	29.24935503	40.5510938334	NA	42.528683805	13.9859878616
214	Alcoba�a	mergulho	5234	68	2.053	6	1	0.227	7.5187530443	26.0919141324	20.6994063681	25.9750854613	-3.6654011617	-23.0560495152	9.2277807735	16.4015644492	17.9103231344	1.7168438505	19.7321970243	11.4920959923	19.7101401747	19.71691353	20.2503065912	34.8202343627	NA	33.4567492755	11.3884025854
215	Alcoba�a	mergulho	5238	54	1.826	6	1	0.214	6.3285870756	24.7633800977	20.2927429274	22.0865602664	-4.1365158263	-23.8976631525	7.6315812451	13.5236380106	14.7333532493	1.5026019355	18.4278007373	10.7052778296	16.3630867157	17.0157229484	16.8416958733	29.9530550862	NA	28.8714053605	11.2333986315
216	Alcoba�a	mergulho	5249	74	2.17	6	1	0.478	16.3004608295	32.5827186204	27.6203045685	33.2372547983	-4.3454471298	-8.5035037859	15.5759480161	27.85592399	29.5919681393	5.9093646674	29.618882673	23.4984423466	30.3732547204	30.1888588987	29.9730136847	36.1313815493	NA	38.3540125109	14.4634951023
217	Alcoba�a	mergulho	5315	73	1.966	6	1	0.384	14.2583926755	31.0617849964	25.5220838052	32.7276949296	-2.8582922097	-11.8583217726	14.0511803164	25.426378262	27.1411107605	4.7685702961	26.8143794362	19.7875580713	28.3355522639	27.9442414733	27.9669915788	37.5293130401	NA	39.4873218128	13.6907741866
218	Alcoba�a	mergulho	5316	69	1.624	6	1	0.274	11.6416256158	29.0005073857	22.5463483146	32.1180876534	-0.9755971775	-15.8743794936	12.0247725549	21.8649471384	23.4764515321	3.5292887331	22.855357405	14.465632959	25.3435184045	24.6512893334	25.4278531655	41.1145422621	NA	40.8431884252	12.8312508805
219	Alcoba�a	mergulho	5324	52	1.205	6	1	0.189	8.1560165975	25.7628259894	19.6497512438	26.9210617389	-0.6714062533	-19.9845238774	8.6800777167	15.7194475884	16.9272998765	2.3544957597	18.3698715167	9.3189852873	19.1456583174	18.9082639452	20.0609544167	39.3745659967	NA	35.044175319	11.9830284304
220	Alcoba�a	mergulho	5385	73	1.457	6	1	0.258	12.9265614276	30.1109321382	22.445505171	35.890718478	1.1655464587	-14.1498463212	13.0549430979	23.8660895394	25.5756253692	4.047976164	23.1118206192	13.8931547232	27.8077473472	26.515610792	28.0606510268	47.3628042065	NA	45.8210849678	13.1809688403
221	Alcoba�a	mergulho	5421	68	1.598	6	1	0.38	16.170212766	32.0866006699	26.1802575107	34.8654729905	0.1259570446	-7.7121172134	14.7093707106	26.8943120051	28.4831776662	6.1709097696	27.4528738313	20.2190999688	29.8250632483	29.2300029354	29.3304003801	40.5444571161	NA	42.3688171683	14.7052122095
222	Alcoba�a	mergulho	5424	60	1.11	6	1	0.152	8.2162162162	26.2387783694	17.8901098901	31.4261321415	0.9492760616	-20.9716149991	9.3970448602	16.615458483	17.9894821205	2.1654702191	17.2264847856	6.48160876	21.0283303787	19.8241671866	22.7566667688	48.5242915837	NA	41.356871943	11.8038864977
223	Alcoba�a	mergulho	5446	59	1.539	6	1	0.334	12.8044184535	29.1545943317	23.9029126214	29.8702053285	-1.6819777607	-12.1706333812	11.9829204113	21.9971167225	23.381922042	4.5958723011	24.2736115502	17.1396665332	24.7589185164	24.6296033328	24.5045943201	36.2953303536	NA	36.9472729504	13.6761928644
224	Alcoba�a	mergulho	5448	66	0.888	6	1	0.207	15.3851351351	31.3994420588	20.4680232558	40.8852870306	6.5914693225	-8.7438551007	13.3159543299	25.769714836	27.313871465	5.7934032217	22.1435923571	10.6075090824	30.3757221985	28.1710591943	31.7915873989	58.8859275998	NA	50.6602207931	14.4663072513
225	Alcoba�a	mergulho	5638	52.8	1.075	6	1	0.191	9.3812093023	26.5530876217	19.6626285714	29.1864551509	0.6807409136	-17.6637298264	9.3714686752	17.2996879528	18.5363717792	2.9443954482	18.9082988292	9.4001588148	20.9123510077	20.3165035323	21.9603863551	42.9233053948	NA	37.4553019974	12.4592217134
226	Alcoba�a	mergulho	5642	50.4	1.423	6	1	0.258	9.1378777231	26.2338981044	21.4417007359	25.141767928	-2.5626701176	-17.7159735198	9.1307370559	16.7305971729	17.9121056778	2.9072198793	20.470536677	13.0124246105	19.4762149351	19.7653578603	19.6597933081	33.2807640367	NA	32.0559353185	12.4336415735
227	Alcoba�a	mergulho	5650	60.5	1.502	6	1	0.329	13.2519973369	29.5600490927	24.0126728111	30.975259729	-0.9807730422	-11.6169428678	12.3369800815	22.691543677	24.1111496397	4.7861280304	24.491003277	17.1316254254	25.5687736266	25.2832054476	25.3326281926	37.9272985816	NA	38.3604579754	13.8034996095
228	Alcoba�a	mergulho	5653	53	1.281	6	1	0.298	12.3294301327	28.3537051415	22.9916743756	29.130154171	-0.3379299968	-11.8246699381	11.0675496856	20.6664852439	21.9066438075	4.6363730651	22.9315493345	15.465086241	23.4532570433	23.3121576302	23.4517570821	37.483325684	NA	36.178877678	13.7336220974
229	Alcoba�a	mergulho	5677	42	1.28	6	1	0.315	10.3359375	26.079077057	22.3425925926	23.4221328188	-2.8191385444	-13.1099759204	9.081149123	16.983190308	17.9618924706	4.0361965539	21.3618063494	15.1703051486	19.1257986479	19.7512100164	19.0531917684	29.6488791234	NA	28.8712045569	13.280446642
230	Alcoba�a	mergulho	5678	50	1.402	6	1	0.259	9.2368045649	26.2612203865	21.4725457571	25.191309699	-2.459897997	-17.4366731501	9.1523421019	16.7998647909	17.9728031758	2.9758537942	20.5117497043	13.0673125967	19.533940565	19.8175420641	19.7159618257	33.3749252029	NA	32.0744388958	12.4883450096
231	Alcoba�a	mergulho	5681	36.5	1.28	6	1	0.302	8.61171875	24.5669420523	21.5583333333	20.1374506595	-4.17035425	-15.3684384887	7.6878983103	14.3629052354	15.2162123079	3.2691615136	19.7857854421	14.0482634994	16.2687878893	17.294567667	16.2527947507	25.8124789789	NA	24.9640778099	12.6501166436
232	Alcoba�a	mergulho	5718	53.5	0.996	6	1	0.213	11.4412650602	27.8576083501	20.5471105528	31.4248122795	2.1655480056	-13.7004640021	10.4155050489	19.757973571	21.0141636175	4.0662877533	20.4267541809	10.9029060344	23.3321139483	22.5131386066	24.2483772562	45.0780492081	NA	39.4703247275	13.3139653071
233	Alcoba�a	mergulho	5719	43	1.715	6	1	0.302	7.5720116618	24.7769071608	21.5485148515	19.7796591533	-6.2112006479	-19.5560984996	7.7005038652	14.0076646107	15.0143775494	2.3623538191	19.9931662059	14.0277186382	16.0391749361	17.2162506134	15.9807771768	24.4824144807	NA	24.8377143631	11.9834987795
234	Alcoba�a	mergulho	5723	50	1.188	6	1	0.176	7.4074074074	25.1958560184	19.2712550607	25.7851666548	-0.8976417066	-21.190686426	8.1135277996	14.568064419	15.7232550745	2.0581050665	17.6279499129	8.5261472023	17.9691311424	17.8623306822	19.0103678647	38.3878084461	NA	33.7487163599	11.7345669612
235	Alcoba�a	mergulho	5805	51.2	0.891	6	1	0.25	14.3658810325	29.3888000834	22.2575976845	32.8921328394	4.4029803819	-7.2657804157	11.4422609989	22.5333667425	23.7073274834	6.1257302698	22.6317188045	13.5520013621	25.7515425376	24.9340064209	26.4228013112	45.0930365898	NA	39.9154144523	14.7987302284
236	Alcoba�a	mergulho	5813	36.5	1.37	6	1	0.252	6.7138686131	23.754874953	20.7333333333	18.5362333178	-4.6777973738	-20.001400998	6.6584355149	12.2298137902	13.085932515	2.1567872496	18.2771207839	12.09147264	14.2671907091	15.5022582703	14.4418604958	24.8191601506	NA	23.6428125981	11.7700190418
237	Alcoba�a	mergulho	5816	45	0.577	6	1	0.132	10.294627383	26.399533574	15.4907161804	31.4570422597	4.6553482158	-14.0625844849	8.6430365653	17.3583684571	18.4123241217	3.8279901127	16.5876978449	3.662563	21.6461133087	20.1765640465	24.3360917131	46.5061527575	NA	37.8569950773	13.1394398709
238	Alcoba�a	mergulho	5824	53	1.312	6	1	0.321	12.9672256098	28.7402080953	23.5908273381	29.2728905223	-0.4638352583	-10.5538628319	11.4479566621	21.350712173	22.5863607859	5.043976875	23.688048526	16.5503261999	24.0087371406	23.9234078038	23.8751324972	36.740136061	NA	36.0666314848	14.0275697069
239	Alcoba�a	mergulho	5834	43	1.261	6	1	0.218	7.4337827121	24.7058063419	20.3901979265	22.2618080098	-2.5545081554	-19.8634247501	7.5571477821	13.8419853982	14.8477188893	2.2907470396	18.4397890491	10.9117234353	16.4742771543	17.0739485943	16.9534202854	31.2898998355	NA	28.6765147352	11.9239088819
240	Alcoba�a	mergulho	5892	50	0.999	6	1	0.17	8.5085085085	25.8370912329	18.87359199	28.1914217868	0.6939683176	-18.9311726104	8.6707326445	15.9320266716	17.1004064335	2.5943059561	17.7982389604	7.9582985216	19.6079260324	19.0555502156	20.9570736245	42.6576799286	NA	36.2349153833	12.1826267624
241	Alcoba�a	mergulho	5902	39	0.977	6	1	0.131	5.2292732856	23.3114121833	18.3127413127	21.4371852842	-1.0543850139	-24.1086331157	6.0796434508	10.6541922389	11.5449556124	1.3589049031	15.126132707	5.8655429894	13.8238020404	14.2607870318	15.3706030043	34.1826182804	NA	28.07722291	11.0816770141
242	Alcoba�a	mergulho	6154	47	0.806	6	1	0.137	7.9888337469	25.3214881465	17.1930693069	28.5867418049	1.6897539716	-19.4611040151	8.1104937229	14.9650208845	16.0632209247	2.4339810966	16.2680783213	5.2036392813	18.9989476502	18.1449874101	21.1041132586	44.6927007186	NA	36.2447628453	12.0511710647
243	Alcoba�a	mergulho	6163	56	1.524	6	1	0.291	10.6929133858	27.587676672	22.4743202417	27.5339727773	-2.3488574289	-15.6539666191	10.4928790224	19.2218487054	20.5367389022	3.5222028973	22.205887495	14.818233364	22.0379814391	22.0849320563	22.010893266	34.9023805851	NA	34.6892672955	12.8970683209
244	Alcoba�a	mergulho	4552	44	0.714	6	1	0.276	17.0084033613	29.8184260914	23.5486381323	32.0715134098	7.6295348719	0.9510784948	11.3871638122	23.8161511375	24.7381627073	8.991114293	23.9859660781	15.6077748194	26.4098604764	25.8172459308	27.0327483713	41.6768482648	NA	37.1165089037	16.756550167
245	Alcoba�a	mergulho	4578	44	1.135	6	1	0.236	9.1488986784	25.6889872873	20.9240641711	24.5777024544	-1.2058913927	-16.3045476804	8.5167552645	15.9573149233	16.9909329483	3.1908603659	19.5974114139	11.9418884375	18.6525695368	18.9276983637	19.0935645149	34.1579670033	NA	31.0314257445	12.6502967524
246	Caravelas	mergulho	3152	32.9	1.277	6	1	0.244	6.2862960063	23.1783875322	20.5270194986	17.3004134764	-4.6473426286	-20.0538537733	6.1146165322	11.2977222787	12.0702314115	2.0716112176	17.6234692116	11.6747869005	13.207693024	14.5872477729	13.4309075465	23.5696825237	NA	22.026256606	11.6534771146
247	Caravelas	mergulho	3233	37	1.26	6	1	0.204	5.9904761905	23.4916579295	20.0641509434	18.9247366558	-3.4803748488	-21.8839858044	6.279355997	11.4166316497	12.2782798239	1.7665519437	17.1948215267	10.1806858092	13.7435441078	14.8396923014	14.250387207	27.0503061263	NA	24.5508586251	11.4409199303
248	Caravelas	mergulho	5580	33	1.096	6	1	0.229	6.8950729927	23.4140270364	20.4207589286	18.6775153747	-3.1397447979	-18.5051349118	6.3890540536	12.0055744024	12.7807424192	2.4126380563	17.6454017887	11.2328688283	14.0777242315	15.173541136	14.4708512891	26.2224890778	NA	23.5646516806	11.9312938226
249	Caravelas	mergulho	5922	42	1.125	6	1	0.107	3.9946666667	22.8906395564	17.7881081081	20.9028896398	-1.3687865732	-27.3933062243	5.6581246686	9.1914998487	10.0976024731	0.8245161408	14.0022951532	4.3293599151	12.5946713652	13.1018751576	14.4192251393	34.3405885088	NA	28.2829310095	10.545611941
250	Caravelas	mergulho	5934	36	0.924	6	1	0.163	6.3506493506	23.5489955585	19.182320442	20.9936590909	-1.0858022442	-20.7609629962	6.3379385933	11.7408318212	12.5837355108	1.9836731565	16.3111156764	7.9433359143	14.5037933142	15.0758999781	15.6329456224	32.018618583	NA	26.7874001235	11.619361188
251	Caravelas	mergulho	6056	38	1.193	6	1	0.215	6.8482816429	23.9670459572	20.2719033233	20.2574722396	-2.9151465491	-20.0628620891	6.8184630845	12.5653493671	13.4559492471	2.1699969219	17.8126559073	10.7062027172	14.9523655773	15.836413289	15.4342294887	28.7326611004	NA	25.9899988158	11.7946898959
252	Caravelas	mergulho	6066	34	1.23	6	1	0.317	8.762601626	24.2628860625	21.5902912621	19.4374232955	-4.2717788428	-14.0715541762	7.5330883391	14.164445817	14.9530926252	3.5294339305	19.6969905343	14.3556676663	15.9096351903	17.0115531499	15.8592763606	24.6637407063	NA	23.8487890192	12.8019139339
253	Caravelas	mergulho	6081	31	0.936	6	1	0.198	6.5576923077	23.0224185722	19.9701086957	18.5502567447	-2.0902178431	-18.7059145773	5.9725756027	11.36828781	12.0963355692	2.313673935	16.7958193781	9.908529463	13.5488557359	14.5564435663	14.2305286373	27.0745724111	NA	23.2739229906	11.813924934
254	Caravelas	mergulho	6084	33	1.072	6	1	0.244	7.5111940299	23.6402724346	20.6559633028	19.1554475109	-2.928573865	-16.9069081988	6.6903087188	12.6878364428	13.4609378654	2.783502357	18.1159784272	11.863592134	14.7093927613	15.7361832248	15.0353628103	26.4684254592	NA	23.9243350288	12.2212436191
255	Caravelas	mergulho	6176	47	1.378	6	1	0.197	6.7191582003	24.615929225	19.9312393888	22.6508545522	-2.6334420402	-22.1518022776	7.4716934829	13.3823738142	14.4641309058	1.8227812452	17.8668153937	9.8408189957	16.2712379641	16.7728140384	16.9077286031	32.3053823976	NA	29.7082287225	11.5290111097
256	Caravelas	mergulho	6338	41	1.418	6	1	0.137	3.961212976	22.8257825507	18.9137931034	18.3580099146	-2.8945995232	-27.3476542442	5.4061399645	9.0640202992	9.9513153788	0.8262590257	15.0462778318	6.7817628074	11.8539987259	12.975931651	12.9520559869	28.2066911804	NA	24.9283715632	10.5452797841
257	Caravelas	mergulho	6340	44	1.377	6	1	0.176	5.6238198983	23.8368862084	19.5106202209	20.8088542594	-2.8794742073	-24.0438956572	6.6120519896	11.654057386	12.6526070416	1.4152406494	16.7893137879	8.7590456824	14.4674660838	15.2254017003	15.2506411614	30.4731828169	NA	27.5967416406	11.1517923161
258	Caravelas	redagem	4391	37.5	1.602	6	1	0.259	6.0627340824	23.5687573979	20.7364479315	17.3841941265	-5.9648591055	-21.8239239547	6.3718485012	11.5602068032	12.4334030484	1.7861427849	18.1992400451	12.2243786341	13.5070812467	14.9758914995	13.6169946177	22.6454395804	NA	22.2578204305	11.4620529221
259	Caravelas	redagem	4870	34	1.128	6	1	0.314	9.4645390071	24.5337081241	21.7198275862	20.3640053775	-3.087388396	-12.2836274184	7.8178123615	14.8871765701	15.6677413167	4.0143639838	19.9638185886	14.4929993164	16.6743781985	17.6154240955	16.6741995125	26.1037698392	NA	24.7837198597	13.1544729153
260	Caravelas	redagem	4876	29	0.957	6	1	0.262	7.9393939394	23.1045494609	20.7371202114	18.1559810723	-2.6005820993	-14.0505644404	6.4537268866	12.5620778836	13.2295328042	3.330081059	17.9873488925	12.4043054934	14.3140841812	15.4082507636	14.5909369029	24.6342616128	NA	22.1390765454	12.5179758032
261	Caravelas	redagem	4942	29	1.073	6	1	0.31	8.3783783784	23.2274334387	21.1340206186	17.7943465207	-3.8326425409	-12.8153156904	6.775814091	13.006355639	13.6679894563	3.6433677166	18.6528642053	13.7537760341	14.5562589068	15.7669530427	14.591643848	22.9601284436	NA	21.5619822881	12.7391156873
262	Caravelas	redagem	4947	28	0.958	6	1	0.248	7.248434238	22.7247236032	20.5065963061	17.3096913732	-2.9330240392	-15.5252774293	6.0341307034	11.6983984564	12.3475455911	2.9282756926	17.4117538147	11.8143076904	13.4442312638	14.6495864457	13.7722566262	23.847092409	NA	21.2514813389	12.192793456
263	Caravelas	redagem	4950	30	0.886	6	1	0.176	5.9593679458	22.6933241668	19.6501457726	18.0847710284	-1.8533610519	-19.9824353741	5.5799000934	10.5637336652	11.2685383324	2.0157410607	16.0847850347	8.8674006711	12.8236446001	13.8556179117	13.6961160775	27.0657298659	NA	22.7694442916	11.5535242933
264	Caravelas	redagem	4952	31	1.058	6	1	0.343	10.050094518	24.162283243	21.8333333333	19.6891812673	-2.7903470707	-9.2874163531	7.7734463303	14.977508191	15.6671001756	4.7214829995	20.0005384685	15.1629139479	16.5269437131	17.5111256472	16.4746519909	24.6560973378	NA	23.4827756038	13.5599392373
265	Caravelas	redagem	4953	31.5	1.07	6	1	0.284	8.3607476636	23.7003029834	21.1103448276	18.9423589181	-3.1956525554	-14.0685278078	6.9850362313	13.3747253382	14.1028074987	3.4346990527	18.7892627833	13.2456157372	15.1518981722	16.2230348023	15.2859530641	25.0819829233	NA	23.2124726865	12.6727273561
266	Caravelas	redagem	5016	36	1.029	6	1	0.268	9.3760932945	24.8195062158	21.312424608	21.8098005669	-1.6030775089	-13.3148018568	7.8546654852	15.0998085993	15.9338396124	3.80325767	19.5779971899	13.1511035924	17.2169838527	17.8940338386	17.473525659	29.399104469	NA	26.7874001235	13.0405696503
267	Caravelas	redagem	5024	45	1.184	6	1	0.301	11.4400337838	27.01341816	22.5660569106	25.9481867807	-0.994827996	-11.5782624431	9.8414728859	18.582216685	19.6275595858	4.5657894312	21.9436427224	15.132590818	20.9834852117	21.2465203264	21.0121535903	33.5568272686	NA	31.934533974	13.6842757659
268	Alcoba�a	mergulho	4660	50	1.189	5	1	0.318	13.3725820017	28.6697241373	23.5793731041	29.1689412734	0.4684473608	-9.8170076544	12.2949035353	21.3344961037	22.4890336003	5.5217821829	23.5926854073	16.4828535436	23.9155020428	23.8302993879	23.8578747091	37.0964176809	NA	35.6485882095	14.3757385526
269	Alcoba�a	mergulho	4665	45	0.918	5	1	0.188	9.2156862745	25.821271295	19.5821727019	26.9468620192	0.9342913925	-17.0667440494	9.3849106316	16.1605714882	17.2178100589	3.1815555678	18.4478674768	9.2157574034	19.4194491039	19.1331619407	20.5404098856	39.7923342829	NA	33.8898713955	12.6460758632
270	Alcoba�a	mergulho	4728	42.5	0.845	5	1	0.195	9.8076923077	25.8708398828	19.8255813953	26.6838125044	1.4985399086	-15.192547857	9.3893436095	16.4864185335	17.4813505621	3.6682762956	18.7470611549	9.6719192551	19.5779754833	19.3386023181	20.6686816375	38.8575137616	NA	33.0172893516	13.0087209008
271	Alcoba�a	mergulho	4740	50	0.928	5	1	0.209	11.2607758621	27.4398965932	20.3708791209	30.3511998354	2.2907712632	-14.01359663	10.9556007822	19.0930384071	20.2649944243	4.1435061169	20.0856249671	10.6238403708	22.5284622814	21.8406116286	23.5187700908	43.6993054815	NA	37.8166439544	13.3788394962
272	Alcoba�a	mergulho	4823	45	0.942	5	1	0.239	11.4171974522	27.0011789479	21.3140161725	27.8409008825	1.5369507527	-12.4504106699	10.5304090079	18.5582531272	19.6038132768	4.5505728288	20.684638264	12.411396238	21.4321608155	21.2255341749	22.045769981	38.7285782576	NA	34.247155827	13.6731955257
273	Alcoba�a	mergulho	5100	46.5	1.281	5	1	0.201	7.2962529274	24.9017636186	20.0245143386	23.4910428697	-2.0909487525	-21.3497584249	8.4289034012	14.0604130068	15.1405483861	2.1068575062	18.167069784	10.0544544451	16.982738198	17.3486705313	17.6324968109	33.6378617779	NA	30.5681665312	11.7759412646
274	Alcoba�a	mergulho	5103	61.5	1.46	5	1	0.393	16.5544520548	31.8155424667	26.3567460317	33.7138741347	0.6444740426	-6.5499200969	15.4432194685	26.3506999819	27.7695529949	6.8651966785	27.4538479468	20.6148725525	29.0124475029	28.6250745982	28.5106642683	39.2453301112	NA	40.6335254101	15.2442639707
275	Alcoba�a	mergulho	5179	49	1.044	5	1	0.276	12.9540229885	28.315561819	22.6113744076	29.65817565	1.7070599251	-10.3877847879	11.8361767277	20.751799053	21.8849436425	5.3075079754	22.4808326691	14.5934206744	23.5767227378	23.2835500347	23.8584241438	39.630174623	NA	36.3616284391	14.2243271785
276	Alcoba�a	mergulho	5230	64	1.219	5	1	0.286	15.0155865463	30.998352497	23.7134445535	35.842306732	2.8898134653	-9.794651013	14.5434864208	25.0932607366	26.5900195505	5.6787920984	24.5308298577	15.7656671307	28.5804762981	27.5224987698	28.7029235207	46.9246949681	NA	44.5444518322	14.4052417751
277	Alcoba�a	mergulho	5240	54	1.156	5	1	0.241	11.2577854671	27.786430831	21.4581589958	29.9869160872	0.690929981	-14.842778226	11.4299458897	19.6172938426	20.885786204	3.933313692	21.1785690186	12.5668056381	22.8741147323	22.3984002308	23.353271838	41.3856003929	NA	37.8480751516	13.2134876369
278	Alcoba�a	mergulho	5241	59	1.157	5	1	0.233	11.8815903198	28.5583862292	21.3448275862	32.5182883015	1.5739323635	-14.5691652218	12.248886669	20.9597749128	22.345971426	4.0559761155	21.4319936639	12.2154770748	24.573820578	23.6955087144	25.1724636394	45.2842273568	NA	41.2082197519	13.2825779036
279	Alcoba�a	mergulho	5326	52	1.672	5	1	0.265	8.2416267943	25.8140569555	21.4130434783	23.5716518899	-4.1112799752	-20.3261902329	9.3725137445	15.8258083688	17.0347235283	2.3959303663	20.3084393106	13.158573708	18.4527315569	19.0017523202	18.5687955222	30.3698238228	NA	30.1063875101	12.0174204239
280	Alcoba�a	mergulho	5398	62	1.417	5	1	0.267	11.6824276641	28.6297851975	22.312243221	31.2490593175	-0.3209844467	-15.4078697355	12.4124191772	21.0996238745	22.5549301094	3.814027872	22.4095249922	14.055716029	24.4308270543	23.8694779006	24.5891211884	40.9910164584	NA	39.6643127143	13.0868446799
281	Alcoba�a	mergulho	5418	58	1.041	5	1	0.221	12.3131604227	28.7620704275	20.9488703924	33.5177040048	2.6699673534	-13.5989282795	12.3650578171	21.3188502665	22.6809121511	4.3547345796	21.201355526	11.4965514268	25.0789900862	24.0005903552	25.9201088117	47.5953737261	NA	42.1796951955	13.5068857085
282	Alcoba�a	mergulho	5657	59	1.056	5	1	0.236	13.1856060606	29.4008667756	21.6401869159	34.2864212991	3.0341718922	-12.1741925615	12.9454912036	22.4178243927	23.8011963351	4.8267280751	22.0741999291	12.5536678275	26.1080334793	25.0090949707	26.7872466205	47.8316935777	NA	42.9069313195	13.8421659178
283	Alcoba�a	mergulho	5730	49.5	1.023	5	1	0.246	11.9032258065	27.7638175617	21.6488456865	29.5161408535	1.5530921612	-12.6182216769	11.3000075296	19.7192589311	20.8749127112	4.5767028698	21.3463695087	12.8969837742	22.7748375617	22.3820577309	23.2973200031	40.7518774831	NA	36.6044804667	13.6974915415
284	Alcoba�a	mergulho	5807	38	1.164	5	1	0.302	9.8591065292	25.323336059	21.9045643154	22.1423548081	-2.5296207855	-13.7254370783	9.1539448904	15.8992624645	16.7800222596	3.9889114737	20.5143161135	14.4662960346	17.9310053336	18.6623723852	17.9604343113	28.6478180823	NA	27.1878035881	13.2066994083
285	Alcoba�a	mergulho	5814	34	1.21	5	1	0.284	7.9801652893	23.9610058272	21.1643564356	19.0901786839	-4.0593616227	-16.8255210629	7.7250395334	13.3341778632	14.1293109203	3.0188393425	18.9758649069	13.2636964852	15.1974369533	16.3198038999	15.2739529389	25.0617428504	NA	23.728669166	12.4200482975
286	Alcoba�a	mergulho	5827	56.5	1.057	5	1	0.288	15.394512772	30.5868766612	23.747957993	34.3168726804	3.7877981701	-7.5474065993	13.911709705	24.3991063169	25.7003915893	6.4364121843	24.3797716736	15.8845224971	27.5678813467	26.747192473	27.793203724	45.2766500154	NA	41.9109016354	14.9899551527
287	Alcoba�a	mergulho	5970	60	1.161	5	1	0.165	8.5271317829	26.4414844791	18.5431841831	31.0272562236	0.686040165	-20.8489069354	10.4123698333	17.018836941	18.3988880862	2.304104495	17.8612874164	7.5184484529	21.2328828129	20.1831592605	22.6773136158	46.9445497536	NA	40.7509296535	11.9196824278
288	Alcoba�a	mergulho	6094	50	1.42	5	1	0.334	11.7605633803	27.7309519342	23.2950819672	26.6112426341	-2.3893380038	-13.0204170243	11.4707988492	19.636080278	20.8052321552	4.4552976528	23.0904297078	16.525530559	22.0356665898	22.3215974067	21.8280856768	32.6739157252	NA	32.7924836899	13.6083390236
289	Alcoba�a	mergulho	4561	61	0.612	5	1	0.208	20.7320261438	34.5169364484	20.7961165049	44.7185914813	13.1259837211	1.1169846476	15.9655228511	30.3842789844	31.7233199272	10.0531305731	24.3195074006	10.883226901	34.8242609347	32.3067582521	36.7442804984	60.7734824054	NA	52.1410398015	17.3978880282
290	Alcoba�a	mergulho	4593	49	0.631	5	1	0.1	7.765451664	25.3381787181	13.2714617169	32.0232805126	3.1038986541	-20.8030671455	9.1951283762	14.9119170247	16.0510786257	2.2573652664	14.281532744	0.7731793484	20.0064530445	18.1425441539	23.5542399552	50.623218481	NA	39.8678205948	11.9044848644
291	Caravelas	mergulho	3150	34.6	0.865	5	1	0.242	9.68	24.7199343596	20.9221052632	22.3983384943	0.0249890512	-12.9016130458	8.4920572558	15.199053441	15.9927640386	4.1195887164	19.1223800249	12.160020698	17.4266434046	17.9084139996	17.9531935276	30.9206165937	NA	27.1633402423	13.2433844793
292	Caravelas	mergulho	3227	41.5	0.9	5	1	0.187	8.6227777778	25.166034986	19.6007142857	25.0762456085	0.416351122	-17.5123247607	8.7141929203	15.0435553275	16.018452852	3.0058931568	18.0334582261	9.1926122828	18.0731521835	18.0613521305	19.141638866	37.0424741911	NA	31.4610496387	12.494488998
293	Caravelas	mergulho	3229	45.5	1.083	5	1	0.27	11.3434903047	27.0195204729	22.0215175538	26.8609929885	0.1157768967	-12.7416984861	10.644816906	18.5532634932	19.6122740782	4.4683608866	21.3657975294	13.8925211253	21.1883643483	21.2372970564	21.4545349895	36.0678993999	NA	33.1793336363	13.614781492
294	Caravelas	mergulho	3241	35.9	1.276	5	1	0.302	8.4967084639	24.4364870373	21.5072490706	19.8428057175	-4.272991431	-16.2119173932	8.2216006095	14.1553860559	14.9944887367	3.2322795243	19.6616393844	13.9882534025	16.0315476385	17.0936423564	16.0170311141	25.4437969117	NA	24.5918876249	12.6135201068
295	Caravelas	mergulho	5582	31	0.689	5	1	0.171	7.6937590711	23.3932127389	19.3476482618	20.9046179219	0.5722486579	-16.4467971743	7.0151335805	12.6039262618	13.3257529446	3.0215281474	16.6117886751	8.2990893928	15.118453614	15.5631945859	16.3197984843	30.5034056292	NA	25.3501806977	12.3557074061
296	Caravelas	mergulho	5923	28	0.787	5	1	0.17	6.0482846252	22.4196323634	19.5911413969	17.7692106436	-1.3345785273	-19.6804657477	5.9690036181	10.4077879062	11.0650696325	2.1640952812	15.8140008315	8.5621932654	12.6203571681	13.6227384147	13.5905722025	26.5075193435	NA	22.0331827682	11.6204222951
297	Caravelas	mergulho	5927	36	1.107	5	1	0.301	9.7886178862	24.9927425738	21.7816979052	21.5543205186	-2.3514015474	-13.1811011516	8.8891576278	15.5255729355	16.354955538	4.0869242086	20.2216415618	14.3288740482	17.4744294046	18.2537394639	17.534453123	28.0116578742	NA	26.3232545224	13.2473721652
298	Caravelas	mergulho	5964	37	1.039	5	1	0.191	6.801732435	23.8450566764	19.8176400477	20.8320400187	-1.8336015129	-20.515406916	7.3137218201	12.3925135939	13.2603415936	2.1841285274	17.2160984625	9.5387391265	14.9535072253	15.656510278	15.7205034631	30.6735019884	NA	26.6166804114	11.797678017
299	Caravelas	mergulho	6032	47	1.131	5	1	0.22	9.142351901	25.9624983848	20.5800214823	25.9351545962	-0.6738598516	-17.6472495248	9.5709713088	16.326949092	17.4308911057	3.0491347558	19.4002699732	11.1574548801	19.3034676411	19.3318682374	19.9072988466	36.7245911043	NA	32.9930639961	12.5460355298
300	Caravelas	mergulho	6039	53	1.525	5	1	0.279	9.6963934426	26.7580894703	21.9675471698	25.7861077173	-2.9311208092	-17.6641723417	10.4240891925	17.6965269368	18.9394170997	3.1036414162	21.3168230489	14.0413535915	20.4132862192	20.6715639903	20.4542320133	33.0858332782	NA	32.6655533222	12.583902189
301	Caravelas	mergulho	6043	33	1.357	5	1	0.354	8.6086956522	24.0432852787	21.7303370787	18.3455300157	-5.8853562718	-14.9057864347	8.0703078725	13.8559888339	14.6203709128	3.4957739398	19.8449819364	15.0529545534	15.4060660184	16.7031292486	15.2260516569	22.2597446644	NA	22.3521545115	12.7552988341
302	Caravelas	mergulho	6049	35	1.56	5	1	0.536	12.0256410256	25.7328602897	23.7058823529	20.4405311216	-7.4640795828	-7.405757751	10.5071376158	17.5566110627	18.3223608834	5.8740681398	23.0522804612	19.4044503288	18.753838148	19.9195912577	18.3135039262	21.5401253284	NA	23.5142449085	14.476784411
303	Caravelas	mergulho	6072	31	1.131	5	1	0.273	7.4827586207	23.3243455396	20.8625134264	17.9144788741	-3.98960214	-16.993766053	7.1350438657	12.3795988321	13.1031311962	2.8843640942	18.2374465651	12.707597598	14.1455886933	15.3800255935	14.2904195237	23.9192940692	NA	22.2140106096	12.2532371861
304	Caravelas	mergulho	6078	35	1.275	5	1	0.249	6.8352941176	23.6392362633	20.6837209302	18.5020059662	-4.2641694118	-19.9160041947	7.1505114061	12.1896679902	13.0117985355	2.2857859422	18.1350641477	11.9756234572	14.2040144498	15.4115241718	14.4168582722	25.0717797414	NA	23.4959852152	11.8592066005
305	Caravelas	mergulho	6173	41	1.039	5	1	0.207	8.1684311838	24.8901832697	20.1752085816	23.4221873125	-1.013702039	-18.3885898221	8.4486054238	14.4645189961	15.4277699339	2.7684002945	18.3515354647	10.3856385978	17.2053974017	17.5485624895	17.9141061216	33.818714427	NA	29.6780278756	12.3039561404
306	Caravelas	redagem	4139	44	1.453	5	1	0.408	12.3551273228	27.3735622717	23.9840383081	24.4725013978	-3.8994733512	-10.1756663464	11.3648634046	19.374181566	20.3829294873	5.2710320823	23.7525357864	18.4415268499	21.2351862625	21.9055493519	20.8423232448	28.1811974034	NA	29.3206241677	14.1874376215
307	Caravelas	redagem	4382	44.5	0.744	5	1	0.111	6.6391129032	24.4057313704	15.9917279412	27.3828291701	1.4076973565	-22.3877180378	8.1055046226	13.0245890136	14.0534385304	1.8533587912	14.6930424932	3.0018921221	17.2514117822	16.4097033413	19.8801661412	43.9429132344	NA	34.8000766806	11.5528441506
308	Caravelas	redagem	4385	36	1.458	5	1	0.471	11.6296296296	25.7658605306	23.4467408585	20.9416958402	-6.0326192951	-8.8158482887	10.2530900636	17.3533193854	18.1548789912	5.4505197632	22.6753493625	18.5298176421	18.7282982221	19.8035590947	18.3186562288	23.0877808104	NA	24.5361810449	14.2110045248
309	Caravelas	redagem	4427	38	0.919	5	1	0.181	7.4842219804	24.2535188069	19.5243393602	22.5965260124	-0.567428068	-19.1851832259	7.7724770591	13.3069967639	14.1996842859	2.517033689	17.27511048	8.9123830855	16.1045059358	16.4620275329	17.1165680295	33.6651017575	NA	28.5293249562	12.0797784718
310	Caravelas	redagem	4429	35	0.777	5	1	0.175	7.8828828829	24.061800891	19.3500866551	22.4480845236	0.3722075912	-17.3910104213	7.6090840289	13.3654989352	14.1858665485	2.9006631617	17.0678581684	8.5013308316	16.1023904155	16.3916923139	17.2785305804	33.2181265472	NA	27.7024115723	12.3463273828
311	Caravelas	redagem	4437	43.5	0.706	5	1	0.12	7.3937677054	24.7264954996	16.2845849802	27.643722352	1.876302203	-20.6074512398	8.3489570986	13.8504194764	14.8668373744	2.2526493629	15.2752387811	3.6371458115	17.9420761436	17.0945672593	20.4300646775	43.4179206707	NA	34.6447798214	11.893624918
312	Caravelas	redagem	4496	32	0.706	5	1	0.136	6.164305949	23.0237852028	18.4822134387	20.654093433	0.0819122382	-20.7182685762	6.464441388	11.0465858944	11.7980844092	2.0425310078	15.2684658163	6.0414917357	13.9140254061	14.3420856764	15.5256908451	31.7210437999	NA	25.6446952635	11.6146272699
313	Caravelas	redagem	4878	32	1.343	5	1	0.401	9.5547282204	24.2017353094	22.1102362205	18.5706047743	-6.0258915142	-12.0981003471	8.5518248826	14.660430921	15.3859400075	4.2477251119	20.4542696611	16.1446769866	16.0506174972	17.3130139254	15.7838920989	21.7174006726	NA	22.1945031267	13.2667802904
314	Caravelas	redagem	4939	30	1.232	5	1	0.314	7.6461038961	23.2059742826	21.1046511628	17.0924094168	-5.3145551805	-16.1645114296	7.1775092046	12.4085011176	13.1052100053	3.0568159969	18.5761608932	13.6985661962	13.9563129514	15.3463907843	13.919996432	21.7464000629	NA	21.0022211311	12.3535005893
315	Caravelas	redagem	4941	31	0.998	5	1	0.271	8.4178356713	23.6295398529	20.9786967419	19.1360998315	-2.5176638491	-14.5697994462	7.57869582	13.3577152544	14.0720411477	3.5114506775	18.5825745559	12.8596946052	15.1798016513	16.1799042461	15.4073126352	25.7240133451	NA	23.3735762523	12.7139081117
316	Caravelas	redagem	5020	30	1.347	5	1	0.392	8.7305122494	23.5355588081	21.6739319965	17.2588988825	-6.6647576943	-13.2958831772	7.8821004869	13.518153185	14.2016967116	3.8150459028	19.6367913602	15.4712321708	14.8409990315	16.2487830356	14.6052642826	20.3165262955	NA	20.7025457446	12.8968253007
317	Caravelas	redagem	5025	32	1.239	5	1	0.494	12.7586763519	25.3148978422	23.395572666	20.8630826392	-3.6955467175	-3.9520436968	10.3468987084	17.6706113332	18.3320131072	6.886090916	22.4288173893	18.7988241531	18.851731995	19.8174703296	18.4894968512	23.1407622767	NA	23.9594617882	15.0435026442
318	Caravelas	redagem	5026	32	0.846	5	1	0.212	8.0189125296	23.6681397534	20.2229102167	20.3911238462	-0.7818483503	-16.0029206214	7.3806427751	13.0917939447	13.8362270396	3.1696605968	17.6719566967	10.5970134443	15.3210250492	16.018141901	16.0158893815	29.091119425	NA	25.0150560173	12.4911066407
319	Caravelas	redagem	5123	40	1.051	5	1	0.279	10.6184586108	25.9571597587	21.8566392479	24.1854178402	-0.7338516774	-12.6693664397	9.6913181115	16.9854684938	17.9099989907	4.3626456356	20.719179254	13.9598741206	19.2739792806	19.6768724918	19.4830640671	32.2104644099	NA	29.6368800233	13.5031032665
320	Caravelas	redagem	5125	38	1.225	5	1	0.298	9.2440816327	25.0462850145	21.7209756098	21.4357509914	-3.2477285096	-15.1393499405	8.8298202784	15.2514585788	16.1378182851	3.5819466201	20.1874043025	14.1723514998	17.2736743853	18.1106360627	17.2927590838	27.7147774788	NA	26.5099783083	12.9051479984
321	Alcoba�a	mergulho	4820	33.5	1.206	4	1	0.383	10.6388888889	24.889271634	22.4557654076	20.4187083127	-3.8393842928	-11.1060965491	10.1088706879	15.9712245785	16.7203440605	4.9294364543	21.0707875643	16.3999743084	17.4976499585	18.4948526577	17.2824549397	24.5076053001	NA	24.3340381777	13.7859992103
322	Alcoba�a	mergulho	5427	57	1.551	4	1	0.48	17.6402321083	32.0597810244	27.6683937824	32.1095585634	-0.7202624773	-4.4783552139	17.1579347539	26.7252040209	28.0076375035	8.0330207536	28.9187126054	23.2974093803	28.8515595468	28.8678022325	28.1978664052	34.927239396	NA	37.601873999	16.0804235141
323	Alcoba�a	mergulho	5431	62	0.935	4	1	0.17	11.2727272727	28.3580751481	18.2857142857	36.1755034991	3.5678768663	-16.7332517682	13.5714345764	20.6187386971	22.0723432476	3.593200476	18.992396275	7.553915841	25.279600944	23.4359555316	27.0786262368	54.6939620454	NA	46.0622342482	12.9221377847
324	Alcoba�a	mergulho	5669	46	0.541	4	1	0.149	12.6691312384	27.7999630393	16.1114369501	33.5005914304	6.6885893613	-11.0203175889	12.2811565077	20.0032324196	21.0610160863	5.3352874816	18.1442494914	4.9113123964	24.1635773698	22.5278425016	26.6670566264	47.585465395	NA	39.5031698543	14.241056112
325	Alcoba�a	mergulho	5675	45.5	1.1	4	1	0.321	13.2777272727	28.0660450448	23.4283333333	27.7921664532	0.6851312741	-9.6552825705	12.9302855069	20.5389631603	21.5751426842	5.8127881634	23.192575523	16.4260800093	22.9075166021	22.9826835432	22.8935584067	35.4451710084	NA	33.6204148486	14.5775361823
326	Alcoba�a	mergulho	5806	38	1.482	4	1	0.325	8.3333333333	24.636019074	21.7550702028	19.5550097343	-5.7217680201	-17.9441438061	9.0636659672	14.2633356369	15.1549542828	3.0120573154	20.1276338	14.6457490221	16.0900067822	17.2714026654	15.9550799159	24.0741471855	NA	24.2443765808	12.4712021237
327	Alcoba�a	mergulho	5829	49	1.128	4	1	0.188	8.1666666667	25.568409873	19.625	26.3061890334	-0.5117813946	-20.5380684621	10.13534935	15.4050268899	16.5485105908	2.4555749245	18.234234459	9.2611629612	18.7216676328	18.5730987164	19.668669493	38.7291534758	NA	34.0117443082	12.0695087319
328	Caravelas	mergulho	3147	36	0.655	4	1	0.19	10.4427480916	25.2674392506	19.6483516484	25.2459873298	2.9708537968	-12.5705920317	9.9332488732	16.1878994567	17.0086389344	4.5533575152	18.4330775778	9.3083654232	18.9609917714	18.8143158206	20.2064259953	35.6028366684	NA	30.0512371617	13.5820378212
329	Caravelas	mergulho	3149	33.3	0.868	4	1	0.355	13.6192396313	25.9608446058	23.0860778443	23.6466166235	1.9969563044	-3.9102282033	11.490476949	18.6932105673	19.3731741973	7.4770971851	22.0919772917	16.9580075924	20.3030134764	20.7706130886	20.3351062334	29.2029110885	NA	27.2839372134	15.4890577318
330	Caravelas	mergulho	3230	34.5	1.201	4	1	0.204	5.8601165695	23.1952086362	20.0579420579	18.1411881733	-3.5208542223	-22.6974201494	7.16904363	10.9800894645	11.7861810246	1.7845962033	16.9605665133	10.17380634	13.1893299138	14.3900331127	13.693619467	26.0563496273	NA	23.422684954	11.4324086685
331	Caravelas	mergulho	3237	34.9	1.467	4	1	0.413	9.8252897069	24.8285104345	22.5048934491	19.3700831002	-6.6118412072	-13.5823312755	9.8092746796	15.3929868107	16.192770518	4.1990261246	21.2088448715	16.7473652909	16.8543024024	18.0869827249	16.5342162084	22.1950336636	NA	23.1754281033	13.30676973
332	Caravelas	mergulho	5917	40	0.887	4	1	0.229	10.3269447576	25.8178313819	20.8442503639	25.2848125959	0.916650118	-14.1576817325	10.4951984431	16.6828404143	17.6104783113	4.1643960488	19.636858234	11.7002975403	19.3300205805	19.4164571434	20.0088865393	35.4835626062	NA	30.9786843231	13.3583946303
333	Caravelas	mergulho	5919	38	1.173	4	1	0.318	10.3017902813	25.5227523698	22.1829393628	22.3393630217	-2.5380815334	-13.5867104313	10.338823912	16.356703993	17.2325309817	4.2926244027	20.9264037666	15.0712513689	18.3237682173	19.0526817135	18.2869051572	28.4438847159	NA	27.261826102	13.4281023687
334	Caravelas	mergulho	5926	35	1.113	4	1	0.251	7.893081761	24.0659148002	20.8378970427	20.0245324947	-2.8753209427	-18.0976169188	8.5232922652	13.3766638174	14.1969831571	2.906935748	18.5942366234	12.223281861	15.4688683414	16.4010213964	15.7504685484	27.4028501326	NA	25.0413980417	12.3511668226
335	Caravelas	mergulho	6073	32	1.131	4	1	0.3	8.4880636605	23.8311391029	21.2889366273	18.9174307173	-3.7222027297	-15.6701232363	8.5803414297	13.5814491239	14.321148327	3.485516579	19.0976184354	13.733445671	15.3097494401	16.4215203283	15.3555393424	24.5757963376	NA	23.1723376718	12.723116877
336	Caravelas	mergulho	6343	42	1.139	4	1	0.287	10.5829675154	26.2032855612	22.0383386581	24.4642240081	-1.3092606452	-14.1875070416	10.9173086736	17.2442247108	18.2207637086	4.1986480396	21.0350087805	14.3031856136	19.5677695912	19.9772592371	19.6857333552	32.1811864925	NA	30.1666234572	13.4002765602
337	Caravelas	redagem	4388	36	0.837	4	1	0.282	12.1290322581	25.9755806158	22.0596546311	24.5081817128	1.770884572	-8.7240887655	10.9683042119	17.830976336	18.6232814217	5.8471604196	20.9691096565	14.3512021082	19.9317222194	20.2100178509	20.2808745656	32.3251317309	NA	29.0188630158	14.4842837595
338	Caravelas	redagem	4420	34	0.942	4	1	0.336	12.127388535	25.5610909338	22.5660377358	22.8242112149	0.1537411543	-7.8139661037	10.8454409416	17.4720841044	18.2069058737	6.0742881752	21.3631992965	15.9547412856	19.206193602	19.7872160045	19.2412574698	28.7784748977	NA	26.8691356577	14.5825033322
339	Caravelas	redagem	4434	34.5	0.657	4	1	0.245	12.8652968037	25.9603072165	21.4277899344	25.3804425078	4.3546337578	-6.3280597962	10.886533341	18.2455469496	18.9791414778	6.638964389	20.4773871456	12.8724286976	20.4711662896	20.4727907965	21.2098335445	33.5670794969	NA	29.3981119813	14.9784038032
340	Caravelas	redagem	4439	47.5	1.009	4	1	0.232	10.9217046581	27.0023640888	21.08776267	28.1830555017	1.0251665142	-14.8654294815	11.7039597216	18.3827266527	19.4949342016	4.0749776548	20.4606649571	11.9860411849	21.4154941438	21.1472554488	22.0439301919	39.5379308097	NA	35.1255115589	13.3284852649
341	Caravelas	redagem	4440	36	1.041	4	1	0.321	11.1008645533	25.5438099234	22.3020214031	22.6572516359	-1.1976388247	-11.0693936157	10.5579929188	16.8395873097	17.6502083785	5.0428376009	21.0507751262	15.3105796274	18.7276024186	19.3670494756	18.7498886896	28.9622176754	NA	27.2174098187	13.9272753882
342	Caravelas	redagem	4492	33.5	0.759	4	1	0.17	7.5032938076	23.7082372836	19.2754919499	21.6180511561	0.1954727297	-18.5583204671	8.1658770673	12.7469306791	13.5323313112	2.7507296764	16.7124781556	8.2339877607	15.4175687856	15.808859112	16.618957035	32.0939553342	NA	26.6493910849	12.2053164178
343	Caravelas	redagem	4493	30.5	0.554	4	1	0.167	9.1940433213	23.7813529694	19.0211864407	22.3911302099	2.7318025222	-13.2950419865	8.4962616268	14.0594768159	14.7496285147	4.1135816675	16.9531226535	7.703539823	16.6338723482	16.7236867313	18.0582614143	31.2515848284	NA	26.2432366189	13.1231740107
344	Caravelas	redagem	4872	31.5	0.948	4	1	0.227	7.542721519	23.4245656352	20.4151069519	19.2210461549	-2.0208090415	-17.805330884	7.9374639216	12.5142954085	13.249945414	2.8918832454	17.6958873325	11.2019632999	14.5793751714	15.5172089462	15.0723982718	27.1106428167	NA	23.8059850844	12.27129384
345	Caravelas	redagem	4879	35	0.956	4	1	0.361	13.2165271967	26.2132266207	23.1944444444	23.7894685495	0.7704714814	-5.7597105168	11.5991467204	18.6605553044	19.4011066607	6.8778413676	22.2880027596	17.0640725258	20.3441221143	20.8566198044	20.2959800585	29.3564840678	NA	27.7778351768	15.1546393949
346	Caravelas	redagem	4937	30	0.995	4	1	0.295	8.8944723618	23.5853912496	21.1949685535	18.9277195355	-2.6019428504	-13.8234329692	8.5650335463	13.681564552	14.3626878835	3.9354975766	18.8861531058	13.6032218826	15.3551920224	16.3820049717	15.4842540142	24.8272176771	NA	22.8580572569	12.9810290822
347	Caravelas	redagem	4949	32	0.715	4	1	0.365	16.3356643357	26.557667338	23.8446601942	25.0720003498	6.4382823405	3.4873173538	12.3739965393	20.7284362048	21.2929561181	10.4061233178	23.1355671972	18.2988700466	22.1377207748	22.3843886734	22.2617748417	29.9798407187	NA	27.9324486521	17.3096232857
348	Caravelas	redagem	4954	31	0.778	4	1	0.3	11.9537275064	24.7835988473	21.9031141869	22.1778097701	1.7435093913	-6.6540719676	10.1707646409	16.7529037243	17.4031829004	6.308646926	20.3590531947	14.7122020389	18.4708934207	18.9788103695	18.7476657702	28.4956905211	NA	25.7471165353	14.6180035746
349	Caravelas	redagem	5017	39.5	1.336	4	1	0.311	9.1949850299	25.2160510059	21.9053697183	21.4060651067	-4.0223306189	-16.4605375299	9.7906593897	15.4089505998	16.3331829418	3.4592244816	20.5136248874	14.6048421195	17.4147817408	18.3043569197	17.3459636538	27.0625371008	NA	26.527199283	12.828648719
350	Caravelas	redagem	5027	32	0.89	4	1	0.208	7.4786516854	23.4804344271	20.1391304348	19.8189016538	-1.350585189	-18.1342840345	7.9587523441	12.5151580983	13.2637214687	2.8210071963	17.4024637309	10.3860656295	14.7417804285	15.544112372	15.4192412584	28.514046755	NA	24.552992578	12.2291668077
351	Caravelas	redagem	5117	40	0.619	4	1	0.161	10.4038772213	25.8546010763	18.138424821	27.9523480417	3.8050589165	-13.9920501736	10.4484456306	16.7629966755	17.6898440112	4.2163556949	17.738434177	6.8600262329	20.1718229209	19.4854089904	21.9953823437	40.4098534768	NA	33.4811730723	13.3964328981
352	Alcoba�a	mergulho	5671	48.5	0.978	3	1	0.397	19.6876278119	32.0930422939	27.2165809769	33.5084718119	6.6231140769	0.7010957266	18.966675979	27.0943061199	28.0882753517	10.7544736856	27.935790493	21.6116994801	29.2416107985	28.9335033834	29.0362441312	40.1745593367	NA	38.7020286117	17.9718891932
353	Caravelas	mergulho	3226	42.2	0.88	3	1	0.279	13.3793181818	27.6408377278	22.5791176471	27.9645948877	2.8242396581	-9.4182139369	14.077120657	20.0971495881	21.0412059881	6.1922064501	22.1734833086	14.7189358115	22.5721754628	22.4673681377	22.9511721513	37.1425036577	NA	33.4141695792	14.8226650557
354	Caravelas	mergulho	3240	37	0.91	3	1	0.385	15.6538461538	27.7012068352	24.4295774648	26.277601559	3.3499089475	-2.5975211645	14.8098556849	21.2295912115	21.9720535236	8.7915899891	24.0289395518	18.8173633844	22.8977063276	23.1823872184	22.8172720789	31.7439002304	NA	30.1745130455	16.4933684788
355	Caravelas	mergulho	6244	16	0.785	3	1	0.206	4.1987261146	19.6009314392	19.958974359	10.5073848011	-4.2179689448	-20.9408897714	4.815299096	6.7438199193	7.1141654756	1.7117879575	13.7004350212	10.112840311	7.8918222424	9.8955660291	8.2950023538	14.9797768231	NA	12.7776018292	10.5694752578
356	Caravelas	mergulho	6253	18.5	0.752	3	1	0.362	8.9055851064	19.7353933784	19.5597826087	14.1368670112	-1.4941146782	-6.8458740101	7.9361820878	11.537794425	11.8798536451	5.453996666	16.0817915888	13.4179880941	12.3804721833	13.5190293627	12.4395959117	17.0832293772	NA	15.8994909491	12.8192073316
357	Caravelas	mergulho	6257	18	0.881	3	1	0.356	7.2735527809	19.7174781158	19.5418502203	12.6988386602	-4.4780974907	-11.7920507233	6.9783717891	10.0260918979	10.3957960062	3.9611022283	15.4894738518	12.7779791586	10.8958650666	12.3806538836	10.90644686	15.6849895105	NA	14.6794928329	12.0035191399
358	Caravelas	redagem	4955	28.5	0.768	3	1	0.257	9.537109375	23.4313137163	20.8529929577	19.777399662	0.0647477681	-12.5062422373	9.8022729867	14.0543650968	14.6828469297	4.5767368164	18.4470170425	12.5578041443	15.8366699995	16.5780249113	16.2800963004	26.5204342888	NA	23.3692645455	13.3531838472
359	Caravelas	redagem	4956	29	0.826	3	1	0.352	12.3583535109	24.3415393896	22.1853035144	21.0434271996	1.1689632003	-5.7612485427	11.5887112115	16.717365946	17.297018678	6.9745327457	20.5980454456	16.0299842402	18.1180908866	18.7862469608	18.18202555	25.9456443358	NA	24.1234632444	14.9310466115
360	Caravelas	redagem	5028	26.5	1.102	3	1	0.519	12.4804900181	23.5279124748	22.2987804878	18.7892383131	-2.7291797064	-3.7177798316	11.5821231877	16.2951585881	16.7929394598	7.5319814523	20.7892008665	17.9285244508	17.2038969714	18.2016497093	16.9259178797	20.7491026059	NA	21.1300482148	15.0717943352
361	Caravelas	mergulho	6242	21.5	0.783	2	1	0.329	9.033844189	21.1417237533	20.3319039451	15.7058433612	-1.5332469753	-10.7041206476	9.8613251905	12.281474502	12.7144864134	5.0502960938	17.1539203699	13.5722395658	13.3783979596	14.5003873347	13.4958196047	19.6474626182	NA	18.0241124566	13.0762723889
362	Caravelas	mergulho	6243	18	0.826	2	1	0.355	7.7360774818	19.6434204119	19.5047923323	13.0926942964	-3.4772544543	-11.6212772259	8.363041592	10.4333215336	10.7914228272	4.3908362216	15.5862747028	12.8983478463	11.295458494	12.663185267	11.3305339932	16.1009632802	NA	14.9906418861	12.2150755724
363	Caravelas	mergulho	6247	16	0.699	2	1	0.336	7.6909871245	18.5353352514	18.9098196393	12.3714247989	-1.9747324732	-9.6488479883	7.9968184712	9.96930952	10.2654618846	4.7055770033	14.6047878883	12.2869582932	10.7408060604	11.9914284926	10.851927671	15.1110059173	NA	13.8958802589	11.9492087886
364	Caravelas	mergulho	6259	15	0.848	2	1	0.619	10.9492924528	16.588442256	16.7669753086	13.0367258096	1.6896174393	3.4887056511	10.0609284253	12.2407045768	12.3956534175	8.8654422773	14.5961800438	13.80741854	12.5296991359	13.2240027127	12.4411836371	13.7179384873	0.7680350239	13.7233960277	13.113942209
365	Caravelas	mergulho	6260	14	0.8	2	1	0.379	6.6325	17.6217008348	18.21	10.536258742	-4.4158337304	-10.9822594828	6.9308064018	8.6416415309	8.9035240691	4.0185939697	13.422276606	11.7484302653	9.2610422012	10.7262984212	9.2710464404	12.6568845321	NA	11.8880379855	11.1730565698
366	Caravelas	mergulho	6250	13.5	0.721	1	1	0.38	7.1151178918	16.9913915673	17.754318618	10.6629361317	-2.8404990095	-10.0961841392	8.6300938831	8.9269305327	9.1583585442	4.6305323783	13.1405816902	11.6769149785	9.4932571738	10.7745918079	9.5280392715	12.6116478792	NA	11.825268096	11.2141963686
367	Alcoba�a	mergulho	4854	77	3.032	22	2	0.316	8.0250659631	26.7307920377	22.3347457627	23.8348338152	-7.6551888774	-20.7192970694	7.6624637333	17.8765397079	19.5671596551	1.76121	22.3827975678	15.4604615315	20.5842123526	21.10523296	21.6518486425	39.8520009278	NA	26.8122218309	11.3906863841
368	Alcoba�a	mergulho	6097	64	2.097	20	2	0.273	8.3319027182	26.4954389748	21.6931997891	25.0701994413	-4.8219966792	-18.5439312485	7.2817866414	17.1538463194	18.6099526003	2.1227497595	21.103194353	13.6840932645	20.0371978312	20.3512841638	20.2586161063	32.0375828631	NA	31.5131763641	11.7530501361
369	Alcoba�a	mergulho	4143	83	1.525	19	2	0.404	21.9881967213	37.3382458762	29.6996226415	44.6574975066	5.5375642618	7.4564146539	13.0394606054	35.1982350528	37.11713814	9.0215506063	31.8679824702	23.7248439107	38.691477601	37.1000597817	37.9697236691	51.2581986918	NA	53.7004966533	16.3707462937
370	Alcoba�a	mergulho	4853	77	1.41	18	2	0.452	24.6836879433	38.8716624043	31.8710743802	45.0891597634	7.671886831	14.3854305694	13.6514142301	36.9327098869	38.6505437728	11.5090448453	34.0799571352	26.609886236	39.9799244102	38.6613510179	39.1528458771	50.5392226493	NA	53.0746523269	18.0715227338
371	Alcoba�a	mergulho	4889	60	1.172	18	2	0.278	14.2320819113	30.1609130647	23.2098765432	34.132296946	2.4852658472	-3.6949880199	8.8067768757	23.6918559701	25.0940424171	5.4221446193	23.7674936583	15.1292526343	27.0459926645	26.1796211155	27.2530794589	45.2149917872	NA	42.3978414159	14.2579689847
372	Alcoba�a	mergulho	5102	84	1.697	18	2	0.275	13.612256924	31.1103916366	23.2064128257	38.0342102908	0.847401117	-11.1918424326	11.0367897429	25.9339224978	27.8902310509	4.0165908384	24.2472936633	15.0359438648	30.0862640475	28.498704101	30.1857927381	48.42286183	NA	48.3508666055	13.0692993144
373	Alcoba�a	mergulho	6090	83	2.529	18	2	0.419	13.7512850929	31.1736709365	25.9240017175	31.9510413623	-5.6135192949	-10.7208662489	11.5159573767	25.9941727526	27.9303061634	4.1183087542	27.7210386747	21.0269628596	28.8321440379	28.5481042428	28.973458689	38.6287594705	NA	36.5717205081	13.148872173
374	Alcoba�a	mergulho	4676	78	1.559	17	2	0.394	19.7126363053	35.3172783852	28.2796173657	41.0704070246	3.4031043715	2.3868237682	12.9718399134	32.0865721019	33.8996018176	7.8363385976	30.1749315915	22.3342108889	35.4011162459	34.1490919741	34.767046183	47.3730752384	NA	49.6103760881	15.6875778363
375	Alcoba�a	mergulho	4677	79	2.283	17	2	0.413	14.291283399	31.3957563535	26.0331253	32.6115401637	-4.4479237534	-9.3742410997	11.7298146685	26.1867219688	28.0385226582	4.5399676812	27.7023359229	20.9312294492	29.0371629403	28.697269342	28.8651980133	37.5662728301	NA	38.2102278188	13.4774996968
376	Alcoba�a	mergulho	5254	75	1.771	17	2	0.587	24.8588368154	38.8195351483	33.5486950987	41.7742793025	3.1199797079	14.4818943227	14.9699898173	36.7575045379	38.4158985782	11.8531850932	36.2177776995	30.4927827435	39.1009984117	38.4710840833	38.2253921165	42.4714177682	NA	47.3515390055	18.3353958358
377	Alcoba�a	mergulho	6194	76	1.642	17	2	0.27	12.496954933	29.9453288763	22.7184466019	35.0065884402	-0.0001722076	-12.6222222738	10.4051275895	23.6862746435	25.458177775	3.7237766041	23.3693505888	14.4941027206	27.5245688398	26.3780038866	27.6508424773	44.947010149	NA	44.6039163696	12.9241779925
378	Alcoba�a	mergulho	5255	77	1.45	15	2	0.272	14.444137931	31.4090373769	23.2832	38.4284274206	2.2032856317	-9.8478313807	11.9750582667	26.1288658705	27.9360422073	4.7015485496	24.3374101177	14.9856111533	30.1970818701	28.6275026323	30.335421597	49.9927320037	NA	48.7276751885	13.6077829131
379	Alcoba�a	mergulho	5259	69	1.152	15	2	0.411	24.6171875	38.0491580374	30.8602941176	44.1030889733	9.9727391649	14.1616474308	14.0075366961	35.463377168	36.9545136943	12.3320208739	32.7220212769	24.8998996301	38.4515480259	37.1683426972	37.934872707	52.0077872314	NA	51.7429189145	18.7732815754
380	Alcoba�a	mergulho	5388	69	2.623	15	2	0.584	15.362561952	31.5953432243	27.7655798597	29.0834500163	-9.7850788085	-6.0621259715	12.589654156	26.1538483959	27.7719391452	5.6094567801	30.0721957041	25.1392817555	28.0813568084	28.5646263761	28.2660889503	32.9681932171	NA	31.2531123228	14.3107693773
381	Alcoba�a	mergulho	4881	67	1.91	14	2	0.37	12.9790575916	29.8159274583	24.6725146199	30.302403247	-3.5464399198	-11.4395805485	11.3289325028	23.212658545	24.7862619301	4.3167825379	25.5391062134	18.6792898908	25.9648413654	25.8528086125	25.6379315781	35.1169663722	NA	36.8378722993	13.4203615505
382	Alcoba�a	mergulho	5303	76	2.066	14	2	0.476	17.5101645692	33.5810871432	28.2829581994	35.2806141708	-2.7825069433	-4.027628916	14.2150219477	29.4508681756	31.2302015406	6.5420688145	30.4021324883	24.0712520004	32.0897723298	31.683169546	31.5691549207	38.0796741468	NA	40.982543021	14.8642702151
383	Alcoba�a	mergulho	5304	81	1.309	14	2	0.372	23.0190985485	37.9667838512	29.4607754734	46.6672261585	8.2685439427	5.7059718512	15.7671252913	35.9434316772	37.7967644167	9.8998851211	31.5559066408	22.6914705905	39.6608341854	37.7793121655	39.1374858034	56.0186570008	NA	56.2890487999	16.9643868251
384	Alcoba�a	mergulho	5417	74	1.553	14	2	0.294	14.00901481	30.9378967393	23.7516629712	36.0447618783	0.8061836277	-10.7556947389	12.1572429422	25.2597245054	26.9969113599	4.5879939157	24.6746064922	16.0303730008	28.9375946486	27.8014512797	28.8771863659	45.4464352288	NA	45.3787907802	13.5555794782
385	Alcoba�a	mergulho	6205	72	2.336	14	2	0.463	14.2705479452	31.0137662802	26.4026217228	30.3472871839	-6.2936319959	-9.7958524927	12.5572061661	25.3163879441	27.0078914936	4.8197454023	28.114562381	22.1141593501	27.7380049855	27.8328105514	27.557775793	34.073344752	NA	34.7839554963	13.7354774521
386	Alcoba�a	mergulho	4473	79	1.755	13	2	0.27	12.1538461538	29.8233084865	22.6559485531	34.8406413526	-0.5016321156	-15.8951121131	12.4854623514	23.5854379837	25.4173084351	3.463440999	23.3033339157	14.452661938	27.464579274	26.3085719286	27.6095695486	44.4712410049	NA	44.37360297	12.7127766885
387	Alcoba�a	mergulho	4755	79	1.678	13	2	0.407	19.1615017878	34.9786285687	28.2631935047	40.0761745526	2.0844274589	-2.2081449133	15.4377570472	31.6467936408	33.4899282274	7.410165993	30.2097274341	22.6375490253	34.8703438134	33.7500129289	34.2127142155	45.3989342284	NA	48.2196472199	15.3961878174
388	Alcoba�a	mergulho	5199	67	2.811	13	2	0.383	9.1287797937	27.1656773412	23.2941401762	23.1830625818	-9.1965616876	-20.2451081159	10.0099751001	18.4938059639	20.0271823633	2.3978897062	23.7203796502	17.6723608544	20.7609132667	21.5838151799	21.2803381713	32.0519183663	NA	26.0915070446	11.9672115299
389	Alcoba�a	mergulho	5248	75	0.964	13	2	0.24	18.6721991701	34.3554299769	22.8795811518	45.8945231762	8.6874251669	-2.2146338594	13.8417432481	30.5549787671	32.3008275197	7.3484181666	25.031685586	13.5490960994	35.3105268588	32.6947424168	36.2787180295	63.8001360222	NA	56.6149073991	15.4101651113
390	Alcoba�a	mergulho	5836	79	1.702	13	2	0.313	14.5282021152	31.5700502799	24.4387483356	36.8545824662	0.3783307106	-11.2576507622	13.493143245	26.4662613084	28.3192163811	4.6664057551	25.6104766345	17.1379076952	30.1487343992	28.9547187878	29.9641046051	45.1640657795	NA	46.0594542359	13.5650463607
391	Alcoba�a	mergulho	6092	71	1.156	13	2	0.257	15.7846020761	32.0242219473	23.0407949791	39.9793334736	4.7132554917	-7.1085067113	12.7709450711	26.8863605465	28.5514499064	5.7578726111	24.2823696851	14.3066565899	31.0360468918	29.2620527377	31.4959115053	54.2113402066	NA	50.0734369968	14.3924249586
392	Alcoba�a	mergulho	4464	69	1.357	13	2	0.193	9.813559322	27.7256852695	19.7035436474	33.440363417	0.6429982571	-19.1104163722	10.564725124	19.581144846	21.1683380973	2.6530425425	19.5619406088	9.5107727071	23.8814022545	22.5832190308	24.8852131785	48.0232428159	NA	43.9031514567	12.1614318265
393	Alcoba�a	mergulho	4890	71	1.623	12	2	0.357	15.6173752311	31.9061788534	25.6268446943	35.3963424137	0.1915336348	-8.1662670247	13.794737604	26.7020613408	28.3678084908	5.6563224542	26.8617282474	19.232747856	29.8544000128	29.0927378407	29.4417364519	41.8826035091	NA	43.4208907589	14.3230252831
394	Alcoba�a	mergulho	5086	86	2.262	12	2	0.383	14.5614500442	31.9078030865	25.8574199806	34.9213058977	-3.0623038258	-12.8713935883	14.9141774615	27.3145083262	29.3234998071	4.424988354	27.567614416	20.1787895902	30.5483862157	29.7847479815	30.4234588254	41.038330682	NA	41.450787957	13.3349552532
395	Alcoba�a	mergulho	5164	78	2.621	12	2	0.427	12.7073636017	30.1874511689	25.4382486576	29.419228057	-7.0925339318	-15.1869470822	13.2861509424	24.1643621272	25.9816618808	3.7629824123	27.0311578144	20.6935212494	26.7619834908	26.8316519839	27.0142093434	36.3921865014	NA	33.2653478998	12.9372603626
396	Alcoba�a	mergulho	6107	68	2.253	12	2	0.449	13.5517088327	30.2722120254	25.8217243059	29.1136431932	-6.363604695	-11.721564675	12.8505591131	23.9945844867	25.5921741421	4.5937961389	27.2240485275	21.2615332889	26.3558098238	26.5776806728	26.1133241422	32.559749845	NA	33.7438699331	13.6104594612
397	Alcoba�a	mergulho	6210	73	2.184	12	2	0.304	10.1611721612	28.1365992095	22.7782258065	28.5228340671	-4.334697128	-19.4423669354	11.5237467933	20.4300472705	22.1050733049	2.7076107672	23.0454230124	15.5118252231	23.5208108163	23.3870044252	23.6531765176	35.6021023516	NA	35.1713072947	12.1822406109
398	Alcoba�a	mergulho	5208	70	2.4	11	2	0.623	18.1708333333	33.6322821722	29.6136363636	32.3246500477	-7.3814490434	-3.5995644944	16.1909298142	29.2978219049	30.9201778564	7.3542965819	32.238468026	27.3796522196	31.2349169471	31.4692183074	31.1019527293	33.9499558876	NA	35.1025449994	15.4791829646
399	Alcoba�a	mergulho	5383	75	1.482	11	2	0.31	15.6882591093	32.202302055	24.7191887676	38.1234443808	2.1080465603	-9.5508088952	14.8836803627	27.3052264511	29.0669455729	5.4935834875	25.9454687902	17.2594195442	30.9989592395	29.6917867207	30.8310697729	47.6028343871	NA	47.5727613506	14.1709941956
400	Alcoba�a	mergulho	6002	70	1.92	11	2	0.297	10.828125	28.480018265	22.8197674419	29.7360142278	-3.079059167	-18.1605625804	12.1631244683	20.972226152	22.5962043036	3.0969620286	23.0861705671	15.3424800541	24.1481068198	23.8515857399	24.1535804527	36.8253996223	NA	37.2663304998	12.4998185704
401	Alcoba�a	mergulho	6004	73	1.567	11	2	0.309	14.3950223357	31.1593309153	24.2260424287	35.7995832364	0.6534765416	-11.6687595214	14.1356827322	25.5834599518	27.2983802718	4.8451560726	25.2156720549	16.8384218316	29.115115523	28.0883251146	28.9526356794	44.4297763766	NA	44.782955077	13.7441765016
402	Alcoba�a	mergulho	6026	75	1.596	11	2	0.286	13.4398496241	30.5799124815	23.388252149	35.6626807976	0.4360608277	-13.8621755868	13.922210279	24.7092982012	26.4666323053	4.2424699191	24.2237320743	15.5078446923	28.4453679958	27.3061887218	28.44280743	45.1800964898	NA	45.0899080794	13.3035497165
403	Alcoba�a	mergulho	6211	70	1.48	11	2	0.345	16.3175675676	32.3318744913	25.6640625	36.6404697031	1.6614578798	-7.2746933492	14.6139651028	27.3315157351	28.9692576144	6.1445185685	26.9020107356	18.9626024751	30.5913968086	29.6585867875	30.2330423077	44.3071771445	NA	45.0439648805	14.6660970264
404	Alcoba�a	mergulho	6304	57	1.998	11	2	0.312	8.9009009009	26.5221255531	22.3047830923	23.857130819	-5.6832834662	-19.9867227444	9.9375082955	17.1819186479	18.5054060727	2.5619402007	21.8137120247	15.1396642591	19.6695884252	20.28536573	19.6403930003	29.1661383741	NA	29.6118862493	12.1414591168
405	Alcoba�a	mergulho	4465	73	1.737	11	2	0.263	11.052964882	28.7732892248	22.1724137931	32.2204776445	-1.3098930621	-18.1612273229	12.6015078341	21.5706796043	23.2608942343	3.1161944378	22.4275732403	13.8416376346	25.209948623	24.4227656662	25.3957806436	41.4641911858	NA	41.1790227064	12.4957582332
406	Alcoba�a	mergulho	4883	68	1.971	10	2	0.348	12.0060882801	29.2012354484	24.0112930548	29.5808276878	-3.8675545802	-16.0499171564	13.1825275942	22.1895624547	23.7817816831	3.7523760267	24.6731720329	17.6181884181	25.0311550146	24.9349173241	24.8193608282	34.9621408932	NA	36.2015781998	13.0029125653
407	Alcoba�a	mergulho	5053	72	1.745	10	2	0.53	21.8681948424	36.4078748395	31.1067961165	38.9466235902	1.426251433	2.1505893911	18.5412775295	33.3515488927	34.9781717231	9.8338174992	33.410762262	27.4056161283	35.7936946858	35.2519897228	34.9755714448	40.7020191901	NA	44.9134057903	17.0818183389
408	Alcoba�a	mergulho	5201	73	1.488	10	2	0.335	16.434811828	32.6156262771	25.5551242236	37.7773666266	2.0555481187	-8.4360998435	15.8370272765	27.8693523356	29.58043593	6.0458795217	26.8691381902	18.6190040502	31.3181547803	30.1901232648	30.9993395998	46.0596075903	NA	46.6471418138	14.566660178
409	Alcoba�a	mergulho	5252	73	2.097	10	2	0.533	18.5546018121	34.1290375058	29.3036373221	34.9252570811	-3.4660917175	-4.4122273461	17.2344303062	30.140629446	31.8364430192	7.4042746822	31.6307026762	25.8932476895	32.4896886834	32.2873592156	31.9610925202	36.5865516485	NA	39.7643668583	15.4735946456
410	Alcoba�a	mergulho	5260	69	0.984	10	2	0.261	18.3018292683	33.6450735832	23.8125	42.5435657526	7.6787805883	-3.9390386689	15.6894047814	29.2844230731	30.8794056984	7.5152623149	25.4958874582	15.0253784805	33.441284676	31.4425228492	34.0678760806	57.8018643348	NA	52.1059498486	15.5991438437
411	Alcoba�a	mergulho	5297	79	2.091	10	2	0.484	18.2859875658	34.3345392631	28.8609201481	36.5780922014	-2.319014909	-6.1696074565	17.6703709029	30.7052543242	32.5543383465	6.8532175418	31.1669754297	24.7654270037	33.4093629936	32.8752487209	32.8831315026	39.3531331989	NA	42.3199063756	15.0321761873
412	Alcoba�a	mergulho	5343	86	2.202	10	2	0.48	18.7465940054	35.0767312269	29.2307692308	38.2842338933	-2.0466636603	-6.5932042769	18.6383027164	32.155081105	34.1733447664	6.7486288623	31.7752967033	25.1064221739	35.0572556685	34.2797491093	34.6310262505	41.7117143017	NA	44.0571989787	14.8735821921
413	Alcoba�a	mergulho	5395	71	1.833	10	2	0.466	18.0501909438	33.6234694794	28.3074096754	35.5081558173	-1.2009924698	-4.9130046363	16.5998947853	29.3189860385	30.9683014002	7.2040410533	30.1929048022	23.8291467655	31.9163431086	31.5023886115	31.2570014339	38.3911667044	NA	41.7504529709	15.3664708291
414	Alcoba�a	mergulho	5399	78	1.776	10	2	0.37	16.25	32.7816560461	26.2563451777	37.0428582804	0.0240718429	-9.7225850787	16.3949196134	28.3234342467	30.1557162403	5.6748903879	27.8164049726	20.1097919532	31.6167744128	30.6598982825	31.157463929	43.012379025	NA	45.1771255381	14.2618908983
415	Alcoba�a	mergulho	5429	55	1.513	10	2	0.25	9.0879048249	26.519551886	21.3328255903	26.2315965016	-2.4724162592	-19.7107310326	10.4177374641	17.1952624382	18.4780026148	2.7168060655	20.5146225521	12.7068579752	20.1610418054	20.2644808737	20.3950640688	34.7492390371	NA	33.6751186656	12.2725037246
416	Alcoba�a	mergulho	5729	53	1.517	10	2	0.387	13.5207646671	29.0756518048	24.6856492027	28.2380301424	-2.4479254478	-9.3846803093	12.2410904754	21.9349385667	23.1656686796	5.4088252552	25.0638141311	18.8911701653	24.2284920515	24.4461282806	23.8141536437	32.8628499825	NA	34.1710153246	14.2877800748
417	Alcoba�a	mergulho	6020	64	2.499	10	2	0.637	16.3137254902	31.8729311806	28.3636363636	28.9570635221	-9.9779533298	-6.6052801209	15.3286523355	26.4736040599	27.9598966935	6.5225681841	30.6566941778	26.1646371331	28.1926753387	28.7825872013	28.214759904	30.9809633284	NA	31.0514594755	14.985947743
418	Alcoba�a	mergulho	6201	71	1.225	10	2	0.409	23.7053061224	37.6153362838	30.3990243902	43.7568747356	8.6134434923	5.9648564189	18.4126358149	34.961399296	36.5281095361	11.358587674	32.2933794951	24.4439269555	38.0379720601	36.7348073684	37.4655610735	51.3968369771	NA	51.7140494229	18.095198786
419	Alcoba�a	mergulho	6206	70	1.77	10	2	0.504	19.9322033898	34.8682080673	29.6815286624	36.8292174395	-0.0368023216	-1.0298963429	17.3926649395	31.1016952745	32.7028061752	8.583608464	31.7564483375	25.6906474574	33.5556931088	33.1358373469	32.8055513028	38.9932249155	NA	42.8093289173	16.2936935947
420	Alcoba�a	mergulho	4670	48	1.626	9	2	0.478	14.110701107	28.8540230265	25.4586255259	26.1993258525	-4.5838356871	-7.1995013879	12.721240683	21.7706656197	22.8622615691	6.2080067118	25.9192670677	20.9595003119	23.5506304032	24.1572736023	23.0173688758	28.3755046361	NA	30.7317193376	14.8599429948
421	Alcoba�a	mergulho	4725	57	1.623	9	2	0.466	16.3659889094	31.2523599924	26.916373858	30.8777383112	-2.0360617203	-5.3711898129	14.9074183363	25.4619882815	26.763875723	7.0872554567	28.0475373887	22.3702161065	27.6143183656	27.7211131835	26.9993438496	33.6992044039	NA	36.3665648711	15.4349534543
422	Alcoba�a	mergulho	4754	62	1.696	9	2	0.428	15.6462264151	31.2585450842	26.4010695187	31.7354693521	-2.0794427815	-8.2577763137	15.1578614965	25.4807461463	26.9220842451	6.2137546211	27.5838060471	21.3213331503	27.9273442388	27.8414375548	27.3628149168	35.3699800925	NA	37.8873903397	14.7928672471
423	Alcoba�a	mergulho	4863	54	1.535	9	2	0.37	13.016286645	28.8649100994	24.329588015	28.1815355643	-2.5392405717	-11.5930437017	12.8417151932	21.5450164046	22.8054996667	5.0126634576	24.6360532928	18.2446298364	23.9366541687	24.1208859205	23.5691214183	33.2019738197	NA	34.3456449841	14.0013760617
424	Alcoba�a	mergulho	4891	60	1.282	9	2	0.455	21.2948517941	34.765592791	29.426987061	37.2763519442	5.0358324987	3.783076274	17.2093012005	30.7339850754	32.032942137	10.6304266326	30.9009504981	24.5581202663	33.1162742641	32.6042216043	32.4907326565	42.1935961317	NA	43.5156900257	17.7977844852
425	Alcoba�a	mergulho	4894	70	2.028	9	2	0.491	16.9477317554	32.7740508727	27.9595185996	33.2752040339	-3.6658222011	-7.5950241249	16.8493977144	28.0085858169	29.6419799703	6.5460733276	29.8824317506	23.9481567429	30.4088356038	30.2813144291	29.8739221769	35.5226891504	NA	38.5322031053	14.9376616324
426	Alcoba�a	mergulho	5035	58	1.756	9	2	0.4	13.2118451025	29.3371962104	24.8843187661	28.4066963509	-3.8985735052	-12.2234679105	13.4526157838	22.3111256569	23.6698565319	4.8986274506	25.5359805266	19.3594740098	24.66742664	24.8939427883	24.2298731128	32.2295829899	NA	34.2520374253	13.8996598488
427	Alcoba�a	mergulho	5043	60	1.621	9	2	0.371	13.7322640345	29.8350492348	24.8135116115	30.2691033498	-2.1154407777	-11.6356937708	13.9262377786	23.1511268923	24.5563684122	5.1077732869	25.4892276301	18.7625159607	25.7607163315	25.6900618209	25.3595425886	35.4015422246	NA	36.9224614695	14.035960084
428	Alcoba�a	mergulho	5051	75	1.697	9	2	0.403	17.8108426635	33.7338991461	27.458249833	37.6533730889	0.7883582346	-7.0206569903	17.7594225521	29.637112352	31.3897031754	6.7908870558	29.1867655467	21.8590528034	32.7045957698	31.844823374	32.1015850559	42.7385959697	NA	45.3710014881	15.0417340098
429	Alcoba�a	mergulho	5087	71	1.49	9	2	0.458	21.8241610738	36.287462273	30.2	40.3631316735	4.2520324995	1.3497704622	19.1395057794	33.1435672955	34.7434222814	9.8931247947	32.1688314396	25.3129716677	35.9031307852	35.0439121417	35.1260310989	44.7413885285	NA	47.5523335109	17.1375666878
430	Alcoba�a	mergulho	5175	63	1.293	9	2	0.358	17.4431554524	32.5435080259	26.2159194876	36.159463427	3.1027451273	-4.9327198362	15.9020106662	27.4894051548	28.9369496313	7.3718347284	27.3606788321	19.7410771274	30.4600181569	29.6939072598	30.1195990045	43.9814443853	NA	43.81439481	15.5734329299
431	Alcoba�a	mergulho	5182	61	1.555	9	2	0.481	18.8688102894	33.2915541121	28.5025830258	34.3317404416	0.4659881052	-1.4845237906	16.5680466919	28.5915248511	29.9641075693	8.5896422944	30.0216379935	24.1367580147	30.8626163793	30.6627216908	30.1621995514	37.3100191165	NA	40.1937385942	16.4167380476
432	Alcoba�a	mergulho	5204	72	2.112	9	2	0.458	15.6136363636	31.967320036	27.0167364017	32.4835136126	-4.2552046566	-10.5032086107	16.3108341524	26.830518846	28.5204884119	5.6012714022	28.783942031	22.5680215141	29.367086768	29.222563419	28.9470981959	35.5729399286	NA	37.8723055682	14.2752204675
433	Alcoba�a	mergulho	5206	68	1.654	9	2	0.341	14.0193470375	30.5962434075	24.6547455296	33.06377649	-0.975742568	-12.7637480092	15.0002110834	24.5260912658	26.1236285562	4.861687941	25.5487917326	18.0101830098	27.5985233682	27.0626528076	27.283324517	39.5934038384	NA	40.8339068574	13.7998110159
434	Alcoba�a	mergulho	5207	73	1.516	9	2	0.427	20.5613456464	35.5617401201	29.1420972644	40.1177734769	3.5702251845	-1.5161725507	18.7977470369	32.2073603973	33.8801290129	8.7901187263	31.0346773772	23.7841384657	35.1759737503	34.2028731108	34.464002125	45.3126382709	NA	47.8212695547	16.3841365578
435	Alcoba�a	mergulho	5312	77	2.795	9	2	0.797	21.9567084079	36.8842288056	33.1132947977	35.3820743395	-9.6033253077	0.0967063239	20.8702916548	34.2433823098	36.0041752486	9.4644882365	36.9570498427	32.8400655715	35.9215604842	36.1474006482	36.7533948455	40.5582995249	NA	35.4365256385	16.7564636851
436	Alcoba�a	mergulho	5313	63	1.798	9	2	0.384	13.4549499444	29.8772401961	24.9511889862	30.0021234352	-3.2735273751	-12.8666734272	14.1418036125	23.2463847969	24.7256808205	4.7776904238	25.7816624099	19.1768305209	25.8428770925	25.8269332627	25.434335861	34.4197296113	NA	36.37600775	13.7800022627
437	Alcoba�a	mergulho	5389	70	2.33	9	2	0.487	14.6309012876	31.1483670709	26.7370892019	30.0789479065	-6.7075964333	-11.9748040628	15.5412770902	25.4719794154	27.1162678366	5.1206338418	28.5231767167	22.7845572576	27.7627557042	27.9524667789	27.5551846633	33.2424857929	NA	34.2141035023	13.9632858469
438	Alcoba�a	mergulho	5393	80	2.21	9	2	0.607	21.9728506787	37.119453951	32.1492537313	38.7868506767	-2.4162285868	-0.5410746928	20.8370184703	34.7265915523	36.5669683454	9.2362897706	35.2019808577	29.698220921	37.0424576584	36.6309117224	36.5919274674	39.7338410587	NA	42.9222369648	16.5585080611
439	Alcoba�a	mergulho	5394	68	1.234	9	2	0.397	21.8768233387	36.0407705644	29.1450676983	41.3492943776	6.9603460748	2.2959509213	18.4320678386	32.6914549933	34.2071192825	10.2248534442	30.845975829	23.1288480785	35.7022687992	34.5757801606	35.1931854439	48.9764018888	NA	49.1265936505	17.4057954404
440	Alcoba�a	mergulho	5423	83	2.39	9	2	0.316	10.9740585774	29.0951709172	23.3369863014	30.7030859646	-4.2161381756	-20.4182455893	14.543264935	22.4699779577	24.3622645917	2.8250893858	24.0889154111	16.372439616	25.7800763104	25.3124592426	26.0698145315	39.1086636874	NA	37.0866988286	12.2122819169
441	Alcoba�a	mergulho	5432	55	1.968	9	2	0.539	15.0635162602	30.2263766516	26.7109728507	27.6114350162	-6.6165879455	-7.498933711	14.1946021153	23.8308069393	25.0965953393	6.3199075555	27.9401370416	23.1178834501	25.6212163938	26.1986329387	25.1210395029	28.6603234085	NA	31.5723454866	14.9182844748
442	Alcoba�a	mergulho	5439	65	0.975	9	2	0.316	21.0666666667	35.1808190027	26.735483871	42.1744884278	9.2353426858	1.6344231096	17.2531936084	31.3985698103	32.8445983844	9.8950868767	28.3601311393	19.0882556739	34.8662590701	33.3250642657	35.0185710488	54.2008690335	NA	50.3208126393	17.2354844557
443	Alcoba�a	mergulho	5980	59	1.565	9	2	0.302	11.3853035144	28.237752079	22.9142857143	28.7899349915	-2.1155559658	-16.2202656637	12.6300102032	20.3901246759	21.7757438657	3.7769194785	22.9367574148	15.4984449719	23.2773918646	23.1835666766	23.183741726	35.9795697479	NA	36.1242182049	13.0756015359
444	Alcoba�a	mergulho	5995	64	1.577	9	2	0.35	14.2041851617	30.4516973348	24.7930283224	32.3179598337	-0.8808518191	-11.5957568328	14.6244225926	24.2089767771	25.7100021288	5.1754622722	25.60312321	18.3196119104	27.1081655325	26.7171266964	26.7596404748	38.5995337398	NA	39.7373777351	14.0537560174
445	Alcoba�a	mergulho	6093	53	2.065	9	2	0.367	9.41937046	26.5902140229	22.9549597855	22.6645510662	-7.2972760741	-19.1365509735	10.8214962184	17.3683445868	18.6097290143	2.9569257076	22.6782337341	16.8077244488	19.4854396988	20.3811183746	19.3157620461	26.4613099153	NA	27.4058214873	12.4686811265
446	Alcoba�a	mergulho	6152	58	1.84	9	2	0.341	10.7489130435	27.7610085215	23.2670731707	26.2881879505	-4.639847939	-17.3331736839	12.1360563706	19.5280145225	20.8887658463	3.470428877	23.3113179643	16.6893288483	22.045273914	22.3938035477	21.829930289	31.2452136198	NA	32.4014135129	12.8495119077
447	Alcoba�a	mergulho	6159	62	1.782	9	2	0.338	11.7598204265	28.6811114635	23.6637168142	28.6391946195	-3.4121385325	-16.0512312476	13.129000119	21.1897882044	22.6453372831	3.8563344408	24.0163478615	17.0296741986	23.9264840038	23.9508192247	23.6866726226	34.1784469336	NA	35.3838853573	13.1181928918
448	Alcoba�a	mergulho	6162	38	1.546	9	2	0.452	11.1099611902	25.8868101432	23.3699851412	21.0153946463	-6.6079178591	-10.3003135171	9.9989971113	17.1742617882	18.0393384318	4.8699104047	22.6586879364	18.2357060262	18.654873901	19.7516583599	18.2507741069	23.276865699	NA	24.844965363	13.8419168594
449	Alcoba�a	mergulho	6208	64	1.99	9	2	0.481	15.4693467337	31.304058592	26.9072625698	30.6015160277	-4.7350880291	-9.0984599811	15.3805334771	25.5803887693	27.0739737112	5.9683919208	28.4205830147	22.7126129816	27.8171470361	27.9667883129	27.3094250511	32.8142598977	NA	35.6146804742	14.6056218843
450	Alcoba�a	mergulho	4585	55	1.77	9	2	0.39	12.1186440678	28.3995970338	24.2356687898	26.5903588768	-4.7249936768	-13.781112726	12.5420975323	20.7075198974	21.9978100137	4.3941770545	24.5658769349	18.5208398729	22.967649802	23.393079997	22.5839854236	30.3877367458	NA	32.1790028483	13.5498721112
451	Caravelas	mergulho	6051	38	1.242	9	2	0.199	6.0885668277	23.6248162617	19.9827255278	19.5107867383	-3.1686674423	-23.5580259284	7.6257257119	11.646503648	12.5307209373	1.7829665763	17.196372823	9.9530721646	14.0728980709	15.063987011	14.6404065998	28.1013677403	NA	25.3420362776	11.4629202895
452	Caravelas	mergulho	6335	45	1.484	9	2	0.432	13.0997304582	27.9029384257	24.5171339564	25.1561706614	-3.8643784183	-8.3892212038	11.7740936467	20.2811914554	21.3064495015	5.7254616745	24.5193045796	19.347947635	22.1049815586	22.7378784415	21.6551534764	28.3918265932	NA	29.905579958	14.5140767717
453	Caravelas	mergulho	6348	41	1.025	9	2	0.324	12.96	27.2413135465	23.1563636364	26.0822285547	0.6854768813	-6.9711899423	10.8123660305	19.4879463543	20.4058271867	5.986104607	22.5975623492	16.2564958417	21.6279195034	21.8846327987	21.6524439203	33.2591987573	NA	31.2272133005	14.6668003586
454	Alcoba�a	mergulho	4668	50	1.742	8	2	0.59	16.9345579793	30.7440699245	27.5875486381	28.2117626242	-4.678778043	-2.6865210394	15.3341379859	24.8493594134	25.9480758253	8.1926050407	28.7226611495	24.4257380474	26.4087954225	26.9718811776	25.8112068144	28.6787405024	NA	31.9625095867	16.2283687585
455	Alcoba�a	mergulho	4733	60	1.393	8	2	0.369	15.8937544867	31.2442656511	25.666387259	33.2244210761	0.8678483421	-8.087667119	15.8592803636	25.4431349106	26.8303084999	6.5206929321	26.5670032629	19.49680348	28.1740550413	27.7690888132	27.7770145439	39.67182713	NA	40.3101341288	15.021604201
456	Alcoba�a	mergulho	4736	54	1.547	8	2	0.397	13.8577892696	29.380999111	24.9725315516	28.6388616488	-2.4901681871	-10.6122928021	14.0823914901	22.4345382825	23.6876872143	5.5657350244	25.4772664912	19.3517144511	24.7234676039	24.9184464348	24.2748340128	32.9886193941	NA	34.5463368802	14.3948588191
457	Alcoba�a	mergulho	4869	61	1.28	8	2	0.386	18.3953125	32.9801485248	27.0611111111	36.0030740473	3.4611690287	-3.4195889173	17.1426864762	28.1260891066	29.5062795027	8.2325653258	28.2641516988	21.1032508811	30.86797206	30.2367555811	30.4306868881	42.8426671573	NA	43.1044721062	16.1763432517
458	Alcoba�a	mergulho	4882	64	1.731	8	2	0.496	18.3385326401	33.2370788168	28.5068582626	33.9767713935	-1.2642187314	-4.3640290161	17.7837643255	28.551394419	30.0136830623	7.9306420297	30.2181578353	24.4167249972	30.8322202949	30.6857396275	30.136438266	36.1933608771	NA	39.614091175	15.9388028062
459	Alcoba�a	mergulho	4892	69	1.782	8	2	0.528	20.4444444444	35.1392498187	30.1592920354	36.7578294349	-0.1376337945	-1.681621334	19.5746210279	31.45484004	33.0216171659	9.0421533833	32.3029567139	26.4910811026	33.7913325661	33.4472525508	33.0315435332	38.4020661545	NA	42.3949114385	16.610836151
460	Alcoba�a	mergulho	5034	60	1.419	8	2	0.459	19.4080338266	33.5354532584	28.4987694832	35.1791352955	2.2065073378	-1.1125820221	17.6209982553	28.9465907244	30.2820703818	9.1040322865	29.9136616439	23.7688040801	31.2917938783	30.9655460838	30.6323173752	39.2192140842	NA	41.3247567805	16.7740217129
461	Alcoba�a	mergulho	5052	65	1.538	8	2	0.36	15.2145643693	31.2087803618	25.3811659193	33.6140706987	-0.0595810551	-10.5882556775	16.1841863732	25.4468623005	26.9672340835	5.7450216365	26.3789576083	19.0648441031	28.3690901809	27.8608845155	27.9682288656	39.9260034672	NA	41.1337517825	14.4421766716
462	Alcoba�a	mergulho	5112	70	1.506	8	2	0.419	19.4754316069	34.5476984319	28.3843797856	38.3962838639	2.7227605683	-3.7186822392	19.0238731384	30.6395202102	32.246699054	8.257510075	30.0943037921	22.9595859622	33.5261495577	32.7083393116	32.866594726	43.6546248729	NA	45.8916484884	16.0784407125
463	Alcoba�a	mergulho	5173	57	1.412	8	2	0.423	17.0757790368	31.7021167403	26.8077557756	32.6343743529	0.6635553413	-4.8565536773	16.0567136893	26.1697657411	27.4612116968	7.6082113721	27.8333773323	21.5706715524	28.5356330196	28.363246968	27.9890295726	37.3089223907	NA	38.8187856515	15.7912339748
464	Alcoba�a	mergulho	5203	67	1.884	8	2	0.508	18.0658174098	33.3172815193	28.5961995249	33.9044138378	-2.4867799016	-5.6353450718	18.0427856735	28.739006661	30.2843871297	7.5005685779	30.5008083297	24.7395867701	31.0376904401	30.9095998889	30.389498353	35.7380446078	NA	39.2608275331	15.6141753593
465	Alcoba�a	mergulho	5205	65	1.448	8	2	0.375	16.8335635359	32.3076550777	26.3100961538	35.3165810217	1.4403996474	-7.497535588	17.0053199042	27.1641263289	28.6710049416	6.8024008455	27.5136584488	20.2072406525	30.0659733171	29.4312979674	29.6038787322	41.7507458909	NA	42.8460325906	15.1662090322
466	Alcoba�a	mergulho	5209	67	1.743	8	2	0.593	22.7946069994	36.5722350114	31.9708360337	37.8654704902	1.1215280988	3.2637453346	20.6050024713	33.3950070776	34.8653024567	11.0608983611	34.2870425582	29.0331222046	35.4756766395	35.2098854156	34.6745751038	38.4431170444	NA	42.8630476107	17.9740741089
467	Alcoba�a	mergulho	5246	68	1.908	8	2	0.687	24.4842767296	37.8475021729	33.6861826698	38.4487596218	0.1308826713	6.1259900702	21.8485215512	35.1573427334	36.622166607	12.3412304354	36.3986424477	31.7790858183	36.9949102904	36.8651777125	36.3158748543	37.6878300196	NA	42.3194752865	18.7996859094
468	Alcoba�a	mergulho	5253	71	1.923	8	2	0.618	22.8174726989	36.9886270729	32.3726059199	38.1974534115	-0.4144507483	2.1731064105	21.2514255477	34.1100723274	35.6930385292	10.6568224283	35.0122551415	29.8223927605	36.2083956669	35.94234544	35.4947039494	38.2850668624	NA	42.7680922025	17.6367393777
469	Alcoba�a	mergulho	5257	64	1.63	8	2	0.543	21.3202453988	35.2459103303	30.5538461538	36.520452083	1.2613397906	1.370505076	19.325703634	31.4688430319	32.881992713	10.2003965388	32.5141692746	26.9948171645	33.6239891113	33.370013866	32.83367698	38.1564857055	NA	41.9580786179	17.4533638805
470	Alcoba�a	mergulho	5310	64	1.701	8	2	0.42	15.8024691358	31.5284889223	26.4490339773	32.4995351237	-1.7185583922	-9.241474901	16.3823930695	25.9347911562	27.4257081591	6.1846640089	27.6988009556	21.240288713	28.4872866761	28.2903002876	27.9267926015	36.4197259635	NA	38.9125800012	14.7545005433
471	Alcoba�a	mergulho	5314	62	2.237	8	2	0.41	11.3634331694	28.4182305792	24.3298969072	25.9097112752	-7.1856259502	-17.4403607019	13.4739383756	20.7257310258	22.1797738674	3.6416345372	25.0173943946	19.0702854488	22.9910297377	23.5323652122	22.8200875704	29.7190502489	NA	30.4928368473	12.9584235907
472	Alcoba�a	mergulho	5390	75	1.885	8	2	0.535	21.2864721485	36.2418164426	30.9347181009	38.6657671361	0.061767214	-1.5768029246	20.8066073852	33.2532098893	34.9696327868	9.1468039652	33.3934762184	27.3876402281	35.7357219996	35.2007615416	34.9818150543	40.1786308789	NA	44.3947700274	16.5845604528
473	Alcoba�a	mergulho	5397	70	1.692	8	2	0.355	14.6867612293	31.1875631207	25.1943699732	33.9154147313	-0.8523031874	-12.5494716586	16.4960983244	25.5347418748	27.1789426126	5.1533379435	26.2900161649	18.8160107505	28.6077716484	28.0099485719	28.2271395	40.0301394368	NA	41.6448725702	13.9860135781
474	Alcoba�a	mergulho	5425	57	1.435	8	2	0.332	13.187456446	29.2382908069	23.9546558704	30.0932809668	-0.948563865	-12.7755684081	14.1163639653	22.1476666862	23.4818522443	4.9408258701	24.2913566706	17.1356680531	24.8837721061	24.726904699	24.6539858528	36.9656422714	NA	37.1373968308	13.9355374574
475	Alcoba�a	mergulho	5426	59	1.638	8	2	0.464	16.7130647131	31.6798387235	27.1599443672	31.7259295508	-1.708972085	-6.1825513753	16.2485066815	26.1266011404	27.477291139	7.1723176125	28.411117557	22.5951005465	28.3563973083	28.3698152515	27.7277352739	34.6342437482	NA	37.3948445292	15.4768834492
476	Alcoba�a	mergulho	5636	59.5	0.996	8	2	0.278	16.6074297189	31.6609858902	23.8706030151	36.9871607022	5.5060906595	-6.533741297	15.9270878331	26.0977274709	27.4631401182	7.0566891705	24.857226462	15.6853173423	29.5429106168	28.3542513378	29.9253746685	49.3594902742	NA	45.019289284	15.3934746055
477	Alcoba�a	mergulho	5648	62.5	1.786	8	2	0.516	18.0571108623	32.9060787494	28.4678436318	32.9665257224	-2.2682110869	-4.5051662795	17.4752615114	28.0312004451	29.457131693	7.8522751479	30.176165463	24.6602059126	30.1817136233	30.1803885102	29.5073848165	34.6558250631	NA	38.1632755643	15.9033613759
478	Alcoba�a	mergulho	5716	47	1.216	8	2	0.379	14.6488486842	29.0224596024	24.7568897638	28.4230850635	0.197893358	-6.5683796021	13.386023625	22.137605944	23.1933333128	6.7025680821	24.902669104	18.8251333092	24.2930825422	24.4492370537	23.9989209923	34.1977565099	NA	33.9551456113	15.203266824
479	Alcoba�a	mergulho	5721	56	1.566	8	2	0.33	11.8007662835	28.2824173204	23.4260614934	27.9503941488	-2.627233208	-15.3812782013	13.2535282956	20.4854134749	21.8006841708	4.1528208361	23.5013135994	16.5951575894	23.1078721716	23.2145664029	22.8846837436	34.0135395717	NA	34.6488688647	13.3685413803
480	Alcoba�a	mergulho	5728	60	1.374	8	2	0.368	16.0698689956	31.3590861708	25.7240204429	33.475456806	1.1445187221	-7.738117875	15.9397076999	25.6248502194	27.010033927	6.6418544953	26.63954761	19.5276667245	28.3691318497	27.934346086	27.9796838746	40.0754911935	NA	40.5929520671	15.1048988316
481	Alcoba�a	mergulho	5808	52	1.922	8	2	0.563	15.232049948	29.997275141	26.7456445993	26.9726261517	-6.8195412978	-7.0932726054	14.7114907286	23.5305079847	24.7138735069	6.6852986318	27.8680326253	23.3440654356	25.1816786557	25.8498802818	24.6678254616	27.6562930618	NA	30.6729604406	15.1859958225
482	Alcoba�a	mergulho	5831	42	1.749	8	2	0.458	10.9982847341	26.412110106	23.6642995481	21.5437176624	-7.7286792919	-13.162287926	11.1024607202	17.6782759381	18.6506832797	4.4775359496	23.2949684324	18.6759405616	19.2528712968	20.3535280901	18.8425112838	23.4701755938	NA	25.4373847057	13.6041816242
483	Alcoba�a	mergulho	5835	61	1.374	8	2	0.416	18.4687045124	33.0284162955	27.5434412266	35.3200587281	2.4016017112	-3.2751064724	17.2516306306	28.1985069621	29.5775442738	8.2875131979	28.8266521359	22.132847801	30.7720031572	30.3030084595	30.2114316597	40.7277138794	NA	42.0461531421	16.2133725349
484	Alcoba�a	mergulho	5896	54	1.201	8	2	0.423	19.0191507077	32.5464341861	27.5744255744	34.019292589	3.8401765216	0.1966527577	16.3626473203	27.524119334	28.69619397	9.4457511118	28.5738308466	22.3044148737	29.8057721975	29.5117128448	29.3441034647	39.627577372	NA	39.9166530877	17.0621799002
485	Alcoba�a	mergulho	5898	50	0.717	8	2	0.282	19.6652719665	32.3343235059	24.7582205029	36.5626959717	10.1879709456	3.2711887919	15.104603134	27.3681072535	28.407966673	10.5170233446	25.9161816469	16.7422854598	30.262904534	29.2375672144	30.9208158465	47.2535285867	NA	42.2270277837	17.8087657501
486	Alcoba�a	mergulho	5993	48	1.909	8	2	0.292	7.3420639078	25.0300379872	21.5073142188	20.3848218622	-6.358940574	-23.2533383975	9.6876752159	14.2770112862	15.389453924	2.0841501142	20.1286744999	13.8250805062	16.4759818097	17.5689832071	16.4966692364	25.3688910183	NA	25.6136788233	11.7573894526
487	Alcoba�a	mergulho	6100	78	1.845	8	2	0.527	22.2796747967	37.1970715746	31.5294832827	40.570835812	1.4253986331	-0.4762256789	21.6987184836	34.7261762412	36.5093159604	9.6146512193	34.0772312572	27.8065586367	37.349658863	36.6093954861	36.5398437641	42.3455573789	NA	46.7480157171	16.8357400392
488	Alcoba�a	mergulho	6129	50	1.09	8	2	0.333	15.2752293578	29.7777463566	24.4831460674	30.9954493946	2.4643458965	-6.3067458188	14.0023907114	23.2483488628	24.3765262035	6.8960224657	24.7946628366	17.6777047137	25.7917739613	25.5378307391	25.7273361942	39.1142431355	NA	37.2625714933	15.3373595114
489	Alcoba�a	mergulho	6133	38	1.474	8	2	0.459	11.8331071913	26.2125666386	23.6593406593	21.7642948201	-5.6753028741	-9.400669832	10.9596636727	17.8881013929	18.741846088	5.4109644862	23.0579119757	18.6634175435	19.3653139028	20.3633750451	18.9475470572	24.1433873143	NA	25.6191540897	14.2229943921
490	Alcoba�a	mergulho	6138	59	1.208	8	2	0.221	10.7938741722	27.8556495477	20.8125	31.3965585866	0.7913880499	-18.0296642395	13.3087389955	19.6996431077	21.0832367581	3.4548771631	20.6196586236	11.3849175043	23.3466296676	22.5640288072	24.0178605156	44.1675420828	NA	40.2120744903	12.833153714
491	Alcoba�a	mergulho	6141	62	1.409	8	2	0.512	22.5294535131	35.8234466908	30.8387096774	37.9312213775	4.4736476583	4.3670633817	19.4241007946	32.2455292819	33.5767323317	11.4259298937	32.5985027772	26.7785644699	34.4656182252	34.0427402863	33.6977882519	41.0123139804	NA	43.7600812574	18.3006119141
492	Alcoba�a	mergulho	6148	51	1.287	8	2	0.285	11.2937062937	27.5515586879	22.4241030359	27.6511284713	-0.9976412878	-15.2550875442	12.3963797211	19.2637210613	20.4599526564	4.1088352201	22.0469989254	14.621859273	22.0049350825	22.0165587161	22.073813641	36.0279682693	NA	34.5576590557	13.3517050826
493	Alcoba�a	mergulho	6156	57	0.805	8	2	0.298	21.100621118	34.252447909	25.9933884298	40.0666110917	10.70396191	3.3404986467	16.9871577738	30.0025919287	31.2180336052	10.8353458859	27.4919497322	18.1006452199	33.1880027189	31.8556835001	33.6691321773	51.795585983	NA	46.8112021724	17.9727537878
494	Alcoba�a	mergulho	4571	55	0.975	8	2	0.38	21.4358974359	34.1793278455	28.1290322581	37.5618100572	8.5900898637	4.831355131	17.1623742984	29.9285649155	31.0770057408	11.3942228116	29.2924384114	22.0287797203	32.4621197986	31.7293596889	32.291216361	45.6409128245	NA	43.6508838493	18.3710599082
495	Alcoba�a	mergulho	4581	43	1.216	8	2	0.423	14.9580592105	28.576068121	25.0482283465	26.8975514777	-0.3227180461	-4.1211513717	12.9598021141	21.7423696375	22.6794834932	7.3672477098	25.0714642665	19.8194443527	23.5582301751	23.9434950591	23.1851914845	31.2948696372	NA	31.6008298952	15.6410658657
496	Caravelas	mergulho	6063	34	1.37	8	2	0.375	9.3065693431	24.4727601375	22.094017094	19.1075985282	-5.7803040823	-14.1533075736	9.129985963	14.7262309217	15.5087849998	3.9030518444	20.5038496158	15.79048197	16.2640949336	17.4808133025	16.0285459787	22.7516722009	NA	23.1011646727	13.0742929099
497	Caravelas	mergulho	6175	45	1.505	8	2	0.395	11.8106312292	27.2120411634	23.7356321839	24.2448211094	-4.327343829	-12.3148112628	11.8639948096	18.9687713817	20.0103498328	4.8155711551	23.4585899861	17.9900451185	20.8958670145	21.5852392195	20.5241679562	28.0679684772	NA	29.2393892615	13.8653508897
498	Caravelas	mergulho	6341	44	1.54	8	2	0.389	11.1142857143	26.7216154004	23.3850746269	23.2581037462	-4.9910458269	-13.5938181139	11.3810180132	18.0941642213	19.116951688	4.4167383113	22.9235975272	17.5127449327	19.9846612012	20.7865206002	19.6371193934	26.9732908963	NA	28.1379356394	13.57155538
499	Caravelas	redagem	5116	43	0.896	8	2	0.272	13.0535714286	27.5964568225	22.3793103448	28.0736658742	2.5602989703	-8.6426283564	11.8656104408	19.9117845583	20.8833446351	5.8680163513	21.9641476597	14.3363007318	22.4729558115	22.3380906448	22.8842152392	37.5999286449	NA	33.7447987069	14.6028501992
500	Alcoba�a	mergulho	4653	46	1.31	7	2	0.358	12.5709923664	27.7463751442	23.7009009009	26.1992039762	-1.8406721835	-11.8009528582	13.2097836722	19.903026592	20.9620245095	5.2664198518	23.4687021439	17.3773484705	22.0661268887	22.4395785034	21.8128336598	31.8176366239	NA	31.7809148964	14.1919761072
501	Alcoba�a	mergulho	4654	43.5	1.121	7	2	0.384	14.9009812667	28.6298855412	24.6948968512	27.6495836485	0.9161070344	-5.6026622017	13.9078039846	21.7777465571	22.7303549308	7.2638011881	24.6621226897	18.8795823819	23.7681346235	23.9961232358	23.5250258961	33.3532542071	NA	32.6712570497	15.5743409431
502	Alcoba�a	mergulho	4655	58	1.526	7	2	0.381	14.4809960682	30.1494070548	25.1870286576	30.6440818092	-1.3548544707	-11.2094491421	15.9052852316	23.6726611758	25.0224218915	5.7098663907	25.8943058783	19.2915438032	26.202111255	26.1230805842	25.7688341662	35.8071643991	NA	37.1774569933	14.4738800813
503	Alcoba�a	mergulho	4658	42	1.369	7	2	0.526	16.1373265157	28.9960580187	26.1351582549	26.4069587839	-1.8048587217	-2.0392233578	14.494667989	22.6449124719	23.5272709103	8.4960805628	26.423749968	22.1760182096	24.1136855572	24.6906485222	23.5853374149	28.4448593939	NA	30.272263764	16.3993940537
504	Alcoba�a	mergulho	4663	52	1.274	7	2	0.35	14.2857142857	29.4309677137	24.469273743	29.9153447551	0.2240717641	-10.0056563457	14.969674107	22.5757151224	23.7719182971	6.0059491124	24.7751809249	17.9938566538	25.0703526716	24.9939798519	24.8269549129	36.7005061622	NA	36.3191089338	14.7124411136
505	Alcoba�a	mergulho	4664	47.5	1.114	7	2	0.315	13.4313285458	28.4086996286	23.4600656455	28.67088314	0.9161339224	-10.4110761528	13.8470304604	21.0097851933	22.0975299664	5.7570515443	23.3515405995	16.3187519238	23.5072304075	23.4662257959	23.5114018589	36.7463281404	NA	34.8266347556	14.5427768048
506	Alcoba�a	mergulho	4672	46	1.264	7	2	0.458	16.667721519	29.9833592003	26.3045112782	28.8797948689	0.4899420368	-2.7307275864	15.2649593286	23.8800092301	24.8686943337	8.4369429066	26.7577322617	21.5932632167	25.697299188	25.9592409492	25.2176975662	32.6773879375	NA	33.6352696675	16.3919663899
507	Alcoba�a	mergulho	4679	78	1.508	7	2	0.528	27.3103448276	40.8809350204	34.5443425076	46.2772644397	8.3028832122	7.230078989	25.6890595585	39.6057214797	41.302019728	13.5099086414	37.0450246265	30.3838954087	42.3157056246	41.1825832386	41.332032729	49.1753013584	NA	53.3064656664	19.3352203065
508	Alcoba�a	mergulho	4722	44	1.337	7	2	0.39	12.8347045625	27.6255355121	24.0105540897	25.3868158471	-2.4673111721	-10.5088378834	13.0556498167	19.8565640732	20.858660774	5.6172852419	23.7809844305	18.2173491118	21.8060642566	22.3282712748	21.4671364066	29.9589457128	NA	30.4582314532	14.4328923795
509	Alcoba�a	mergulho	4742	52	1.105	7	2	0.453	21.3176470588	33.63902614	28.9458563536	35.1039955311	6.5112638553	4.5781329326	18.2437840483	29.2352250061	30.2957894168	11.7221809268	30.0051241241	24.1437000733	31.2971283056	30.9991261834	30.8402274772	40.3101504291	NA	40.3662543474	18.6174525935
510	Alcoba�a	mergulho	4818	48	1.276	7	2	0.264	9.9310344828	26.4926935343	21.6654275093	25.6931623473	-1.6673961764	-18.1482143291	12.1664896149	17.3520812848	18.4797212789	3.452095979	20.7965665402	13.3814295158	20.0390932626	20.2550310671	20.2321276275	34.2513449203	NA	32.3987677055	12.8591730981
511	Alcoba�a	mergulho	4852	77	1.569	7	2	0.33	16.1950286807	32.6850935623	25.4127100073	38.3851255347	1.7596637288	-11.6927566197	19.4031508781	28.1326503574	29.9412035437	5.6918998004	26.7940622326	18.3770687545	31.7361759281	30.4744687399	31.4294767246	46.7010024521	NA	47.5867115365	14.284168468
512	Alcoba�a	mergulho	5044	62.5	0.984	7	2	0.296	18.8008130081	33.401299991	25.2040816327	39.6959293476	7.3364345002	-4.0336946341	18.6906133992	28.7714397681	30.1863001963	8.4000104235	26.5557560547	17.2858186987	32.2553996673	30.8587522632	32.5306290576	52.0171438549	NA	47.843433641	16.2717925627
513	Alcoba�a	mergulho	5046	63.5	1.038	7	2	0.254	15.5385356455	31.3107514533	22.8031026253	37.8332260619	4.9113592026	-10.4295136712	17.4014267401	25.583049193	27.0634773016	6.044770457	23.8297768924	14.0518343794	29.4231098862	27.9608986269	29.994005319	51.7604948847	NA	46.8297623877	14.6628714525
514	Alcoba�a	mergulho	5109	60	1.06	7	2	0.243	13.7547169811	29.8496877731	22	35.0105557352	3.3797211639	-13.0764724853	16.0078581007	23.175565629	24.580685708	5.1217335784	22.5716939517	13.069407864	26.869801045	25.7121752164	27.4862518505	48.4520978502	NA	43.6850421749	14.045858662
515	Alcoba�a	mergulho	5176	56	1.389	7	2	0.483	19.4730021598	33.0937186566	28.5685449958	33.8506181255	2.021269635	-0.7413159092	18.2788020947	28.3088277375	29.5294012173	9.58858115	29.8491690876	24.1938785302	30.4162611964	30.2823794861	29.7623415009	37.2820591208	NA	39.3873045329	17.1423638088
516	Alcoba�a	mergulho	5227	63	1.753	7	2	0.434	15.5972618369	31.3094575853	26.4790727624	31.6973120336	-2.491884595	-10.2102764866	17.1521229601	25.5737429591	27.0410108074	6.115323217	27.7308786227	21.5121239946	28.014837586	27.9438811923	27.4507285299	35.086541274	NA	37.7433495908	14.716055629
517	Alcoba�a	mergulho	5232	61	2.132	7	2	0.482	13.7908067542	29.9519003511	25.9844720497	27.821907146	-6.8729484147	-13.2172142114	15.7016799154	23.3511298681	24.7806642583	5.0874915283	27.2371670629	21.7970103508	25.4296709508	25.8889187582	25.0611820457	30.0641715125	NA	32.1361493568	14.0145939738
518	Alcoba�a	mergulho	5235	62	1.628	7	2	0.44	16.7567567568	31.9950399969	27.0588235294	32.882678199	-1.0293208111	-7.7834024913	17.7080873369	26.6344927356	28.0640849427	6.9679910908	28.3663173962	22.1360578283	29.0654374461	28.8936077285	28.4508468553	36.493373459	NA	39.0831690414	15.3095415602
519	Alcoba�a	mergulho	5256	70	1.563	7	2	0.54	24.1842610365	37.8518105951	32.4724871607	40.9449083071	4.605920374	3.8446978185	22.9249776693	35.2384762889	36.7673368055	11.8568567716	34.7222425398	28.744447229	37.6177972657	36.9763837835	36.7339399033	43.0511975838	NA	47.0467601516	18.4409957916
520	Alcoba�a	mergulho	5311	64	1.778	7	2	0.408	14.6861642295	30.7764149782	25.7997465146	31.2790433649	-2.7284732846	-12.1324024765	16.7318641514	24.7363415691	26.2350572941	5.4721848046	26.9057233783	20.426646696	27.296708093	27.1972504578	26.8008424152	35.2467695651	NA	37.5903830749	14.2614936844
521	Alcoba�a	mergulho	5334	57	1.508	7	2	0.424	16.0265251989	31.0372596571	26.3363914373	31.3578704238	-0.8568496422	-7.905102812	16.6212744573	25.1196527462	26.4261618841	6.843370776	27.2893005645	21.1435061431	27.4511941543	27.410858078	26.9018428277	35.5181610522	NA	37.4124836035	15.2674117671
522	Alcoba�a	mergulho	5386	68	1.01	7	2	0.409	27.5366336634	39.9625120796	32.3851851852	46.6213664465	14.0550201843	10.5176580998	23.4913027257	37.9286421245	39.32387295	15.0176711925	34.2951406459	26.1867143211	40.868100846	39.4480561191	40.4969167673	55.3848949173	NA	53.8427377105	20.5738681189
523	Alcoba�a	mergulho	5440	57	1.099	7	2	0.238	12.3439490446	28.7038044411	21.5639599555	32.4692058233	2.0151962917	-15.1956184438	14.8463923918	21.2221275598	22.5600717991	4.4242476793	21.6945626233	12.5603060625	24.7330234244	23.8947594436	25.3222588901	45.1135975423	NA	40.7975488721	13.5626918602
524	Alcoba�a	mergulho	5449	73	1.091	7	2	0.434	29.0394133822	41.6146052648	33.9191919192	48.9307839643	14.5618386998	11.6211304369	25.168992192	40.2517420939	41.7621505526	15.6491426993	36.0056241508	27.9698506103	43.2619054323	41.7162567626	42.6885348073	56.9527696706	NA	56.5580628832	20.8609917417
525	Alcoba�a	mergulho	5639	54.6	1.373	7	2	0.519	20.6390386016	33.6276084762	29.4095481671	34.1006503354	2.7568711763	2.1152633804	18.670976856	29.1298445073	30.284626567	10.7479194159	30.7458756749	25.4981071113	31.0626699413	30.989154636	30.3821258769	36.8544231065	NA	39.1861573252	17.9380378218
526	Alcoba�a	mergulho	5644	62	0.717	7	2	0.24	20.7531380753	34.645408384	23.249516441	43.728973364	11.9085842245	-0.1873934046	19.1547528948	30.579872848	31.9469875539	9.9610141211	25.6849509188	13.9119239588	34.6563149686	32.5089513401	35.9171108884	59.1239643768	NA	51.5142383244	17.3227583429
527	Alcoba�a	mergulho	5670	45	1.676	7	2	0.402	10.7935560859	26.6669361658	23.4214092141	22.7586237111	-6.1337143313	-15.445035745	12.0626189086	17.8971022054	18.9478986008	4.1429516249	23.0339919416	17.7432069522	19.7473657465	20.6470892506	19.3826998704	25.8817730999	NA	27.4349002658	13.3740468374
528	Alcoba�a	mergulho	5672	77	1.435	7	2	0.449	24.0926829268	38.4409355831	31.4923076923	44.5078824507	7.0028892208	1.9327228056	23.7506383967	36.3591864982	38.08721228	11.0523735894	33.6844679176	26.2301426506	39.4138099843	38.1244081288	38.5933614419	49.8722191071	NA	52.5005532961	17.7780237111
529	Alcoba�a	mergulho	5717	46	1.51	7	2	0.499	15.2013245033	29.1826456013	25.934351145	26.715933369	-3.305854237	-5.9773545356	14.6567025396	22.5011991129	23.5191936369	7.2338005227	26.4002953036	21.6870561895	24.1739734007	24.7352586137	23.6199569133	28.8350417202	NA	31.060881363	15.5678281878
530	Alcoba�a	mergulho	5733	55	1.523	7	2	0.47	16.9730794485	31.4109275874	27.1428571429	31.1138641235	-1.0277199118	-5.4264848992	16.8706429134	25.7402976465	26.9785264195	7.7145270055	28.2108558689	22.6254148402	27.8304153433	27.9234585889	27.2109852908	34.1306475211	NA	36.5370699229	15.878627515
531	Alcoba�a	mergulho	5818	42	1.216	7	2	0.366	12.6414473684	27.2383043343	23.594488189	25.1415169874	-1.5305773649	-10.1833525587	12.632629071	19.3416223455	20.2922948634	5.6502578637	23.1373926611	17.4146731301	21.3150060906	21.7997857504	21.0887115066	30.5746158916	NA	30.1900671769	14.4417934106
532	Alcoba�a	mergulho	5825	50	1.578	7	2	0.414	13.1178707224	28.5213909446	24.6589259797	26.5287398091	-3.7986789376	-11.8641799927	14.0587472882	21.0711714001	22.2285350862	5.347193099	24.9241213823	19.2800211439	23.1255558411	23.5959673578	22.6731235032	30.0966133824	NA	31.8138778672	14.251665689
533	Alcoba�a	mergulho	5826	62	1.476	7	2	0.319	13.3997289973	29.7686858182	23.9169278997	31.8295981365	-0.4519733285	-14.1641783315	15.8786946581	23.0537041124	24.5090927862	4.7961694792	24.4426707802	16.8139058983	26.0670284844	25.6362575869	25.8791929059	39.4262985554	NA	39.5566144212	13.8003848396
534	Alcoba�a	mergulho	5830	52	1.648	7	2	0.483	15.2402912621	30.002206919	26.2541436464	28.2396734385	-3.6736185648	-8.0259233301	15.5299526851	23.5387290654	24.7219736452	6.6913427281	27.0815285443	21.8945240951	25.4475209213	25.857257789	24.8691916785	30.4493347675	NA	33.0735840587	15.1901860967
535	Alcoba�a	mergulho	5838	61	1.513	7	2	0.328	13.2240581626	29.5791664504	23.9969535415	31.0637148653	-1.0063950407	-14.3028141844	15.623705563	22.7267932697	24.1585858981	4.7430276768	24.4871240427	17.0961825383	25.6255415138	25.3236444974	25.3918880851	38.0349343827	NA	38.4976289202	13.7693140173
536	Alcoba�a	mergulho	5891	61	2.105	7	2	0.508	14.7211401425	30.5637532925	26.6288713911	28.5992534931	-6.6280789287	-11.4351720218	16.3016933789	24.3566527247	25.780400269	5.6737537585	28.069695989	22.7891915243	26.3785696563	26.8009580851	25.961376914	30.3778133642	NA	32.8045682902	14.426736738
537	Alcoba�a	mergulho	5972	60	1.446	7	2	0.499	20.7053941909	34.3812869846	29.5987158909	35.7968495109	2.6025131689	0.3435187499	19.5474562835	30.1818458051	31.4927749919	10.1433921976	31.1827098995	25.4234169821	32.3736189832	32.0974817353	31.6465090389	38.8544170545	NA	41.5339519817	17.4714146374
538	Alcoba�a	mergulho	6158	50	1.304	7	2	0.38	14.5705521472	29.3673718307	24.8913043478	29.0535871807	-0.3451410551	-8.7890059044	14.8217829818	22.5499480227	23.688902279	6.3727972175	25.2024049977	18.9656520798	24.8143111469	24.9138432858	24.4671274735	34.6646189055	NA	34.9222201287	14.9739275079
539	Alcoba�a	mergulho	4463	64	1.889	7	2	0.747	25.3086289042	37.9329533563	34.2498519834	37.8094818566	0.2924938284	7.7589512617	23.112189005	35.1542620965	36.4820399893	13.5844928448	36.8818970895	32.7885401995	36.7510313267	36.7792448352	36.1320212896	36.5375415746	NA	41.0712315596	19.7066377236
540	Alcoba�a	mergulho	4549	53	1.682	7	2	0.444	13.9904875149	29.3603030365	25.4331983806	27.6039315762	-4.1122014171	-10.9014270854	14.9446844697	22.4240851351	23.6499622706	5.7264018457	26.0779640713	20.5438096568	24.4726583571	24.8843346783	23.9547620418	30.4504172717	NA	32.7672147155	14.5123720763
541	Alcoba�a	mergulho	4569	55	1.468	7	2	0.552	20.6811989101	33.7111690275	29.7160883281	33.739281215	1.6013926164	2.046707469	18.8504782581	29.2437677241	30.4094557351	10.7319576092	31.1730033383	26.2119542947	31.0846295642	31.1050816801	30.3688632788	35.5509087894	NA	38.5339951665	17.9236344842
542	Caravelas	mergulho	3148	32.7	1.32	7	2	0.308	7.63	23.6396037499	21.2246428571	17.8044386505	-5.4504523545	-18.9728933125	8.7170204859	12.7756876094	13.5407017472	2.8750027658	18.9312990882	13.729950462	14.4506474666	15.7939625767	14.4066096315	22.6074895405	NA	22.0716604994	12.285292541
543	Caravelas	mergulho	5607	39.5	1.301	7	2	0.404	12.2659492698	26.6635175921	23.6130790191	23.4139900775	-3.1639104259	-10.0258952017	12.0938866407	18.5607530015	19.4487686298	5.5984108173	23.0277177719	17.9842861851	20.2762844034	21.0135567865	19.948393008	27.4245739675	NA	27.8794066076	14.3772113303
544	Caravelas	mergulho	5905	37	0.829	7	2	0.336	14.9963811821	27.4148025101	23.6756756757	26.4598970491	3.9276680611	-2.0026519711	12.544066574	20.6493948317	21.4082427112	8.1834222515	23.1643137611	17.2089776547	22.5186286646	22.6823358374	22.6516197759	33.1006025293	NA	30.5519054738	16.0879912163
545	Caravelas	mergulho	5915	37	1.295	7	2	0.447	12.7714285714	26.445570569	23.8347031963	22.7162904565	-3.4429038445	-7.5857647343	11.9775654065	18.6150584157	19.4234030227	6.2576310269	23.2226832229	18.7753424462	20.104628089	20.9348927542	19.7271655545	25.8191539033	NA	26.6166804114	14.788618402
546	Caravelas	mergulho	5920	48	1.719	7	2	0.45	12.5654450262	27.9810206833	24.6082949309	24.7567186097	-5.8364998158	-12.4488454077	13.4717325745	20.1995673881	21.3109329613	5.114447809	24.8262324916	19.7097020286	22.0282194029	22.7645793137	21.5608279998	27.1480478474	NA	29.320782188	14.0863335054
547	Caravelas	mergulho	5921	43	1.003	7	2	0.487	20.8783649053	31.6212955069	28.2204234122	31.3504826116	6.9998436379	8.3600784098	16.3670888248	26.9670281215	27.7569684635	12.8604282368	28.7454120131	24.0808274449	28.5070362177	28.5623989781	28.1482564624	35.356614664	NA	35.1904805993	19.3638683888
548	Caravelas	mergulho	5932	37	1.26	7	2	0.397	11.6579365079	25.9605121147	23.1594339623	22.2282648996	-3.4045344583	-10.3798699757	11.4005927945	17.5500780537	18.3790549099	5.3730544095	22.272109677	17.3866739849	19.1842666788	20.0239769075	18.9002897288	26.2704454287	NA	26.4620546959	14.1782880936
549	Caravelas	mergulho	5941	38	1.192	7	2	0.426	13.5805369128	26.9997335195	24.1008064516	24.0968632322	-1.5839450462	-6.0948587026	12.4661945864	19.5521750154	20.3728949042	6.8110135706	23.6122788296	18.8563723301	21.1489496868	21.794221789	20.8218490663	28.0285637147	NA	28.2207283458	15.1877108814
550	Caravelas	mergulho	6031	48	1.195	7	2	0.268	10.7648535565	26.963764973	21.9135678392	26.7773536637	-0.7514230707	-16.3443031936	12.6279845405	18.2794674567	19.4047552184	3.9498399304	21.2504485603	13.7248022073	21.0001185531	21.0701700609	21.2126970114	35.7844166149	NA	33.4862883894	13.2355530674
551	Caravelas	mergulho	6038	47	0.768	7	2	0.236	14.4427083333	28.9079073736	21.7112676056	32.0242112919	5.3868862673	-8.0300002329	14.0831635433	21.93591836	22.9950467993	6.5457352626	22.0420851251	12.6877043612	25.0519257953	24.2703227449	25.9627201809	43.9543412393	NA	38.225712112	15.0943226855
552	Caravelas	mergulho	6048	48	1.34	7	2	0.348	12.4656716418	27.9246530693	23.6350877193	26.758297747	-1.8052355951	-12.6646983725	13.4465879266	20.095840231	21.208254184	5.0467818428	23.474698795	17.1311348065	22.3806725406	22.6728234974	22.1440392048	32.6886718366	NA	32.6514341606	14.0377906485
553	Caravelas	mergulho	6059	29	0.571	7	2	0.157	7.9737302977	23.1141611645	18.9568733154	20.8472296441	1.66808771	-16.3047434106	8.3263175576	12.5971367083	13.2641667212	3.3541770306	16.1840385271	7.2060901855	15.1293164656	15.4365330788	16.5674176248	29.7126736626	NA	24.6922670751	12.5351335997
554	Caravelas	mergulho	6088	48	0.986	7	2	0.274	13.3387423935	28.4178999955	22.6361323155	29.8947402007	2.3785265501	-10.775868888	13.8715095728	20.9938605414	22.0961296081	5.651077131	22.5413744433	14.5766815653	23.8025107018	23.4680023477	24.1470821412	40.0613300121	NA	36.4028207424	14.4683035656
555	Caravelas	mergulho	6177	48	0.776	7	2	0.258	15.9587628866	29.8980973931	22.8194444444	33.1790765361	6.4186566733	-5.1076318667	14.846298788	23.5716708003	24.6321237003	7.6251985191	23.3729422552	14.3321551514	26.5644031736	25.7601706707	27.291145172	44.5048517444	NA	39.2518926932	15.8411355421
556	Caravelas	mergulho	6339	43	1.353	7	2	0.399	12.6807095344	27.404667866	23.9696444059	24.8054262958	-2.9036492935	-10.4839961951	12.833399177	19.5425945027	20.51989078	5.5906777519	23.6796361225	18.3029862808	21.4146444649	22.0152187039	21.0592042999	29.0261696387	NA	29.6851769657	14.4078024244
557	Caravelas	mergulho	6347	44	1.233	7	2	0.369	13.1678832117	27.8005899078	23.92642788	26.1908100987	-1.1553973035	-9.7527892599	13.2015030666	20.187938087	21.1850505011	5.8630191489	23.6811521428	17.8082428723	22.2394860247	22.6189705247	21.9869023134	31.7272309697	NA	31.4561688027	14.6059137242
558	Caravelas	redagem	4141	40	1.282	7	2	0.427	13.3229329173	27.2497570435	24.1959334566	24.3379934803	-2.4521419845	-7.7100054615	12.6966507353	19.6659102654	20.5491706165	6.3734730891	23.8391671779	18.9416283231	21.3363678517	21.9934942156	20.9639268178	28.0786097035	NA	28.6966590547	14.9226258109
559	Caravelas	redagem	4435	43.5	1.071	7	2	0.414	16.8151260504	29.6251487805	25.7738231917	29.0119686659	2.7468233162	-1.2311624806	14.7482821513	23.5455130564	24.457047222	8.8889425397	25.9823004676	20.485147921	25.4151101213	25.555079209	25.1259850907	34.2840202367	NA	33.7024073345	16.6826861041
560	Caravelas	redagem	4438	51	1.212	7	2	0.334	14.0544554455	29.181911421	24.104743083	29.8146284245	0.6513995636	-10.1893196518	14.7004018291	22.1859027372	23.3585596436	5.9210118811	24.2971010285	17.3229171494	24.7306431849	24.6178047577	24.5850612057	37.2946662475	NA	36.2628294607	14.6556499954
561	Caravelas	redagem	4948	31.5	1.155	7	2	0.467	12.7363636364	25.1752200789	23.2151832461	20.9623639811	-2.6731453346	-4.317318922	11.0166647638	17.5524667847	18.1992631811	6.9388871523	22.1412414789	18.3767170445	18.7715012907	19.6813395914	18.4617654266	23.7845657813	NA	24.113090555	15.0538504901
562	Caravelas	redagem	5022	46.5	1.124	7	2	0.328	13.5693950178	28.3577803476	23.670995671	28.227150641	0.7021353406	-9.7676071335	13.7558508368	20.9902186607	22.0491735479	5.9404317205	23.54693322	16.8018897122	23.3691048099	23.4157328216	23.3084389624	35.7205916552	NA	34.133193283	14.670234535
563	Alcoba�a	mergulho	4651	58	1.493	6	2	0.363	14.1018084394	29.9067406482	24.7904098995	30.6304073275	-1.1173530814	-12.7420453221	16.839606388	23.2704656002	24.6233897648	5.4622759859	25.3913883559	18.5668336027	25.8884369561	25.7596040896	25.5184559246	36.4275734819	NA	37.3946960156	14.299877205
564	Alcoba�a	mergulho	4652	38	1.092	6	2	0.406	14.1282051282	27.2464423145	24.1569506726	24.9243426368	-0.0001946861	-5.9478022561	13.7187632014	20.0578127878	20.8667634725	7.2760794534	23.6875686684	18.6938429031	21.7203492963	22.2302695758	21.4729417858	29.6024549144	NA	29.1114137586	15.5033306733
565	Alcoba�a	mergulho	4656	48	1.153	6	2	0.494	20.565481353	32.5006925651	28.6379853095	32.6045142765	4.9250573754	3.4695435287	18.7627306461	27.766366954	28.7229572433	11.6482166844	29.4990870672	24.4529623774	29.5229593669	29.5173969725	29.0157058109	36.4003328647	NA	37.1599847182	18.5783583644
566	Alcoba�a	mergulho	4659	50.5	1.294	6	2	0.422	16.4690880989	30.5411005341	26.189213894	30.4437815319	0.7162022852	-6.0095010107	17.0947109322	24.4922559012	25.6138670993	7.7678584318	26.8184687648	20.9489629588	26.6181586779	26.6678057599	26.1560511041	35.2106181168	NA	35.9910917313	15.9365647154
567	Alcoba�a	mergulho	4662	52	0.835	6	2	0.259	16.1293413174	30.5342334183	22.9732283465	34.7527855332	6.232394479	-7.1877793042	17.1870356451	24.4165832989	25.585919104	7.3561584507	23.724054391	14.4395976488	27.6370822715	26.645793881	28.3237786006	46.9495564276	NA	41.5756240897	15.6490785973
568	Alcoba�a	mergulho	4666	51	1.232	6	2	0.407	16.8482142857	30.8317579337	26.2180232558	31.2800699423	1.750781132	-5.40751992	17.373182896	24.9417924561	26.0705393884	8.0157682005	26.869304414	20.7360299418	27.1588584305	27.0874253181	26.7502013124	36.7754269478	NA	37.0170816744	16.1048732039
569	Alcoba�a	mergulho	4667	45	0.928	6	2	0.389	18.8631465517	30.9918615365	26.4903846154	31.743208679	6.3474260584	1.2797682864	17.1218079597	25.6659748642	26.5734129748	10.5284853781	26.9429764044	20.8428944159	27.681460691	27.5053539106	27.5555488977	38.2553293818	NA	36.4997106103	17.8063432393
570	Alcoba�a	mergulho	4724	50	0.877	6	2	0.427	24.3443557583	35.0592261476	30.059084195	37.349801787	12.2074980351	10.3224844534	20.4514092621	31.4130254338	32.3296308254	15.0231920916	31.1076352536	24.9337162808	33.4051916342	32.8984037295	33.2141742882	43.626842025	NA	41.9817160361	20.8828114892
571	Alcoba�a	mergulho	4727	60	1.047	6	2	0.33	18.9111747851	33.2115184859	26.1393152302	37.9229312506	6.3926867294	-4.142586019	19.956808024	28.4658203018	29.8099975349	8.7179997124	27.3216166916	19.0220500733	31.5511234011	30.5256587435	31.5302077337	48.0657979805	NA	45.4152393824	16.514369843
572	Alcoba�a	mergulho	4729	55	1.319	6	2	0.465	19.3896891585	32.9100124624	28.2886505809	33.8483282382	2.7121682628	-1.6991823773	19.4204395031	28.0509553304	29.2443590584	9.6358879079	29.4598725741	23.6562517891	30.1930749691	30.0195022516	29.5913000426	37.9406797946	NA	39.4732354008	17.183092611
573	Alcoba�a	mergulho	4739	39	0.94	6	2	0.305	12.6542553191	26.760774812	22.6959459459	25.5526607208	1.2409568021	-9.91125786	13.1417004537	18.8528603469	19.7202209935	5.9482428604	21.9315209164	15.4407627026	20.9920955269	21.2421222952	21.1589375648	33.1663930422	NA	30.4752600339	14.6134385651
574	Alcoba�a	mergulho	4825	54	1.031	6	2	0.38	19.9030067895	33.0884983441	27.3646209386	35.8102628531	6.6115866764	-0.3424158908	19.3667689258	28.3435071377	29.496881411	10.1904881049	28.3716781141	21.3269003826	30.8383579583	30.2555547717	30.6189124369	43.4942900373	NA	41.9350878381	17.566167585
575	Alcoba�a	mergulho	5101	59	1.68	6	2	0.453	15.9089285714	31.1603135102	26.6668918919	30.9583949394	-2.418390822	-9.5405269217	17.9644579675	25.3077132814	26.6685680815	6.6051334583	27.8252898599	21.9561136316	27.5595207132	27.625516809	26.9646726582	33.9505785371	NA	36.6328950996	15.088007976
576	Alcoba�a	mergulho	5110	60	1.33	6	2	0.546	24.6315789474	36.9410225628	32.2477876106	38.9212204813	6.8027618417	6.5929411167	23.1063692646	33.7633172397	34.9861989952	13.5571131007	34.0056950095	28.5758795516	35.7850447057	35.3926611508	35.019415681	41.6549164637	NA	44.248594382	19.7635847007
577	Alcoba�a	mergulho	5114	59	0.694	6	2	0.321	27.2896253602	38.5129974916	29.5526315789	45.2079404137	17.7326633602	11.9868265054	23.0027338704	35.8592738981	36.9813645723	16.2710994779	31.6013272238	21.8034777971	38.8463909362	37.3001143355	39.3599875413	55.9121925939	NA	51.0424141831	21.629275589
578	Alcoba�a	mergulho	5177	54	1.331	6	2	0.254	10.3050338092	27.2021133884	21.6233421751	27.9508806206	-1.0800656749	-19.2899642249	14.217468637	18.5283997331	19.7963135331	3.3931142902	21.0933069507	13.0828438128	21.5630324971	21.4292543936	21.8240477184	37.4784160138	NA	35.5399050384	12.8052920799
579	Alcoba�a	mergulho	5200	74	1.792	6	2	0.641	26.4698660714	39.8824150204	34.9585427136	42.3794525936	3.6632520175	5.6524806074	26.5716888453	38.0971878351	39.6949386866	13.2832971697	37.7681347343	32.4933842023	40.239255515	39.7110073847	39.3848389263	42.1894650782	NA	47.3228917571	19.2852592062
580	Alcoba�a	mergulho	5234	68	2.053	6	2	0.453	15.0043838285	31.2787856582	26.553696708	31.1764166145	-4.5522768595	-13.0220746742	18.331715471	25.6255597658	27.2207462748	5.4457300515	28.0843439642	21.9951695773	28.0619752993	28.0675771881	27.6202799421	34.1191465539	NA	36.526439385	14.2073254402
581	Alcoba�a	mergulho	5238	54	1.826	6	2	0.382	11.2968236583	27.8103727426	23.8056580566	25.4125266902	-5.4370023241	-17.3320522636	14.3090809208	19.6611984952	20.9296343185	3.9561272748	23.9403013177	17.9443456047	21.880574931	22.4375361359	21.5468954031	29.1816395531	NA	30.8182227306	13.2304878217
582	Alcoba�a	mergulho	5249	74	2.17	6	2	0.839	28.6110599078	41.4193844466	37.5157360406	41.9342707663	0.1044385055	9.3157295901	28.1443898091	40.0598777374	41.6103944399	15.1267346802	41.025409177	37.0289994814	41.688929335	41.5523611269	41.4133713664	40.499046039	NA	44.127299277	20.4896474574
583	Alcoba�a	mergulho	5315	73	1.966	6	2	0.71	26.3631739573	39.7039203259	35.3057757644	41.0265390844	1.236793003	5.72666084	26.441984874	37.8152743399	39.3861415446	13.3149148957	38.3513469657	33.6520558943	39.723140481	39.4315977694	39.0662965482	40.0087859831	NA	44.8177577471	19.3293820762
584	Alcoba�a	mergulho	5316	69	1.624	6	2	0.667	28.3392857143	40.6448041245	36.0695224719	42.8548221365	6.5663388742	10.3105355656	26.903924383	38.8392952042	40.2452888031	15.6026082067	38.6347408169	33.7253335	40.7669301288	40.3192588778	39.882190559	42.6649611912	NA	47.5788797147	20.9386645598
585	Alcoba�a	mergulho	5324	52	1.205	6	2	0.338	14.5858921162	29.6106005244	24.3940298507	30.5989768972	1.1144460639	-10.2925599981	16.33864508	22.8809367716	24.0732993216	6.2182708471	24.7154729784	17.6796649364	25.4591631657	25.2673880463	25.2965356101	38.1588974903	NA	37.1321784058	14.8610312801
586	Alcoba�a	mergulho	5385	73	1.457	6	2	0.504	25.2518874399	38.9105240431	32.8178202068	43.5044659796	6.9906858517	3.8146015314	25.5641738507	36.778009752	38.3717713644	12.3905395429	35.0587635384	28.4474919693	39.4213278418	38.4612466946	38.5288387144	47.0404390421	NA	50.415344051	18.726922603
587	Alcoba�a	mergulho	5421	68	1.598	6	2	0.622	26.4680851064	39.2221036566	34.4892703863	41.4488519201	5.4240560483	7.3095528192	25.6187280695	36.971493671	38.3921881482	14.0567970872	36.901324589	31.7134658418	39.0067793231	38.5548410506	38.119833968	41.963307028	NA	46.5445625324	19.9344935615
588	Alcoba�a	mergulho	5424	60	1.11	6	2	0.327	17.6756756757	32.4060161412	25.5824175824	36.6457844121	4.8979958593	-6.46125684	19.3281614381	27.2504823211	28.6144243526	7.7874434315	26.6236752725	18.4634319133	30.3320906082	29.4153989493	30.2708123278	46.4529840994	NA	44.2657847411	15.8860044474
589	Alcoba�a	mergulho	5446	59	1.539	6	2	0.502	19.2449642625	33.3156135452	28.7961165049	33.9314547101	0.507564648	-3.2301910346	19.9988683386	28.6184136711	29.928740921	9.0783548802	30.2967963854	24.708885846	30.748649981	30.6419556724	30.0384748707	36.4726188077	NA	39.4386512487	16.7679725393
590	Alcoba�a	mergulho	5448	66	0.888	6	2	0.282	20.9594594595	35.2100761933	25.4825581395	43.6512245823	10.2990415031	-1.9690379745	22.027318828	31.4649791984	32.9408692043	9.7111530795	27.3591673358	17.0339273323	35.3048950879	33.4052814989	35.8570407642	57.8310459934	NA	52.1577339238	17.0983927884
591	Alcoba�a	mergulho	5638	52.8	1.075	6	2	0.382	18.7624186047	32.2240833957	26.8224	34.288476719	5.121186493	-2.178690792	18.6183313272	27.067292172	28.2098984768	9.3739229456	27.6832925513	20.8672145799	29.4965743588	29.061130299	29.2401972313	41.5214675142	NA	40.3397129418	17.0213316023
592	Alcoba�a	mergulho	5642	50.4	1.423	6	2	0.526	18.6299367533	31.7931387121	28.1033524121	30.9522453488	0.2629144846	-1.5593379239	18.3211724725	26.5033906696	27.5786983224	9.557185008	29.1325249221	24.2718671254	28.2656315652	28.4725918717	27.6279076748	33.1745838438	NA	35.5727112157	17.1563870449
593	Alcoba�a	mergulho	5650	60.5	1.502	6	2	0.519	20.905126498	34.5716353437	29.9228110599	35.7576132256	2.0895985641	-0.55198977	21.1870072194	30.458948828	31.7802610381	10.2501817352	31.6034148858	26.0243924233	32.5918483675	32.3636949108	31.8375386855	38.1965954089	NA	41.2985301796	17.5364265845
594	Alcoba�a	mergulho	5653	53	1.281	6	2	0.429	17.7494145199	31.6382062874	26.9907493062	32.3111814381	1.9437331507	-4.2676375259	18.1923995308	26.1492597141	27.3177546992	8.5221413007	27.8704480002	21.8432102273	28.3548289686	28.2371368367	27.8569717576	37.2278887505	NA	38.0674057912	16.4416003528
595	Alcoba�a	mergulho	5677	42	1.28	6	2	0.574	18.834375	30.3521537847	27.6185185185	28.4083168601	1.2966971103	2.7899590336	16.9941822483	25.0216996564	25.8366071476	10.9990237512	28.1369403086	24.2521715746	26.3567604756	26.7844676418	25.8191525104	30.1483364659	NA	31.9267874524	18.0892015677
596	Alcoba�a	mergulho	5678	50	1.402	6	2	0.443	15.7988587732	30.082686221	26.0648918469	29.185009625	-0.9868539124	-7.2132972109	16.6476350554	23.7599425481	24.8794128063	7.2954832539	26.6722009502	21.1364807995	25.7699817591	25.9955333934	25.2500186255	32.9342397172	NA	34.450676036	15.6131182462
597	Alcoba�a	mergulho	5681	36.5	1.28	6	2	0.43	12.26171875	26.1287328676	23.5138888889	22.2789704096	-3.5559645931	-9.7004748962	12.5492653159	18.0446489882	18.848642586	5.8995880333	22.7537327582	18.2100976371	19.5609505788	20.4198083801	19.2167038237	25.6533215322	NA	26.236605999	14.5319865391
598	Alcoba�a	mergulho	5718	53.5	0.996	6	2	0.353	18.9613453815	32.4424548775	26.4390703518	35.3718445667	6.3374959679	-2.0287456728	18.8009765199	27.379704435	28.5384910133	9.4566527997	27.3454729775	19.9141826521	30.0035465938	29.3656823456	29.9241523113	43.9619613444	NA	41.676101504	17.0730299324
599	Alcoba�a	mergulho	5719	43	1.715	6	2	0.552	13.8402332362	28.0010920226	25.3438943894	23.8879997135	-6.8955351626	-8.8621618699	14.471846299	20.6786746192	21.6369965048	6.4706828373	25.6360331532	21.5357389153	22.0971616995	23.009753302	21.5862335825	24.7276357979	NA	27.3705641646	15.023066386
600	Alcoba�a	mergulho	5723	50	1.188	6	2	0.342	14.3939393939	29.2645199521	24.3117408907	29.7571650099	0.9028974078	-10.0962611314	15.9109899464	22.373047507	23.5145238023	6.2442689795	24.5151308552	17.6909572074	24.8398403344	24.7559488658	24.6754081911	37.0246922954	NA	35.9964396282	14.8841985388
601	Alcoba�a	mergulho	5805	51.2	0.891	6	2	0.359	20.6294051627	33.0977248742	27.1791606368	36.0053270992	8.7554927168	2.1905548025	19.0537397807	28.465389956	29.5184433685	11.2127692205	28.1291386695	20.800874863	30.9241248422	30.2727588306	30.9304283392	44.3883614733	NA	41.6416268114	18.276263797
602	Alcoba�a	mergulho	5813	36.5	1.37	6	2	0.433	11.5361313869	25.8182628184	23.2858974359	21.444499659	-4.8687232142	-11.4717522933	12.154581159	17.3476371146	18.1647994898	5.3279899974	22.4410954618	17.9513143754	18.8445979242	19.8253833076	18.4820239136	24.4385902395	NA	25.3648182864	14.1368194256
603	Alcoba�a	mergulho	5816	45	0.577	6	2	0.235	18.3275563258	30.7048100726	22.3209549072	34.5917043884	10.6117090894	0.1181032192	16.4066020786	25.1929499282	26.1137055604	10.0338217434	23.6715372068	13.2576461602	28.1449103165	27.0842995096	29.3222443991	44.9060387876	NA	39.4022527405	17.4712501765
604	Alcoba�a	mergulho	5824	53	1.312	6	2	0.523	21.1272865854	33.6851909053	29.5854316547	34.1092942706	3.7047926319	2.4627705419	20.0490192134	29.2631296576	30.3586785865	11.4012370809	30.8443069908	25.7202301987	31.1233855075	31.0589965564	30.4693638667	36.9935788311	NA	39.010422693	18.3930927191
605	Alcoba�a	mergulho	5834	43	1.261	6	2	0.437	14.901665345	28.5470608108	25.137606032	26.6162318313	-0.9166062336	-6.502265835	15.0268465157	21.6893965897	22.6276425723	7.3209023876	25.18953339	20.0961207178	23.4550815781	23.8969368083	23.041718838	30.5494543834	NA	31.2226057441	15.6092877096
606	Alcoba�a	mergulho	5892	50	0.999	6	2	0.322	16.1161161161	30.2674436245	24.5807259074	32.1900995774	4.0283926053	-6.5622694817	16.802897103	24.0669854791	25.1809074867	7.541884024	25.0078515111	17.5396324417	26.6940638581	26.2704785665	26.7573544164	41.1375184088	NA	38.4386300438	15.782601693
607	Alcoba�a	mergulho	5902	39	0.977	6	2	0.292	11.6560900716	26.2970654203	22.2496782497	24.7795176356	0.3152735389	-12.2557296653	12.670795573	17.878560806	18.7626023162	5.1852846016	21.2816198585	14.6820686835	20.0739808177	20.4024810282	20.2702074488	32.5995907895	NA	29.889110856	14.0799354317
608	Alcoba�a	mergulho	6154	47	0.806	6	2	0.278	16.2109181141	29.8905018555	23.4752475248	32.4675630388	6.1228236083	-5.2791341159	16.2320660299	23.6346248401	24.6616845709	7.9388592316	23.8970607259	15.5021825829	26.4078237497	25.779815218	26.9308259013	42.8354798318	NA	38.2851487341	16.0547759446
609	Alcoba�a	mergulho	6163	56	1.524	6	2	0.494	18.1522309711	32.2654557763	27.9939577039	32.220593642	-0.3423574966	-4.4301730436	18.9135619824	27.0534696548	28.2992341707	8.5269499244	29.2583405944	23.8005876275	29.1034014513	29.1405845151	28.4372137175	34.8353182775	NA	37.535213369	16.424072735
610	Alcoba�a	mergulho	4552	44	0.714	6	2	0.353	21.7535014006	32.3115338333	27.1439688716	34.1685304588	11.8668513756	8.1267085051	17.7484617939	27.9181016141	28.7151564947	13.5628805572	27.8397519284	21.0000005668	29.9373550122	29.463582308	30.1542290503	41.2668067482	NA	38.243368122	19.8559903961
611	Alcoba�a	mergulho	4578	44	1.135	6	2	0.369	14.304845815	28.3979580223	24.3379679144	27.4510790657	0.5097494143	-8.2268941044	14.8576099167	21.2970649491	22.275115997	6.7330381164	24.2382120444	18.253139296	23.3698082529	23.5937347161	23.1604614724	33.4928331682	NA	32.6766328215	15.2121111852
612	Caravelas	mergulho	3152	32.9	1.277	6	2	0.381	9.8158966327	24.4677010928	22.1679665738	19.3692840996	-4.9924834738	-14.1232018841	10.6394748781	15.0652649873	15.8112946627	4.3615800292	20.5835984199	15.9927052311	16.557903911	17.7027579036	16.3327276127	23.1473102187	NA	23.2300966494	13.3731667601
613	Caravelas	mergulho	3233	37	1.26	6	2	0.421	12.3626984127	26.267519889	23.5443396226	22.6390663392	-3.1661402183	-9.6947328372	12.682192402	18.2281098257	19.0443899564	5.926653873	22.8158281846	18.1407746761	19.7925616349	20.6036010541	19.4631299284	26.281468259	NA	26.7098891953	14.5615905227
614	Caravelas	mergulho	5580	33	1.096	6	2	0.379	11.4114963504	25.0724998675	22.5970982143	21.1554538912	-2.323017034	-10.0317518687	11.4844046554	16.6221572585	17.3426994961	5.5981368595	21.2799456076	16.5774236976	18.1491443224	19.0091792832	17.9858946632	25.6559947146	NA	24.9783816603	14.2274836215
615	Caravelas	mergulho	5922	42	1.125	6	2	0.3	11.2	26.5135340216	22.3783783784	24.9026364959	-0.986756852	-14.4060104582	12.9257650649	17.8869908554	18.8571780306	4.6155756863	21.5276663847	14.9343191697	20.157881159	20.5346293888	20.2215346703	32.3626866665	NA	30.4846554966	13.7043327313
616	Caravelas	mergulho	5934	36	0.924	6	2	0.324	12.6233766234	26.1831765244	22.7403314917	24.1684565762	0.9689810506	-8.5649373659	12.562886983	18.2969810299	19.079509457	6.2507238339	21.7673901017	15.9127475849	20.1862329246	20.607105391	20.2789876896	30.7911864056	NA	28.5160528306	14.7599703349
617	Caravelas	mergulho	6056	38	1.193	6	2	0.484	15.4165968148	27.8268257502	25.1480362538	25.1375744559	-0.5171025463	-2.8759215484	14.4397598828	21.2207412223	21.999735022	8.418191584	24.9640134119	20.7138623869	22.6463614148	23.235287324	22.2398401694	28.149575556	NA	28.852500803	16.2719348767
618	Caravelas	mergulho	6066	34	1.23	6	2	0.508	14.0422764228	26.2998945642	24.186407767	22.4839207222	-2.4758681861	-3.8658118504	13.0749573827	19.2071635078	19.8980391802	7.7601132657	23.5764592798	19.8676887383	20.4278370466	21.2545428795	20.0344003351	24.7601796806	NA	25.6853703412	15.7042994824
619	Caravelas	mergulho	6081	31	0.936	6	2	0.332	10.9957264957	24.4709225171	21.972826087	20.8107792328	-0.8719210277	-9.9794683802	10.8795813635	15.8730606748	16.5443254651	5.486872418	20.2919801152	15.2454523972	17.4691586014	18.2503974085	17.516675742	26.3303794644	NA	24.5173682264	14.0755992789
620	Caravelas	mergulho	6084	33	1.072	6	2	0.407	12.5289179104	25.4828274988	23.0860091743	21.8808847762	-1.4568634489	-7.1331444858	12.033914737	17.6558366687	18.3525459146	6.5437195322	21.9980657427	17.5570083696	19.0956774578	19.8762325045	18.8879737271	25.9907772092	NA	25.4880199461	14.8607413723
621	Caravelas	mergulho	6176	47	1.378	6	2	0.391	13.3359941945	28.2929061347	24.3777589134	26.650629503	-2.1775189473	-11.3716770621	14.7952871212	20.8351184167	21.9107913165	5.7294643992	24.4050008197	18.621672253	22.9019954393	23.2953397111	22.5303211327	31.306380346	NA	32.0333474753	14.5226378779
622	Caravelas	mergulho	6338	41	1.418	6	2	0.404	11.6812411848	26.613851293	23.5172413793	23.0773005881	-4.3220222624	-12.9652131998	12.9239635167	18.223422765	19.1611249864	5.0323381746	22.9699174303	17.8610832534	19.9777725056	20.7869925753	19.621304619	26.7397585229	NA	27.6524575568	13.9950734942
623	Caravelas	mergulho	6340	44	1.377	6	2	0.358	11.4393609296	26.8924121952	23.2217502124	24.3232493675	-3.2359981288	-14.518096666	13.2609155068	18.4341931477	19.4537762539	4.6346713647	22.6981082743	16.8650828067	20.4797619802	21.0833954562	20.2236540646	29.3571209506	NA	29.6182307125	13.730270963
624	Caravelas	redagem	4391	37.5	1.602	6	2	0.429	10.0421348315	25.3322058285	22.8584165478	19.9304986675	-7.3582261457	-15.5047717298	11.3970756774	16.0139523717	16.8797098187	4.1501003594	21.8822504144	17.3571217453	17.514567891	18.7380458634	17.1544604958	22.3286092594	NA	23.7771433732	13.3175097778
625	Caravelas	redagem	4870	34	1.128	6	2	0.485	14.6187943262	26.5223271791	24.2995689655	23.2285693584	-0.6959262495	-2.3973449845	13.2952098189	19.712787795	20.3890409517	8.2996850465	23.7013541616	19.8416885413	20.9760649609	21.6834635623	20.6338674258	26.1111364213	NA	26.4857467502	16.0586486933
626	Caravelas	redagem	4876	29	0.957	6	2	0.385	11.6666666667	24.1479169664	22.1994715984	20.0751383789	-1.0804008452	-6.8047561419	10.8289129682	16.1069684382	16.7038589561	6.3346844203	20.5572815051	16.3750183195	17.4245822265	18.2870027566	17.3345589407	24.2898536409	NA	23.2224579585	14.5246990136
627	Caravelas	redagem	4942	29	1.073	6	2	0.432	11.6756756757	24.1504388391	22.3917525773	19.5860761727	-2.6200932534	-6.7794058877	10.9056267945	16.1149997367	16.711672369	6.3428589225	20.8513279925	17.0895383898	17.3140314019	18.2935652749	17.095758397	22.8467254724	NA	22.6083402171	14.5299198239
628	Caravelas	redagem	4947	28	0.958	6	2	0.362	10.5803757829	23.5717398134	21.709762533	19.0261634625	-1.8950330439	-9.1760352121	10.1365927706	14.9349666337	15.527246858	5.5084943415	19.7219043558	15.4412510922	16.2788035593	17.2494293726	16.2370437007	23.4595207529	NA	22.2136382533	13.9339869175
629	Caravelas	redagem	4950	30	0.886	6	2	0.296	10.0225733634	23.9282552936	21.3994169096	20.0986125447	-0.8962405943	-12.0370253894	10.2351409019	14.7783714062	15.4402435458	4.8044050057	19.3453649955	13.9491022252	16.4650801769	17.2782722486	16.6630053191	26.2505200666	NA	23.8558584622	13.5754759029
630	Caravelas	redagem	4952	31	1.058	6	2	0.474	13.8884688091	25.4150677117	23.5128205128	21.761513091	-0.6049548236	-2.1781652367	12.3393202393	18.4571616366	19.0589927477	8.1055561556	22.5440352593	18.9193236789	19.621567537	20.3953120348	19.3472465571	24.7069348337	NA	24.7085704529	15.7779877331
631	Caravelas	redagem	4953	31.5	1.07	6	2	0.455	13.3948598131	25.3971836321	23.3706896552	21.6743648024	-1.0917979444	-3.8701362069	12.1960892413	18.1332888583	18.7636511122	7.5485857179	22.3546519688	18.51217687	19.3710975828	20.1657899452	19.1065144433	24.895701022	NA	24.8065938649	15.4490234268
632	Caravelas	redagem	5016	36	1.029	6	2	0.452	15.8134110787	27.5228056327	24.8636911942	25.2408080514	1.7735006006	-0.713689405	14.1438509885	21.1627171186	21.8700066275	9.1076541492	24.4914553019	20.1567813077	22.5762415142	23.0601124443	22.2994965514	29.0850574429	NA	28.7719466115	16.6696361148
633	Caravelas	redagem	5024	45	1.184	6	2	0.504	19.1554054054	31.1484986963	27.7235772358	30.3281619602	3.120986992	1.9136612973	17.5592457828	25.9220853688	26.822093646	10.8024281834	28.345379171	23.6570956871	27.542292897	27.7334942444	27.0426561788	33.5936544841	NA	34.5544786617	17.991898121
634	Alcoba�a	mergulho	4660	50	1.189	5	2	0.531	22.3296888141	33.8859684069	30.0404448938	34.2631037404	6.0515770679	4.7403049162	21.8295110349	29.7085879929	30.6811891406	13.0042579783	31.1463612507	26.2945536213	31.4133474838	31.3526358634	30.8311257691	37.3928305741	NA	38.7233554039	19.4990264181
635	Alcoba�a	mergulho	4665	45	0.918	5	2	0.361	17.6960784314	30.3663672757	25.6058495822	31.2252084174	5.5626039437	-2.5265523265	18.256220123	24.6289000538	25.5648363963	9.4629388011	25.9477005743	19.4453510618	26.7865937962	26.582756732	26.7590423896	38.4862010219	NA	36.2454109751	17.0842562384
636	Alcoba�a	mergulho	4728	42.5	0.845	5	2	0.349	17.5532544379	29.8106716644	25.1976744186	30.4310323111	6.2053450344	-1.693448257	17.6350185017	24.0093155884	24.8729000161	9.700519115	25.3822640301	18.8973329204	26.088051784	25.9166629091	26.1735075191	37.6973995857	NA	35.0525358547	17.2206532861
637	Alcoba�a	mergulho	4740	50	0.928	5	2	0.362	19.5043103448	32.2405861916	26.6758241758	34.532377061	7.2738588121	-0.8742976336	20.20662637	27.2232301817	28.2668673266	10.3736018914	27.4632924462	20.4024463197	29.6172987692	29.1069431244	29.5724696949	42.5437898695	NA	40.1321403741	17.7114805897
638	Alcoba�a	mergulho	4823	45	0.942	5	2	0.359	17.1496815287	30.0735239354	25.3571428571	30.7699078443	4.8419627058	-3.6722881674	17.9820363293	24.1350681092	25.0836568602	8.9798632024	25.6399457585	19.1488589328	26.3080168181	26.1441383369	26.2655436435	38.0224402481	NA	35.8812139497	16.7563275691
639	Alcoba�a	mergulho	5100	46.5	1.281	5	2	0.384	13.9391100703	28.5614647832	24.5106382979	27.3897828279	-0.9558726285	-10.8977295116	16.3553272406	21.3577966948	22.4112078142	6.2133022882	24.5572765704	18.6521669955	23.4551295753	23.7408221731	23.1271157596	32.6421034398	NA	32.8200609431	14.8614782566
640	Alcoba�a	mergulho	5103	61.5	1.46	5	2	0.594	25.0212328767	37.4074599589	32.976984127	38.9481865048	5.5040583073	5.4700550193	25.5472050366	34.4069003772	35.665913378	13.6887263856	34.9552063469	29.8891617399	36.3266793652	36.026519409	35.5047588901	40.3141785531	NA	43.9330028936	19.8253256998
641	Alcoba�a	mergulho	5179	49	1.044	5	2	0.469	22.0124521073	33.5136042264	29.2428909953	34.5188164046	7.7035716907	4.5533761457	21.3581747533	29.2254453614	30.1751213545	12.8702818602	30.1759673839	24.7381702058	31.0811974361	30.8745638172	30.6651046373	39.3297898955	NA	39.1922504739	19.409853281
642	Alcoba�a	mergulho	5230	64	1.219	5	2	0.456	23.9409351928	37.0115144215	31.0539744848	40.9728617755	8.1302336565	2.7721153472	25.3132502641	33.9153522907	35.274563135	12.3803821461	32.7797671247	26.034693077	36.4538125553	35.6310107708	35.8110749517	46.5964835693	NA	47.5850643599	18.9029347566
643	Alcoba�a	mergulho	5240	54	1.156	5	2	0.466	21.76816609	34.2323904627	29.460251046	35.8917727871	6.3602949111	2.0326216126	22.2412513617	30.0315273117	31.1419130669	11.8355858813	30.6675290183	24.8117666116	32.1257413145	31.7914246525	31.5959430524	40.7469239174	NA	41.3046271468	18.6790978185
644	Alcoba�a	mergulho	5241	59	1.157	5	2	0.534	27.2307692308	38.4749725333	33.6112852665	41.1449065063	11.3027632472	10.3790577623	26.2237663222	35.8093092623	36.9330229082	16.212513943	35.2685508245	29.7140827003	37.7949166891	37.2539134017	37.1240340817	44.9366889624	NA	46.3189905865	21.5890279104
645	Alcoba�a	mergulho	5326	52	1.672	5	2	0.523	16.2655502392	30.6157437398	27.0217391304	28.784525957	-3.6435168411	-7.9279664466	18.4563418137	24.5495452522	25.716605138	7.460236863	28.0508202535	23.1675125069	26.3455060825	26.7653569522	25.7319615763	30.3020517956	NA	33.2797669249	15.7205986197
646	Alcoba�a	mergulho	5398	62	1.417	5	2	0.556	24.3274523641	37.0158652652	32.2859490551	38.9769044108	5.6131536114	4.0619807453	25.1968217272	33.8847660375	35.1755453609	12.9897877736	34.1845275438	28.7525261008	35.9455164574	35.556216903	35.1352290522	41.1822128905	NA	44.3762812293	19.3466285938
647	Alcoba�a	mergulho	5418	58	1.041	5	2	0.395	22.0076849183	34.9662164588	28.8109393579	38.7127277891	8.4294177542	1.1037185493	23.124279546	31.019786278	32.2445959027	11.4898832973	30.1374116557	22.9024866741	33.6135144082	32.8146817001	33.3140905459	46.4541859745	NA	45.1289504302	18.4012675243
648	Alcoba�a	mergulho	5657	59	1.056	5	2	0.39	21.7897727273	34.9597283812	28.6565420561	38.9277519331	8.1646512365	0.3860511882	23.2013883144	31.0082607568	32.2674707591	11.1716250207	30.0109744361	22.6421079949	33.6768531182	32.8307929944	33.3767545212	46.8738505088	NA	45.5517935612	18.174187702
649	Alcoba�a	mergulho	5730	49.5	1.023	5	2	0.465	22.5	33.8902319169	29.4987849332	35.1486571381	8.4499786706	5.3031124124	21.6973675398	29.7486370512	30.7008892948	13.2594638757	30.4727414907	24.9320894024	31.6310676177	31.3684478393	31.233042588	40.1677128314	NA	39.8544688095	19.6745618752
650	Alcoba�a	mergulho	5807	38	1.164	5	2	0.451	14.7233676976	27.5145459513	24.6867219917	24.8834094875	-0.5797020213	-5.7850162147	15.3188130524	20.5994914307	21.3949804148	7.7953626345	24.3726160961	19.8340844923	22.1192952281	22.6980299589	21.7631326473	28.5091248775	NA	28.8077081029	15.8537626293
651	Alcoba�a	mergulho	5814	34	1.21	5	2	0.438	12.3074380165	25.6305577739	23.299009901	21.5697817969	-3.1725815737	-9.458326202	13.2129039118	17.6391680088	18.3701947749	6.2257025051	22.3423968172	18.0926706927	19.0348987947	19.9281990806	18.7192815152	24.8451806304	NA	25.1913480198	14.6844760284
652	Alcoba�a	mergulho	5827	56.5	1.057	5	2	0.463	24.7488174078	36.4838813221	31.2012835473	39.3650485983	10.3357003399	6.7368308672	24.3007442685	33.1536534317	34.2655350107	14.2271910694	32.6086797449	26.4030111533	35.3292831534	34.7287543096	34.8495578517	45.0039153836	NA	44.8587831463	20.2738449256
653	Alcoba�a	mergulho	5970	60	1.161	5	2	0.433	22.3772609819	35.4712858442	29.6982310094	38.8231350711	7.3370987318	1.1530213622	23.6990817843	31.7339794894	33.0097333938	11.5484664796	31.164693395	24.4182319499	34.2212173673	33.5231877678	33.7039366918	45.0359583648	NA	45.2216114717	18.4130498335
654	Alcoba�a	mergulho	6094	50	1.42	5	2	0.514	18.0985915493	31.421954376	27.7213114754	30.4878322528	-0.0677902621	-3.6677472261	19.390925625	25.9394142624	27.0144660141	9.1549530067	28.669593678	23.7417524799	27.7232472948	27.9510235126	27.1016303221	32.8950769262	NA	35.1672361901	16.884136633
655	Alcoba�a	mergulho	4561	61	0.612	5	2	0.314	31.2973856209	41.4654630239	31.3446601942	48.9904461916	22.827843047	16.9893739843	27.5897716737	39.6425528795	40.7139708345	20.0046041393	33.8991986359	23.092415637	42.637756853	40.8717323574	43.347376267	59.4081603657	NA	54.3326223831	24.1795293836
656	Alcoba�a	mergulho	4593	49	0.631	5	2	0.171	13.2789223455	28.5020003961	18.0487238979	34.2932373555	6.3735031409	-12.9778810653	17.377448759	21.0864478925	22.2158630105	5.5317701586	19.4323087769	7.336379858	25.1160888884	23.5806632872	27.151614538	49.1460124012	NA	40.9825877646	14.3837937872
657	Caravelas	mergulho	3150	34.6	0.865	5	2	0.355	14.2	26.5119847888	23.4030075188	24.6114809504	2.6056104674	-5.175687137	14.3194657548	19.4664521469	20.1717512722	7.8140638767	22.6010787109	17.2857867303	21.1381989186	21.5158478587	21.1739146184	30.3868522854	NA	28.3821291666	15.7633532521
658	Caravelas	mergulho	3227	41.5	0.9	5	2	0.366	16.8766666667	29.2667078296	25.0985714286	29.1994602454	4.8472297667	-2.6835267497	17.1101006412	23.2109326008	24.0606958958	9.2301810266	25.1378179585	19.1081155683	25.1712596393	25.1630348878	25.1455871182	35.805453579	NA	33.7262804069	16.8888190097
659	Caravelas	mergulho	3229	45.5	1.083	5	2	0.471	19.7880886427	31.5884951161	27.8261608154	31.4691607737	5.0442917984	1.6216481887	19.5082286514	26.5756316303	27.4747748931	11.3208844379	28.4519528748	23.3784316293	28.3051262961	28.3397348986	27.8907991517	35.760213116	NA	35.8735242867	18.3468144757
660	Caravelas	mergulho	3241	35.9	1.276	5	2	0.611	17.1903605016	28.0732688704	26.0733271375	24.9369258749	-0.4487892218	1.1926623622	16.3863844849	22.3131066378	22.9794830755	10.4904639729	26.0547246176	22.8752158614	23.3730792272	24.0427225463	22.9092461534	26.0748481513	NA	27.7278762444	17.5771719261
661	Caravelas	mergulho	5582	31	0.689	5	2	0.329	14.8026124819	25.7134297027	22.9018404908	23.9839043473	5.2802514741	-1.261055394	13.668492312	19.2328378472	19.8094351551	9.016416576	21.8890733901	16.6173932174	20.7554210104	21.0423064249	21.001692335	29.4041928434	NA	26.9546588613	16.3576541432
662	Caravelas	mergulho	5923	28	0.787	5	2	0.265	9.4282083863	23.278846181	20.8858603066	19.3444537374	-0.3083867121	-13.5844801406	10.6140671561	13.8633306926	14.4796730651	4.543375983	18.4130326103	12.7784114705	15.5752323946	16.3850271459	15.9576978079	25.7998170093	NA	22.8613905498	13.3054305089
663	Caravelas	mergulho	5927	36	1.107	5	2	0.454	14.7642276423	27.0822095542	24.4807056229	24.2964904449	-0.0707494041	-4.6256352349	14.9573220495	20.2449577662	20.9790501934	8.1207370669	24.0116305489	19.6909507129	21.6697076312	22.2725360807	21.3511971125	27.8786270374	NA	27.9350157795	16.0157450863
664	Caravelas	mergulho	5964	37	1.039	5	2	0.384	13.6746871992	26.8390473149	23.7282479142	24.5117761937	0.2648828269	-7.7158078487	14.5572286701	19.4549688861	20.2444261496	7.0144287318	23.0834265796	17.9377427977	21.1497933756	21.6552136144	20.985091056	29.6704552287	NA	28.6886932805	15.3029637483
665	Caravelas	mergulho	6032	47	1.131	5	2	0.411	17.0795755968	30.3732149693	26.119226638	30.3516040717	2.5859453113	-4.6165041638	18.317644178	24.4449275975	25.4540483527	8.6622667452	26.5664643908	20.7393436666	26.480828603	26.5018693851	26.1398363017	35.8389336334	NA	35.5338405966	16.5487620253
666	Caravelas	mergulho	6039	53	1.525	5	2	0.519	18.0373770492	31.8127110811	27.9449056604	31.0279489274	-0.927977249	-4.797311702	19.8132905334	26.4224541922	27.5854102959	8.7543863945	29.1033935653	24.0516818067	28.2881816917	28.4840441341	27.6302054327	33.0800061501	NA	35.8571076593	16.5995630803
667	Caravelas	mergulho	6043	33	1.357	5	2	0.664	16.1473839352	26.8115620121	25.2134831461	22.8748278174	-2.6365664198	0.6667109942	15.3164170623	20.799294637	21.4019463315	9.9980371105	24.9388694798	22.2124161711	21.6951880717	22.5286034916	21.2598619549	23.315705398	NA	25.2123205886	17.1113030963
668	Caravelas	mergulho	6049	35	1.56	5	2	0.853	19.1378205128	28.6016916258	27.2022058824	24.9477104521	-2.2767472072	6.4943812296	17.6290185233	23.7003014395	24.2790069861	12.7660393045	27.4899351412	25.3529619834	24.4087792462	25.168758658	24.0275014282	24.0868192753	0.8028643824	26.5953240591	19.0265526438
669	Caravelas	mergulho	6072	31	1.131	5	2	0.47	12.8824049514	25.0867044309	23.1901181525	20.9189633284	-2.3336538511	-6.2387403116	12.9779772807	17.5822562135	18.2101988566	7.1486275454	22.0922296688	18.4076396065	18.7716215159	19.6672423332	18.4719326707	23.7267721678	NA	23.9805205516	15.1637492993
670	Caravelas	mergulho	6078	35	1.275	5	2	0.459	12.6	25.9645387825	23.6139534884	21.8787883708	-3.6726440584	-9.2636687178	13.5517587253	18.0936497781	18.847649763	6.3502503249	22.8347776449	18.66401976	19.4735221417	20.3750602254	19.1051250984	24.7159698548	NA	25.4928412648	14.7998394907
671	Caravelas	mergulho	6173	41	1.039	5	2	0.401	15.8238691049	28.6465588054	25.0309892729	27.5208599825	2.1838502953	-4.7590002015	16.4886794665	22.1698262777	23.0295477692	8.3561305845	24.9570262249	19.5545015904	23.9790776861	24.2245529479	23.754411638	32.874068686	NA	32.0007829548	16.2904640055
672	Caravelas	redagem	4139	44	1.453	5	2	0.665	20.1376462491	31.4625522202	28.9066241022	29.2749579918	0.1598438166	3.0951733053	19.6488807446	26.560620479	27.4033125213	11.9220220496	29.804298671	26.3333067886	27.7758293328	28.2535879166	27.1884319196	29.567364082	NA	32.3985930968	18.7409680971
673	Caravelas	redagem	4382	44.5	0.744	5	2	0.252	15.0725806452	28.8817058992	22.3419117647	31.1956586914	5.8413803669	-7.8419823345	16.9370570833	22.1167107653	23.0945524407	7.2920845257	22.5671139423	13.7768824191	24.9405764068	24.3363861345	25.705693468	41.868164794	NA	36.7591344814	15.6007852063
674	Caravelas	redagem	4385	36	1.458	5	2	0.632	15.6049382716	27.4352591675	25.4944356121	23.3980149585	-4.2288223375	-2.6322125995	15.5437988683	20.9821181658	21.6948742617	8.9079454353	25.4354040996	22.2786435661	22.0356279291	22.9049888694	21.5517988933	23.8769893647	NA	26.119557393	16.5376165127
675	Caravelas	redagem	4427	38	0.919	5	2	0.391	16.1675734494	28.1651191464	24.7816411683	26.9796283666	3.7235553537	-2.4648561699	16.0295887381	21.8826795216	22.642893986	9.1144181716	24.5176915204	19.2635878455	23.5730581066	23.8086291008	23.4688241923	32.4516481717	NA	30.9539500403	16.7373974362
676	Caravelas	redagem	4429	35	0.777	5	2	0.286	12.8828828829	26.0786449127	22.2357019064	24.7624742543	2.871548393	-8.5818386508	13.7779136682	18.3549564739	19.1028888287	6.59022761	21.2233830089	14.6889524977	20.3730089516	20.5969323139	20.7516914472	32.2596762837	NA	28.9229108492	14.9615901201
677	Caravelas	redagem	4437	43.5	0.706	5	2	0.344	21.1954674221	31.9027156499	26.6877470356	33.7048250707	11.4247202082	5.6129871224	19.3884147087	27.342561777	28.1395517769	13.0865513222	27.3352736037	20.3774986348	29.3914983021	28.9236558983	29.651161037	40.9481796894	NA	37.7941015726	19.5249230413
678	Caravelas	redagem	4496	32	0.706	5	2	0.293	13.2804532578	25.4961812083	22.2055335968	23.7791940137	3.7858147057	-5.8677061305	13.260956462	18.1339858785	18.7826224443	7.362999439	21.0182824041	14.9650538024	19.9191357311	20.2050665775	20.3001497228	30.3107253214	NA	27.2572247153	15.3545861673
679	Caravelas	redagem	4878	32	1.343	5	2	0.551	13.1288160834	25.4434972028	23.6850393701	20.7090435045	-4.87092397	-6.2532445232	13.3419182638	17.999996919	18.6523986935	7.2230816183	22.8735817416	19.5874458924	19.0694836304	20.0929362735	18.6577247888	22.0836846402	NA	23.5260328637	15.2635227792
680	Caravelas	redagem	4939	30	1.232	5	2	0.632	15.3896103896	25.5594603154	24.1860465116	21.5636662855	-1.6603386891	1.0774089402	14.2523589985	19.4942543992	20.0212573398	9.8356107709	23.5168575596	20.9313021504	20.3308657107	21.1686313189	19.9537243119	22.4596115194	NA	23.7633773588	16.7985109877
681	Caravelas	redagem	4941	31	0.998	5	2	0.433	13.4498997996	25.2719257454	23.2117794486	21.7797749722	-0.1292090092	-4.7676438275	13.2406973501	18.0786261132	18.6920672614	7.6824782535	22.1161818845	18.1511554852	19.3431742842	20.0800817103	19.1440876873	25.4324784191	NA	24.891593537	15.5072243033
682	Caravelas	redagem	5020	30	1.347	5	2	0.654	14.565701559	25.3090494806	23.9581517001	20.7543632728	-4.0727080853	-1.1021096346	13.8508229297	18.8137055656	19.364843937	8.9717748245	23.2473848426	20.6808746902	19.6419503058	20.6038802313	19.2458446973	21.240107287	NA	22.9202914442	16.2580494712
683	Caravelas	redagem	5025	32	1.239	5	2	0.797	20.5843422115	28.0338051628	26.8950914341	25.3925939953	4.8345528531	12.7024737668	17.5746844153	24.0660846792	24.4941668302	15.3117810793	26.8658866512	25.020459406	24.6703131638	25.2086775746	24.330191806	25.3960073924	5.5549220959	26.9519174998	20.4488730205
684	Caravelas	redagem	5026	32	0.846	5	2	0.266	10.061465721	24.3777934653	21.226006192	21.3798924776	-0.0404730665	-14.0520005556	11.7593074418	15.1579500533	15.8752622243	4.6307503088	19.3181933471	13.1090924209	17.1025903032	17.7252445957	17.4798856048	28.7011395316	NA	25.5452794442	13.5331367493
685	Caravelas	redagem	5123	40	1.051	5	2	0.376	14.3101807802	27.7216098926	24.1363102233	26.1724832152	0.933315072	-7.6643252703	15.4820931705	20.5950682587	21.4586724311	7.1819591316	23.781702039	18.2164273977	22.4595161916	22.8004857363	22.2952883964	31.8749349353	NA	30.7748018231	15.4771982933
686	Caravelas	redagem	5125	38	1.225	5	2	0.426	13.2146938776	26.8349317439	23.9687804878	23.7229396355	-2.1769765371	-9.2533852692	14.4536619574	19.2103793806	20.0386081453	6.5072537393	23.4385086108	18.6958747677	20.8054538625	21.4997967212	20.4678553302	27.5222203226	NA	27.8613078045	14.9804642996
687	Alcoba�a	mergulho	4820	33.5	1.206	4	2	0.671	18.6388888889	27.9025034316	26.3205765408	24.9963656711	2.1498835047	4.6648504967	18.3051140906	22.9407155642	23.4845512839	12.5790512786	26.2321173844	23.6581572533	23.7866230112	24.3919219659	23.3812396589	25.7635175249	0.7343205782	27.2142561588	18.8094942161
688	Alcoba�a	mergulho	5427	57	1.551	4	2	0.808	29.6943907157	39.6978686285	36.651369356	39.7324015057	8.2529559945	14.0863710875	30.0354275843	37.409570702	38.3972365957	19.1750774884	38.7088198737	35.3408469935	38.6579378744	38.668521919	37.9932214141	38.588436242	NA	42.7109579713	23.6923838557
689	Alcoba�a	mergulho	5431	62	0.935	4	2	0.288	19.0973262032	33.547287086	25.0285714286	40.1588898875	8.0577952125	-6.330708893	24.9916379678	28.9811017754	30.3775122122	8.6690843184	26.4568371604	16.9111077068	32.5208940109	31.0408169988	32.9206930435	53.0026479913	NA	48.2225576151	16.4583520029
690	Alcoba�a	mergulho	5669	46	0.541	4	2	0.255	21.6820702403	32.7214016052	24.1935483871	36.8805335436	14.2145842949	3.7863780874	22.8136007437	28.3009620901	29.1645351023	13.0923584409	25.9939166106	15.6033112231	31.029040063	29.9075870853	32.0802032961	46.0473142478	NA	41.163559814	19.5541193651
691	Alcoba�a	mergulho	5675	45.5	1.1	4	2	0.531	21.9640909091	32.7658275103	29.3783333333	32.5657801179	6.7488242623	4.5931245385	22.7970580619	28.4278884518	29.2674239266	13.4765246102	30.1711811576	25.7014747504	29.9451551534	29.9969073262	29.4604565158	35.7412836652	NA	36.4777169862	19.8126735425
692	Alcoba�a	mergulho	5806	38	1.482	4	2	0.489	12.5384615385	26.5303085052	24.0577223089	22.1695113796	-5.6114858052	-11.8778333189	15.1519432287	18.5696319525	19.4109393959	5.9605279279	23.6197092298	19.4376915082	19.9767670366	20.9485872016	19.5263732793	24.1251901965	NA	25.8390137154	14.604801283
693	Alcoba�a	mergulho	5829	49	1.128	4	2	0.427	18.5487588652	31.5260162989	27.09375	32.0762111834	3.8492691479	-3.6268246309	21.4640184822	26.1663571546	27.2021021311	9.6686742207	27.7961784477	21.9488447833	28.22084638	28.1188877814	27.8289661429	37.4452167548	NA	37.3203280909	17.2347744522
694	Caravelas	mergulho	3147	36	0.655	4	2	0.366	20.1160305344	29.3296557923	25.8373626374	29.3163233082	11.1705619759	6.2523930034	19.3050946065	24.7211576248	25.3028591563	13.6150954051	25.847876104	20.4507712785	26.2141753799	26.1299366079	26.4025819399	34.4481829653	2.0360768514	32.1774429528	19.6424622849
695	Caravelas	mergulho	3149	33.3	0.868	4	2	0.599	22.9800691244	29.4515929804	27.9441616766	28.2380894186	12.6969505743	15.1723365332	20.3623765652	26.2065410868	26.5978965347	17.9188157023	27.9321865681	25.5341168072	26.9405506158	27.1693479651	26.7218446956	29.9975484032	9.5313907413	29.9962546219	22.2912658874
696	Caravelas	mergulho	3230	34.5	1.201	4	2	0.523	15.0237302248	26.8122883203	24.6788211788	23.3753516364	-1.3313937597	-4.5266220568	16.2790663633	20.1677276673	20.8489836177	8.6026855218	24.2329889998	20.5992744431	21.3658157527	22.1058327009	20.9648249665	25.59343042	NA	26.5123548121	16.2785804063
697	Caravelas	mergulho	3237	34.9	1.467	4	2	0.738	17.5570552147	27.9340456421	26.32691397	24.1587197154	-2.7580577552	1.1241367407	17.9603063603	22.3941354059	23.0174866899	11.0748517774	26.4183825622	23.8643764731	23.242175179	24.038507445	22.7976825044	23.9182020774	NA	26.2936890385	17.9140880871
698	Caravelas	mergulho	5917	40	0.887	4	2	0.422	19.0304396843	29.9776467972	26.4628820961	29.6009693877	6.7756108585	1.3382030683	19.8863466307	24.7580382797	25.5040062235	11.5632384941	26.6207233016	21.5162791205	26.381297617	26.4382475443	26.2294198021	34.7240885164	NA	33.390263513	18.42726845
699	Caravelas	mergulho	5919	38	1.173	4	2	0.684	22.1585677749	30.8638899518	28.9537512847	29.0432146405	6.3631028256	9.4175127777	21.3612451924	26.8231084002	27.4075283041	15.4326310232	29.3670450025	26.6298822477	27.7343366643	28.1146320702	27.2934755484	29.8969020592	NA	31.4264212885	20.9605878494
700	Caravelas	mergulho	5926	35	1.113	4	2	0.477	15	26.9326239129	24.5509309967	23.9508151585	-0.0989169309	-4.8685202731	16.3988551425	20.2500901769	20.9474921446	8.4975952349	24.0623655259	20.0427798714	21.5698594621	22.2108334082	21.231548147	27.0762577679	NA	27.3389712836	16.2296138981
701	Caravelas	mergulho	6073	32	1.131	4	2	0.505	14.2882404951	25.846321394	23.9312567132	22.144779337	-1.195239304	-4.7531050836	15.333985102	19.0111245114	19.6336631594	8.3200395641	23.15351775	19.6414723666	20.1508632072	20.9401578489	19.8124718153	24.6027910523	NA	25.0929076129	15.9737573969
702	Caravelas	mergulho	6343	42	1.139	4	2	0.533	19.6540825285	30.7643087442	27.8019169329	29.5273705973	3.9453344653	1.6018197701	20.6689145109	25.7196586222	26.5121236161	11.8103932178	28.2743261811	24.1047408864	27.1298905938	27.4013373347	26.661231061	32.3025329458	NA	33.1912852243	18.6364917226
703	Caravelas	redagem	4388	36	0.837	4	2	0.457	19.6559139785	29.1364335748	26.4552590267	28.1317280196	8.1627446784	5.2028428326	19.2339204406	24.3544925927	24.9506267646	13.0988128823	26.3919320506	22.2267360749	25.6329466469	25.8124995336	25.4839745518	32.0790759377	1.2015077469	31.059958922	19.3007607313
704	Caravelas	redagem	4420	34	0.942	4	2	0.597	21.5477707006	29.1956705811	27.4905660377	27.6375459887	9.4359902768	11.1420228162	19.8796726719	25.3256246254	25.7914461518	15.8692373306	27.480111405	24.7891484783	26.1729725822	26.4803767859	25.8909989373	29.5013736152	6.0319484429	29.7359207213	20.9978595811
705	Caravelas	redagem	4434	34.5	0.657	4	2	0.409	21.4771689498	29.3596024022	26.6312910284	29.010557626	12.9250233775	10.5534558962	19.524246358	25.4030202738	25.888757511	15.6286898616	26.595901517	22.2445783419	26.5918579789	26.5927737237	26.6671377623	32.9703300857	5.542775634	31.331728253	20.8786954589
706	Caravelas	redagem	4439	47.5	1.009	4	2	0.504	23.7264618434	34.1778556819	30.3337453646	34.9452291227	9.7532509506	7.1292241415	24.2551491501	30.3395379702	31.1929120949	14.8952883729	31.2579478275	26.3579935373	31.9734077588	31.8137408338	31.5540092484	39.0243787556	NA	39.0396508971	20.7962867231
707	Caravelas	redagem	4440	36	1.041	4	2	0.539	18.6397694524	28.7097119188	26.4494649227	26.697139335	4.2416020631	2.8849634881	18.77007259	23.5337720804	24.1610135187	11.9872126144	26.4078503693	22.872527086	24.6839345467	25.1028702918	24.327433714	29.2487578955	NA	29.6224436518	18.5670420464
708	Caravelas	redagem	4492	33.5	0.759	4	2	0.323	14.2562582345	26.251768176	22.9704830054	24.7045336232	3.9781614927	-5.7511452361	15.8117587314	19.2941641145	19.9642695638	8.0381553281	22.0758873645	16.3550459856	21.0227207729	21.2927197904	21.2482794861	30.9466707173	NA	28.2811215399	15.8654982318
709	Caravelas	redagem	4493	30.5	0.554	4	2	0.268	14.7545126354	25.5347983185	22.0169491525	24.507398553	7.0904944274	-2.569079586	15.2858892868	19.0822353465	19.6441051774	9.065853849	21.0632726019	14.4307135786	20.8097075171	20.8724739695	21.4209052428	30.3652897205	NA	27.2932298767	16.3540895345
710	Caravelas	redagem	4872	31.5	0.948	4	2	0.385	12.792721519	25.1942169939	22.8442513369	21.9118571223	0.1271073961	-8.1112971519	14.4260091462	17.6025865109	18.2480098229	6.9902603205	21.6155544166	17.1079253934	19.032069931	19.7231109557	18.9396880702	26.5070944084	NA	25.3127271343	15.08727241
711	Caravelas	redagem	4879	35	0.956	4	2	0.532	19.4769874477	28.7385009868	26.5873015873	27.0113187647	6.4067023127	5.507589102	18.9792749097	23.9707107324	24.5387863448	13.1462630954	26.5023277681	23.0969380653	25.053767675	25.4015749596	24.7626978729	29.7097838237	1.4223228143	29.6854835322	19.2761422453
712	Caravelas	redagem	4937	30	0.995	4	2	0.566	17.0653266332	26.0687612087	24.6037735849	23.2142738296	3.547212525	3.6658932309	16.5004780541	20.8398623119	21.3150223294	11.689425851	23.9948406491	21.267840851	21.7067832729	22.2882577681	21.4268243366	25.1262380032	NA	25.3953320251	17.9538003353
713	Caravelas	redagem	4949	32	0.715	4	2	0.485	21.7062937063	28.423609965	26.640776699	27.4473145156	13.0640004651	13.3557309249	19.0667863551	24.9052200953	25.2945259453	16.7314167615	26.443111223	23.4146733071	25.7661481648	25.9220645709	25.7006359347	30.1244558108	7.906777189	29.2652088041	21.3689549398
714	Caravelas	redagem	4954	31	0.778	4	2	0.443	17.6516709512	26.6433171838	24.624567474	24.8170842531	7.0850920155	4.2782719925	16.8941120488	21.5483233216	22.0387630294	12.0991068955	24.0227777119	20.3575606563	22.6427252196	22.9815204465	22.5730379025	28.3327516258	0.404963586	27.2176767477	18.3044613404
715	Caravelas	redagem	5017	39.5	1.336	4	2	0.626	18.5082335329	29.6057524041	27.3125	26.9666402203	0.0796613009	0.4840348244	19.4347164795	24.2090356978	24.9536599666	11.1315355779	27.7024756003	24.3308877157	25.3569226181	25.9265946243	24.8342336884	27.8890396671	NA	29.9797683173	18.1250638385
716	Caravelas	redagem	5027	32	0.89	4	2	0.405	14.5617977528	25.9413646585	23.5652173913	23.3374887128	2.3361403746	-4.0853013651	15.5480835066	19.2453941372	19.8605468706	8.5878713687	22.6561832598	18.3073722169	20.6071374487	21.1367898566	20.5120206665	27.726874972	NA	26.5055038222	16.1460944432
717	Caravelas	redagem	5117	40	0.619	4	2	0.291	18.8045234249	29.8696706398	24.3436754177	31.3719872438	10.2628758407	0.8518172121	19.8026869032	24.567828427	25.3201461689	11.3348168826	24.7638905986	16.9942860184	26.7306582123	26.2712987354	27.3160199574	39.0106681754	NA	35.2152007682	18.2740412889
718	Alcoba�a	mergulho	5671	48.5	0.978	3	2	0.578	28.663599182	37.204332044	33.8470437018	38.1788101975	15.5683296887	14.369842104	30.558981043	34.5328851777	35.2663584335	20.1437202534	34.9070160516	30.7931122988	35.8671968713	35.665089609	35.4284225711	41.1033563195	NA	41.5208604719	24.4855613332
719	Caravelas	mergulho	3226	42.2	0.88	3	2	0.508	24.3609090909	33.1883388265	30.0552941176	33.3887342732	12.4652243654	9.4784990233	26.300295597	29.5945159211	30.2515006218	16.8521831977	30.6418173595	26.4128125547	30.9142481949	30.8539853036	30.6447195975	37.0693269377	NA	36.5224863203	22.0831887977
720	Caravelas	mergulho	3240	37	0.91	3	2	0.646	26.2659340659	32.3240354371	30.6788732394	31.6081653554	15.8844242729	17.0695763103	26.0172326678	29.6551602846	30.0640143776	20.873222005	30.988531669	28.6391337735	30.3825134669	30.5160996767	30.1175963806	33.0990032041	NA	33.3939632132	24.646371662
721	Caravelas	mergulho	6244	16	0.785	3	2	0.449	9.1515923567	18.0896596953	18.2974358974	12.8125756359	-1.4942842254	-5.9579815267	9.9540012825	11.1540539571	11.4058707266	6.291782485	14.9680773293	13.3455802966	11.7109280728	12.7708704522	11.6686294566	14.5855462879	NA	14.0423777661	12.5783999826
722	Caravelas	mergulho	6253	18.5	0.752	3	2	0.536	13.1861702128	19.1842178711	19.0869565217	16.0834955754	4.6577976227	4.1131162	12.9887331933	14.8663447142	15.068871429	10.5073432115	17.3165530349	16.0154592751	15.2875885003	15.885267649	15.2198917046	17.3028712494	1.9996425439	17.0112025604	15.0986524815
723	Caravelas	mergulho	6257	18	0.881	3	2	0.552	11.278093076	19.0762862859	18.966226138	14.6779388937	-0.1408138396	-1.4910635392	11.7517436985	13.309152327	13.5601391464	8.2425697398	16.6328225998	15.164188215	13.7946869291	14.6736119324	13.6705813811	15.9324727651	NA	15.8406863177	13.9637409879
724	Caravelas	redagem	4955	28.5	0.768	3	2	0.486	18.03515625	25.7027993503	24.2799295775	23.6863536295	8.1498615052	5.5340482929	18.7292826778	21.2083744354	21.5997548176	13.2690173889	23.5773692069	20.7419944936	22.0511939587	22.4287292542	21.9560855777	26.2683751453	3.0147718686	25.5431649335	18.7559780312
725	Caravelas	redagem	4956	29	0.826	3	2	0.608	21.3462469734	26.8575012382	25.8658146965	25.3406479525	12.4573987443	13.2726889886	20.7934837766	23.7934056637	24.0865503924	17.38079375	25.5400318493	23.7012034987	24.3502149362	24.635714668	24.1927191039	26.71147769	9.91051508	26.6455021071	21.3698150856
726	Caravelas	redagem	5028	26.5	1.102	3	2	0.746	17.9392014519	24.6851403791	23.9345898004	21.7915417486	4.5894648666	7.330558907	18.1375903067	20.5977111588	20.92137526	13.8089602504	23.3120945657	21.761171382	21.0946952505	21.6748477721	20.8397291282	22.1987977708	4.5976817221	23.0777133049	18.7754768486
727	Caravelas	mergulho	6242	21.5	0.783	2	2	0.7	19.220945083	21.4345001575	21.2864493997	20.4407158568	15.1105853181	15.0197103036	20.0454602368	19.999134756	20.0888883285	17.8294062344	20.8561790257	20.3347487962	20.1627342469	20.3474758729	20.1077013222	20.7964467321	14.587541923	20.8179190654	19.6316946835
728	Caravelas	mergulho	6243	18	0.826	2	2	0.632	13.7723970944	18.6769077705	18.6198083067	15.9787318333	5.5498905783	4.4638413392	15.2383772309	15.1422129849	15.3050744666	11.5089079043	17.1766423473	16.2642657129	15.4462847928	15.9672428115	15.3533689467	16.6950399746	4.4259528265	16.6934822349	15.3433446151
729	Caravelas	mergulho	6247	16	0.699	2	2	0.518	11.8569384835	17.2641754284	17.4509018036	14.1907104369	4.426804858	1.5942293355	13.4336787186	13.1846980743	13.3435422553	9.6980652954	15.4043942839	14.4076335338	13.5290426623	14.1166297928	13.4935620056	15.2263414144	1.917991673	14.9137674593	13.8326120028
730	Caravelas	mergulho	6259	15	0.848	2	2	0.83	14.6816037736	15.1248557232	15.1388888889	14.8456815047	13.7056703078	13.8403301463	14.7926464056	14.7935978048	14.8062869982	14.4718565867	14.9718981658	14.9167453146	14.8143401483	14.8665217676	14.8046924683	14.874433823	13.7870320636	14.895492472	14.8424012402
731	Caravelas	mergulho	6260	14	0.8	2	2	0.764	13.37	14.3096941331	14.36	13.7038130991	11.4655422701	11.5864999102	13.5964471383	13.5898330668	13.6148614627	12.9634333374	13.9631641568	13.8543297723	13.6333423228	13.7467105917	13.6161705775	13.7843564819	11.5142381651	13.8055988612	13.7325676579
732	Caravelas	mergulho	6250	13.5	0.721	1	2	0.721	13.5	13.5	13.5	13.5	13.5	10.2577167661	16.1973795884	13.5	13.5	13.5	13.5	13.5	13.5	13.5	13.5	13.5	13.5	13.5	13.5
733	Alcoba�a	mergulho	4854	77	3.032	22	3	0.442	11.2249340369	29.0628686957	24.8707627119	26.3012590506	-9.690086815	-16.4199068202	11.1159080176	22.2023990875	23.9784094228	3.0852348014	26.38842943	20.4554547405	24.5456815065	25.0301164851	25.4492375831	39.7094459451	NA	28.1570759829	12.4466450433
734	Alcoba�a	mergulho	6097	64	2.097	20	3	0.38	11.597520267	28.6955420612	24.1750131787	27.3539103294	-5.6378622614	-13.520404092	10.5684699823	21.2379492103	22.7382456927	3.6884479763	24.8080788483	18.3978872141	23.7350387551	24.0227063601	23.5144814025	31.6640534302	NA	32.8504896849	12.9815858917
735	Alcoba�a	mergulho	4143	83	1.525	19	3	0.462	25.1449180328	39.7007630387	32.4573584906	46.6413201155	7.3059033962	10.9745410709	17.0867674573	38.3836132359	40.2597656236	11.2879769283	34.8898599742	27.3146878496	41.5764713026	40.0886730611	40.6623304077	51.4143175248	NA	54.9240095983	17.8051376653
736	Alcoba�a	mergulho	4853	77	1.41	18	3	0.576	31.4553191489	43.8068543269	37.7123966942	49.2195816729	12.5825821934	25.9624547943	18.7252889754	43.1920773666	44.7652659431	17.2558117197	40.2308953689	33.9540933496	45.6644204349	44.5483162458	44.644261501	51.5687683616	NA	55.6935023553	21.800898587
737	Alcoba�a	mergulho	4889	60	1.172	18	3	0.327	16.7406143345	31.7963887468	25.2263374486	35.5501016996	3.6806402437	-0.6028143541	11.9580789375	26.3105674107	27.6875368492	7.1114650776	26.1523643338	18.1535000324	29.3639332988	28.5585011614	29.2555190108	44.889550642	NA	43.2125088794	15.4263839824
738	Alcoba�a	mergulho	5102	84	1.697	18	3	0.339	16.7802003536	33.4907959511	25.9425517702	40.1029940752	1.7528264908	-7.8150145926	15.263020523	29.6859214294	31.6594388743	5.6972780535	27.5816321792	19.0615513012	33.4574149533	31.9691229217	33.0926327667	47.9900506601	NA	49.5678778	14.2108220388
739	Alcoba�a	mergulho	6090	83	2.529	18	3	0.614	20.151047845	35.9633079827	31.1987977673	36.6688361179	-5.6034914522	-0.5074657821	17.0163134321	33.2697911231	35.2060991883	7.7978658697	34.4498810364	29.0703515757	35.5462947832	35.2974619567	35.6126659788	39.8837296432	NA	39.4493313408	15.5897687782
740	Alcoba�a	mergulho	4676	78	1.559	17	3	0.507	25.3662604233	39.4573191942	33.102281089	44.6524190471	6.414784006	11.1960074833	17.979919307	37.7612620877	39.4949411982	11.9418723826	35.5459296697	28.7668086084	40.5509508073	39.450285381	39.6089034563	47.7859119	NA	51.8363385938	18.3280878984
741	Alcoba�a	mergulho	4677	79	2.283	17	3	0.55	19.0319754709	34.883339979	29.9135861738	36.0100529966	-4.0951047137	-2.5790039719	16.5083682974	31.5084750753	33.352592829	7.326670361	32.6115464936	26.8398006707	33.9280399132	33.6214186003	33.5885265043	38.1851845246	NA	40.2985991265	15.3417843042
742	Alcoba�a	mergulho	5254	75	1.771	17	3	0.697	29.5172219085	42.1808959031	37.3997453851	44.8611283538	6.10277175	21.3804548054	19.521294959	41.0695175683	42.6288511209	15.7927955093	40.3672309459	35.4025377234	43.0774442218	42.5173039841	42.215460461	43.9495789304	NA	49.4185310584	20.8990776936
743	Alcoba�a	mergulho	6194	76	1.642	17	3	0.403	18.652862363	34.4098123016	27.8834951456	38.9804395608	1.8079535182	-2.5590312992	15.5417619311	30.6781263826	32.4495255565	7.2708318183	29.6938428461	22.2167846991	33.8176969476	32.8199801833	33.1862257405	44.3878278434	NA	46.9687022958	15.3457690515
744	Alcoba�a	mergulho	5255	77	1.45	15	3	0.392	20.8165517241	36.0532780516	28.7552	42.3576198735	4.9723925085	0.0505488918	17.6213406152	33.0842143369	34.8596076736	8.6577840968	30.6732437007	22.6664822536	36.4275649777	35.0669307655	35.8040160155	49.3901374067	NA	51.0526523002	16.2354165375
745	Alcoba�a	mergulho	5259	69	1.152	15	3	0.487	29.1692708333	41.2236033669	34.7720588235	46.6566183093	13.596582464	20.8668549262	18.6314314311	39.5701394667	40.9553176579	16.3735175969	36.7837398401	29.872664701	42.1319173082	41.003308012	41.4155983393	52.3057271842	NA	53.2931326146	21.4546084859
746	Alcoba�a	mergulho	5388	69	2.623	15	3	0.776	20.4132672512	35.1175080605	31.6483697895	32.8421442767	-9.855573713	1.7327007202	17.5033440948	31.4238538887	32.9910995619	9.0191280967	34.8921594471	30.9038647271	32.9933233773	33.418580172	33.3784278348	35.2290008866	NA	33.6729729631	16.5956545819
747	Alcoba�a	mergulho	4881	67	1.91	14	3	0.498	17.4691099476	32.9065516696	28.1906432749	33.3525931069	-2.9245952789	-4.9283486152	16.0739817933	28.1223433605	29.6743668469	7.0912733304	30.0278166424	24.2137661093	30.4424424915	30.3426343284	29.8253844044	35.3559856564	NA	38.7156597058	15.3393026205
748	Alcoba�a	mergulho	5303	76	2.066	14	3	0.673	24.757018393	38.8367637676	34.1950696677	40.3257204654	-0.3792803275	7.4660629831	20.5590678599	36.8325972992	38.5210774947	11.6680734907	37.3090223234	32.3010318145	38.8983615841	38.5548054181	38.3081339218	39.8836871575	NA	44.2415704415	18.1948030558
749	Alcoba�a	mergulho	5304	81	1.309	14	3	0.487	30.1352177235	43.2483418631	35.7862939585	50.880960408	13.1947031653	16.4798722885	22.0720559769	42.7729933083	44.4968981588	15.5266061021	38.1993602417	30.6050914529	45.8071582505	44.2053816933	44.8722872029	56.3203747108	NA	58.8603832322	20.5525993327
750	Alcoba�a	mergulho	5417	74	1.553	14	3	0.458	21.8235672891	36.5472572912	30.2971175166	40.9888913874	3.9350804049	2.1106378663	18.4960385216	33.6323880759	35.3142326222	9.6218667653	32.3784299726	25.4101919901	36.4867305348	35.5409210065	35.686526191	45.196890353	NA	48.363511986	16.9097063867
751	Alcoba�a	mergulho	6205	72	2.336	14	3	0.699	21.5445205479	36.1780754943	32.1479400749	35.5955734757	-5.5897706954	2.1706028247	18.8354692784	33.0319119692	34.6635954702	9.5918558216	35.2323244609	30.6711576837	34.8753974609	34.954915317	34.6963399658	36.0668427448	NA	38.1232089008	16.9238867051
752	Alcoba�a	mergulho	4473	79	1.755	13	3	0.369	16.6102564103	33.1017545874	26.4122186495	37.7845985957	0.4674907955	-10.4333801679	17.982100314	28.8572851823	30.7128232918	5.8365578124	28.0267463722	20.2162967361	32.2119344737	31.1624165563	31.7410476403	43.9434128841	NA	46.1131567011	14.3592865795
753	Alcoba�a	mergulho	4755	79	1.678	13	3	0.554	26.0822407628	40.0700066965	34.1312584574	44.5779859931	5.5257212463	8.066778219	21.9592904363	38.6200526281	40.368800244	12.4038881731	36.8038323458	30.5069018846	41.2273845915	40.2684415295	40.2654320851	46.1912473415	NA	51.0529962857	18.6017747901
754	Alcoba�a	mergulho	5199	67	2.811	13	3	0.707	16.8512984703	32.4812953566	29.126388357	29.0301333082	-12.4623428197	-7.0858623237	16.7201170832	27.4759550774	29.0340522453	6.6772724733	31.9485711996	27.7751735612	29.0740754031	29.749030687	29.6891426518	34.1304423022	NA	29.5906314794	15.059805882
755	Alcoba�a	mergulho	5248	75	0.964	13	3	0.349	27.1524896266	40.4745710439	30.7264397906	50.2764250737	14.8189147636	11.537409824	20.458637482	38.9133810898	40.5258607335	13.7363191094	32.9532859719	23.0897310651	42.624889202	40.4911669721	42.5830292529	62.6938908035	NA	59.0633187259	19.5557774398
756	Alcoba�a	mergulho	5836	79	1.702	13	3	0.504	23.3936545241	38.0920952018	31.9414114514	42.6499566555	3.7422650005	2.8155795893	20.8572996124	35.9998461694	37.7938993476	10.3424502858	34.417657738	27.7403471721	38.7940331924	37.8113247314	37.9052909055	45.2897459434	NA	49.606465922	17.2839884491
757	Alcoba�a	mergulho	6092	71	1.156	13	3	0.325	19.9610726644	34.9723341915	26.6684100418	42.3257242676	7.0193521673	-1.7449987157	17.8783305064	31.2875780304	32.9150078848	8.5229202965	28.3046531481	19.2325362468	34.9238917997	33.3224785242	34.8221359757	53.6032095283	NA	51.4136242093	16.2390875752
758	Alcoba�a	mergulho	4464	69	1.357	13	3	0.367	18.6610169492	33.8955570591	27.0726015557	38.7559791949	3.8294554598	-3.8501716349	17.266584996	29.6543073538	31.2451586473	7.7632942083	28.5480556918	20.6757459882	32.8245078573	31.7836417986	32.385660328	46.5092229621	NA	46.9729128348	15.7643394152
759	Alcoba�a	mergulho	4890	71	1.623	12	3	0.441	19.292051756	34.5000816783	28.6373858046	37.7586704052	1.5009431182	-4.0045341871	18.8427167239	30.6062776745	32.2421643138	8.0510629754	30.4605363578	23.6341628217	33.3881293542	32.6918814175	32.6801493213	41.8903460088	NA	44.8609598101	15.9280766876
760	Alcoba�a	mergulho	5086	86	2.262	12	3	0.547	20.7966401415	36.6289953664	31.1066925315	39.3794782408	-2.1767091405	-4.6542552937	21.7583053124	34.3840111569	36.3909421978	8.0262836053	34.0823747808	27.9521648744	37.0360239615	36.3617286317	36.6354957078	41.6898264519	NA	44.1771507288	15.6908222658
761	Alcoba�a	mergulho	5164	78	2.621	12	3	0.552	16.4273178176	32.9115024925	28.4328789756	32.1870477894	-7.7105004329	-11.2727934758	18.3988282847	28.5226437573	30.3546452958	5.7787231788	31.0478048646	25.5557810204	30.7798254227	30.8440308434	30.9719554578	36.989863044	NA	34.9203132006	14.3316459928
762	Alcoba�a	mergulho	6107	68	2.253	12	3	0.594	17.9280958722	33.3046561808	29.2118850463	32.2392095662	-6.3009942154	-5.9500244238	17.9685417419	28.7477848571	30.3208487096	7.3320686121	31.5775779928	26.5695451937	30.7346871444	30.9332283231	30.4026217695	33.3810314874	NA	35.6988904834	15.4891298444
763	Alcoba�a	mergulho	6210	73	2.184	12	3	0.495	16.5453296703	32.6945298217	27.8805443548	33.0415248614	-4.6601294537	-9.9988772643	17.9028613479	27.9902393604	29.7007891964	6.1139561973	29.942591467	24.0066284998	30.4166881313	30.3015302361	30.017512386	35.6104594407	NA	37.8798291402	14.6126030162
764	Alcoba�a	mergulho	5208	70	2.4	11	3	0.757	22.0791666667	36.3746987107	32.6590909091	35.1656724977	-6.6278239043	0.9085941526	21.3137682769	33.225800895	34.7937318275	10.1834252577	35.8543783595	31.682501411	34.8925417942	35.1047359795	34.8757784736	35.6107400997	NA	36.9779526117	17.3446947481
765	Alcoba�a	mergulho	5383	75	1.482	11	3	0.421	21.3056680162	36.2556676453	29.4812792512	41.6160191877	4.6095793847	-2.0216068577	21.2968932304	33.2725727443	34.9887347396	9.1605886991	31.4482276043	23.9412362625	36.3664991366	35.2187842244	35.6516288066	47.3452022958	NA	49.668698763	16.5935066604
766	Alcoba�a	mergulho	6002	70	1.92	11	3	0.527	19.2135416667	34.3639343457	29.5058139535	35.4419395066	-1.9664589474	-4.7740992414	19.6657470476	30.3728011028	31.9832883332	8.0728348026	31.6738225257	25.9129984939	32.7029811196	32.461783831	32.0346384445	36.9840540221	NA	40.7488148803	15.9563105756
767	Alcoba�a	mergulho	6004	73	1.567	11	3	0.43	20.0319081047	35.1837513917	28.9173372348	39.3776837359	2.7486590111	-3.9605130702	20.4433095491	31.6693153552	33.3488862741	8.415254057	30.8002138045	23.6589935868	34.6019772675	33.7035649345	33.8894510332	44.1999125668	NA	46.9379431186	16.1388305873
768	Alcoba�a	mergulho	6026	75	1.596	11	3	0.473	22.227443609	36.9207952036	30.755730659	41.2780080425	3.7911559641	-0.2540851433	21.745901203	34.1952312959	35.898171286	9.8322860177	32.9408591773	26.1043908294	37.0078641255	36.0782068197	36.1744800627	44.9383855348	NA	48.486864039	17.0288269849
769	Alcoba�a	mergulho	6211	70	1.48	11	3	0.454	21.472972973	35.9493420511	29.921875	39.8441602779	4.0385746662	-0.2935215809	20.5561741392	32.6337782475	34.2118116038	9.7206320674	31.829075526	24.9909040238	35.3748817957	34.5552978819	34.6173938045	44.3200484736	NA	46.9919704304	17.041259522
770	Alcoba�a	mergulho	6304	57	1.998	11	3	0.491	14.0075075075	29.7579141213	25.988320356	27.3758577368	-6.5071715006	-11.9573917073	15.1946717689	23.0275612187	24.3559638708	5.4647602326	27.0721096771	21.8367342842	24.9916977932	25.5196851695	24.5340858278	29.1894289539	NA	31.7439751849	14.307838588
771	Alcoba�a	mergulho	4465	73	1.737	11	3	0.366	15.3816925734	31.8637581595	25.724137931	35.0700643491	-0.6206729831	-12.9942819462	18.2876198892	26.7025750281	28.4171270011	5.4126465931	27.0358573719	19.5425491769	29.8272757291	29.1161479574	29.3972945787	40.918764444	NA	42.8598798444	14.1360548412
772	Alcoba�a	mergulho	4883	68	1.971	10	3	0.479	16.5256215119	32.3328670912	27.5618294749	32.6818206471	-3.5599030163	-10.4145343542	18.9235129984	27.2745861182	28.8608319109	6.3991734756	29.3133614059	23.3520414024	29.6648281897	29.5789685767	29.1125005738	35.0680956011	NA	38.0912912744	14.8604380549
773	Alcoba�a	mergulho	5053	72	1.745	10	3	0.703	29.0063037249	41.4757247595	36.9294498382	43.6529891202	5.7525494926	12.5472098865	25.8008300186	40.0260707467	41.5070190541	15.7645086628	39.7723921195	34.9900682569	41.9370172207	41.4872263118	41.0949309482	42.7423364629	NA	48.0351439569	20.9651108464
774	Alcoba�a	mergulho	5201	73	1.488	10	3	0.539	26.4428763441	39.7608233625	33.9495341615	44.0092982902	7.4006592616	7.319336442	24.4730522042	37.8890664141	39.4582387439	13.3822351293	36.3043117414	30.0459356645	40.3833827328	39.5006825546	39.4476757246	46.5849203942	NA	50.4937341603	19.373328545
775	Alcoba�a	mergulho	5252	73	2.097	10	3	0.721	25.0991893181	38.8015061432	34.5561412757	39.5020164601	-1.1080173535	4.7686944871	24.2484685578	36.6342308079	38.23102726	12.2656167791	37.6967104156	33.1137886377	38.4991688457	38.326853833	38.0021809216	38.6608437226	NA	42.7767225361	18.6456213698
776	Alcoba�a	mergulho	5260	69	0.984	10	3	0.345	24.1920731707	37.7526998889	29.0625	45.6173423457	11.7815434137	4.3064977118	22.3091595932	35.0666562433	36.5665580325	11.978293973	30.9695392449	21.7474471273	38.5127489061	36.7990550019	38.4716519904	57.0936910706	NA	53.8340619266	18.5406717391
777	Alcoba�a	mergulho	5297	79	2.091	10	3	0.653	24.6709708274	39.0317781334	34.1337916446	41.0393880433	-0.2051982493	2.2727580914	24.8956398366	37.2572751226	39.0309837431	11.3030699821	37.3131863197	32.0603022277	39.4526851406	38.9893710327	38.8612988017	40.9050815924	NA	45.1911144953	17.8979890182
778	Alcoba�a	mergulho	5343	86	2.202	10	3	0.755	29.4868301544	43.2090767046	38.2967032967	45.9043475282	2.0038620686	9.0937542376	28.5854409958	43.080730114	44.963508017	14.3829556295	42.1222763359	37.2219103641	45.1716856874	44.5485492115	44.7888194605	45.0440178404	NA	49.0237146287	19.6842425567
779	Alcoba�a	mergulho	5395	71	1.833	10	3	0.614	23.7828696127	37.670087268	32.9295774648	39.3507256337	1.1637822893	2.8717699463	23.1208088284	35.0352322636	36.6004729514	11.4207469375	35.5357414407	30.2634921987	37.1619779928	36.8035826302	36.3721300664	39.5153458345	NA	44.2208501099	18.135812647
780	Alcoba�a	mergulho	5399	78	1.776	10	3	0.52	22.8378378378	37.6058036941	31.7766497462	41.4123968707	2.4666906347	-0.8388884815	23.7313186853	35.2855482373	37.0607465787	10.0204426637	34.2898986958	27.8899633189	37.9580981939	37.1320422315	37.1044564833	43.455335774	NA	47.8874671819	17.0963068725
781	Alcoba�a	mergulho	5429	55	1.513	10	3	0.486	17.6668869795	31.8413141623	27.6237623762	31.607165168	-0.6070974389	-4.146075811	17.4285547947	26.4149727879	27.6413667986	8.248559982	28.7815504656	23.3208021208	28.4556879912	28.5344997309	27.8108376411	34.3644749865	NA	36.9079239359	16.2426593504
782	Alcoba�a	mergulho	5729	53	1.517	10	3	0.508	17.7481872116	31.6374625407	27.7175398633	30.8895331095	-0.9687491255	-3.169373731	17.1267480251	26.1480920028	27.3166102926	8.5211568319	28.8292247392	23.6879867287	28.0473323833	28.2360817702	27.3995614095	33.1520309316	NA	35.8153491848	16.4409303363
783	Alcoba�a	mergulho	6020	64	2.499	10	3	0.811	20.7699079632	34.8751384709	31.6937799043	32.2317525377	-9.5754668307	-0.8257711944	20.7080627194	30.9418280882	32.3651179856	9.7643216641	34.6894965547	30.9986994086	32.3629201762	32.8841288636	32.5631981195	33.1249090366	NA	33.2226150274	17.1633762103
784	Alcoba�a	mergulho	6201	71	1.225	10	3	0.494	28.6318367347	41.0929054209	34.6282926829	46.594700284	12.302306071	12.198970003	24.7060554346	39.4954558798	40.9551475147	15.5713511839	36.7368175257	29.8478010458	42.1137106882	40.971681673	41.3172629744	51.7413560666	NA	53.4499209508	20.8644329773
785	Alcoba�a	mergulho	6206	70	1.77	10	3	0.802	31.7175141243	43.1377767845	39.1719745223	44.6371899538	7.4211143619	18.5528696648	26.8464179074	41.9827755209	43.3321288301	18.6517499618	42.0838309616	38.0095183581	43.5912350652	43.2869935234	42.8680710804	42.8264953277	NA	48.0626362104	22.9634968097
786	Alcoba�a	mergulho	4670	48	1.626	9	3	0.748	22.0811808118	33.3569967049	30.7601683029	31.3266621067	-0.292685458	7.8785818302	19.4308943621	29.0712501992	29.9874571093	13.1176424986	32.1817714407	28.8926251313	30.2520646192	30.6924303413	29.6685956052	30.5619146224	NA	34.1297218453	19.5786341875
787	Alcoba�a	mergulho	4725	57	1.623	9	3	0.577	20.2643253235	33.72253116	29.8025298665	33.3838498474	-0.3350686271	-0.4523182136	20.1077117998	29.2291678613	30.4624672753	10.1274579685	31.4613735949	26.6210364317	31.0546898443	31.1489815034	30.3290970773	34.3508345836	NA	37.9687851692	17.4959485067
788	Alcoba�a	mergulho	4754	62	1.696	9	3	0.593	21.6780660377	35.2588132712	31.0334224599	35.6736772046	0.3146930344	0.595658297	21.7128978295	31.4532205832	32.8021724808	10.7137337445	33.0669221116	28.0730934182	33.384779131	33.312632165	32.6196192487	36.2988391853	NA	40.3950632195	17.8252242147
789	Alcoba�a	mergulho	4863	54	1.535	9	3	0.483	16.9915309446	31.3029059438	27.2074906367	30.6858158057	-1.345117396	-6.2716703036	17.9477112391	25.5914998546	26.801746109	7.8242416702	28.2623265329	22.863627332	27.6000965864	27.7618783282	26.9740176179	33.3613901874	NA	35.8866959496	15.9599614966
790	Alcoba�a	mergulho	4891	60	1.282	9	3	0.546	25.5538221529	37.5422929796	32.7911275416	39.7767775465	8.1898973141	9.2240753606	22.8782153467	34.5743867038	35.7740574678	14.4157531361	34.5438649669	29.0880425933	36.5874253675	36.1414875078	35.8351515499	42.7562243658	NA	45.0813098907	20.344240119
791	Alcoba�a	mergulho	4894	70	2.028	9	3	0.697	24.0581854043	37.7633452905	33.5940919037	38.1973302336	-1.2819159918	2.6044280953	24.3879923073	35.1197304853	36.6510936604	11.7537704022	36.483974566	31.8742502586	36.9721824225	36.865801462	36.3995722028	37.4532045595	NA	41.7420398566	18.3734289746
792	Alcoba�a	mergulho	5035	58	1.756	9	3	0.641	21.1719817768	34.4313965889	30.7699228792	33.6662731794	-1.3742439519	1.0486939751	20.7925869961	30.2538735509	31.4971311772	10.7702727923	32.7122182108	28.2795264176	31.9357600058	32.1128831817	31.2457304218	33.5563536158	NA	37.6132044307	17.917245234
793	Alcoba�a	mergulho	5043	60	1.621	9	3	0.614	22.7267119062	35.6991156635	31.6537649543	36.0487896586	1.5976462675	3.4601008891	21.8611513174	32.053141036	33.3210856777	11.8513403197	33.6303119801	28.8665585199	33.8707254387	33.8168063461	33.0961766895	36.5454948497	NA	40.5771880312	18.6161923907
794	Alcoba�a	mergulho	5051	75	1.697	9	3	0.664	29.3459045374	42.0572780664	37.0474281897	45.1861935092	6.956011234	10.8584221737	27.8586530258	40.9154206456	42.4787834398	15.6399572941	39.8917077123	34.6647755073	43.0223467859	42.3723115394	42.0970461422	44.8285744117	NA	50.2118311688	20.7987331013
795	Alcoba�a	mergulho	5087	71	1.49	9	3	0.617	29.4006711409	41.6356148879	36.4860465116	45.0833468517	9.3753907946	12.3352466623	26.9680308428	40.1771450278	41.6179373881	16.2761828915	38.9459862436	33.4766275811	42.313237919	41.6109473343	41.3618585112	46.1254635688	NA	50.5816861557	21.3332902047
796	Alcoba�a	mergulho	5175	63	1.293	9	3	0.539	26.2621809745	38.4393636915	33.3366880146	41.3553320042	8.8510472291	9.3691628633	23.7864514385	35.8037500827	37.0778423007	14.603779872	35.2247667578	29.486566755	37.9478643431	37.3580448953	37.1601472477	44.5627094004	NA	47.0055818474	20.4117710929
797	Alcoba�a	mergulho	5182	61	1.555	9	3	0.685	26.8713826367	38.554610873	34.6752767528	39.3972199108	5.6416318446	11.4527305093	24.0171630999	35.925076161	37.1215197366	15.5060326835	36.8468776386	32.4962944862	37.5739929472	37.4186133548	36.7779752995	39.2182574747	NA	43.5081737609	21.0650835561
798	Alcoba�a	mergulho	5204	72	2.112	9	3	0.708	24.1363636364	38.0182087851	33.8158995816	38.456380358	-1.9354904596	2.1552323465	24.7594004543	35.5463067399	37.1332409655	11.5964677435	36.8729964843	32.2685802617	37.4129884024	37.2957402396	36.9314015106	37.7971496274	NA	41.7343703394	18.2306664375
799	Alcoba�a	mergulho	5206	68	1.654	9	3	0.506	20.8029020556	35.2966393235	30.1017881706	37.4540863751	1.3482994002	-3.004618024	22.2978395635	31.6458485968	33.1797095417	9.4001640755	32.1094629906	26.068515342	34.0578674826	33.607671324	33.2688309366	39.8364255128	NA	43.5366023949	16.8621982871
800	Alcoba�a	mergulho	5207	73	1.516	9	3	0.591	28.4584432718	41.1998251709	35.7469604863	45.0697341287	8.4830435893	9.8813912777	26.9086340549	39.7298247144	41.2539517618	15.1296012344	38.2447700599	32.4558815895	42.0231821544	41.2262399924	41.0553142584	46.4806344487	NA	50.966641101	20.5185075232
801	Alcoba�a	mergulho	5312	77	2.795	9	3	0.954	26.2819320215	40.0364690846	36.561849711	38.6523517813	-8.5266086743	4.6807926501	26.8770246472	38.4598482571	40.1479289566	12.7808795615	40.8754250375	37.3830611354	39.8891487675	40.0931760097	41.0433457605	43.7614563373	NA	37.6647619531	18.8897242773
802	Alcoba�a	mergulho	5313	63	1.798	9	3	0.524	18.3604004449	33.1567213648	28.7183979975	33.2692399268	-2.2068621505	-6.3502778428	20.1620070531	28.4144384317	29.8494989903	8.0308240593	30.4965862929	25.0181022326	30.5551735813	30.541251761	29.8744847609	34.8133813381	NA	38.4088603721	16.0178734891
803	Alcoba�a	mergulho	5389	70	2.33	9	3	0.691	20.7596566524	35.4488191151	31.5258215962	34.497772989	-6.1660149942	-3.6311727624	22.4990799837	31.9294991753	33.5186981591	9.1871804724	34.4627872224	29.939858817	33.7394848226	33.9023510658	33.5499005693	34.9914064899	NA	37.0354491101	16.6909945653
804	Alcoba�a	mergulho	5393	80	2.21	9	3	0.795	28.778280543	42.1484886717	37.7611940299	43.620332943	0.5816794493	8.3242944614	28.66058242	41.3367689433	43.060656202	14.4965746492	41.4728844184	37.0338884638	43.1902040123	42.8375553011	42.895738945	42.5522212638	NA	46.1738175743	19.9181435953
805	Alcoba�a	mergulho	5394	68	1.234	9	3	0.583	32.1264181524	43.1428215501	37.7794970986	47.2716734048	15.0891543085	18.6981191799	27.2110292521	41.8991153099	43.1736066727	19.42930016	39.8893279596	34.1796478163	44.0024912526	43.1654999237	43.1496886026	50.1702318993	NA	52.807147648	23.561792554
806	Alcoba�a	mergulho	5423	83	2.39	9	3	0.472	16.3916317992	33.1497289388	27.8246575342	34.6367014851	-4.5909133342	-14.1745984455	21.7075852712	29.1163723258	31.0662408571	5.5227661728	30.1374345976	23.7260407259	31.8518643107	31.4338675765	31.7094371915	39.0703800602	NA	39.4033894341	14.1058252211
807	Alcoba�a	mergulho	5432	55	1.968	9	3	0.73	20.4014227642	33.5376167212	30.492081448	31.2721879287	-5.0366307221	0.6459272277	19.9723167389	28.9876645151	30.15955527	10.490506076	32.4947309782	28.7357287319	30.3880775688	30.8718052617	29.9058238525	30.3563839218	NA	34.003713384	17.7605511943
808	Alcoba�a	mergulho	5439	65	0.975	9	3	0.416	27.7333333333	39.7057326593	32.5419354839	45.63814724	14.5214117231	11.4515571029	24.3296550492	37.4992830977	38.7976433259	15.6642432931	34.3504455105	26.5567825723	40.2482017664	38.9822672471	39.9087806099	53.9412819846	NA	52.3138272999	21.0815718297
809	Alcoba�a	mergulho	5980	59	1.565	9	3	0.467	17.6057507987	32.2565730663	27.6285714286	32.7366180686	-0.543986535	-6.6706399747	19.1373041129	27.0194870955	28.3573094315	7.8237386516	28.9383563149	23.0820473232	29.2608587549	29.1827491021	28.6085841584	35.8567818182	NA	38.5151910717	15.9203313027
810	Alcoba�a	mergulho	5995	64	1.577	9	3	0.528	21.4280279011	35.3185252683	30.4807552651	36.9140504202	1.9724926756	-0.5789287173	21.9065045321	31.5714908749	32.9826029325	10.2866947911	32.3861264793	26.7078395769	33.7849674067	33.4647000264	32.991921343	39.007900607	NA	42.5819705007	17.510728564
811	Alcoba�a	mergulho	6093	53	2.065	9	3	0.489	12.5506053269	28.4877369259	25.1136729223	24.8441298471	-8.1227267942	-15.5651892719	15.278544548	20.9051511109	22.1438924097	4.776159518	25.824349751	20.8399948918	22.7159068343	23.5252510782	22.3390689733	26.6051189585	NA	28.7357687173	13.8348531691
812	Alcoba�a	mergulho	6152	58	1.84	9	3	0.661	20.8358695652	34.2162968959	30.6817073171	33.0578876542	-2.6260157193	0.3513809893	20.6476212899	29.9428215669	31.1932384414	10.4861403228	32.6924755421	28.3999312046	31.5719484898	31.8281306421	30.9359034416	32.6624260429	NA	36.6897093592	17.7261848666
813	Alcoba�a	mergulho	6159	62	1.782	9	3	0.547	19.0314253648	33.5035821727	29.2123893805	33.4677322404	-1.9682243077	-4.7116808929	20.3512990261	28.9164768419	30.3139606684	8.61916344	31.0460856057	25.779943929	30.9617207388	30.9815592896	30.2640248953	34.6334943074	NA	38.3761508258	16.4248560131
814	Alcoba�a	mergulho	6162	38	1.546	9	3	0.598	14.6985769728	27.5033784422	25.3224368499	23.2820787246	-5.6140221288	-4.0677711217	13.9650561542	20.5770851771	21.3731481916	7.7734463607	25.3348436418	21.8302005157	21.7578068779	22.6786685411	21.2561261615	23.8835579937	NA	26.2946209255	15.8390089687
815	Alcoba�a	mergulho	6208	64	1.99	9	3	0.813	26.1467336683	38.4975990476	35.0681564246	37.9496251588	-0.4899036511	8.7353038024	24.5733104387	35.9017288125	37.2092636779	14.3443743253	37.8800950258	34.1363338738	37.3628609785	37.4730240853	36.8935362139	36.3313049442	NA	40.5166592401	20.2159307053
816	Alcoba�a	mergulho	4585	55	1.77	9	3	0.522	16.2203389831	30.9439834044	27.178343949	29.3078028103	-4.1677860087	-8.2734129252	17.7076451829	24.9971646734	26.2471824802	7.1514758903	28.3982552067	23.3680045027	26.8778796399	27.2513770285	26.2712981964	30.727337187	NA	33.8718924755	15.4928961078
817	Caravelas	mergulho	6051	38	1.242	9	3	0.267	8.1690821256	24.5620286244	21.1573896353	20.716219626	-3.4416537751	-21.3072386134	10.9892744635	14.0811395951	14.9732757763	2.9135291562	19.265592911	12.9142238196	16.2146055589	17.1169824347	16.3663602722	27.6094995842	NA	26.0203015415	12.3945086432
818	Caravelas	mergulho	6335	45	1.484	9	3	0.672	20.3773584906	31.8034087468	29.1900311526	29.6832800162	0.0089607605	5.7263367428	17.9138730736	26.9782646735	27.8460442536	11.9781599664	30.1917428799	26.6913947068	28.2114561672	28.6755491351	27.6132079383	29.8348258962	NA	32.8274739323	18.7888911007
819	Caravelas	mergulho	6348	41	1.025	9	3	0.457	18.28	29.8517347995	26.5418181818	28.9125617961	4.25166476	3.1941358867	15.7012025971	24.3349618498	25.1333068013	10.6339835423	26.75197133	21.9573397872	25.9246776039	26.1244514842	25.6047222084	33.2098909595	NA	32.8828005345	17.8254123471
820	Alcoba�a	mergulho	4668	50	1.742	8	3	0.81	23.2491389208	34.421417682	31.8677042802	32.3727107341	-0.7567750828	7.8479739363	21.6779307967	30.492934448	31.4404747844	13.9111468736	33.581210418	30.4652462129	31.6248234777	32.0634106686	31.1007653438	31.058710736	NA	34.8138727581	20.1187995616
821	Alcoba�a	mergulho	4733	60	1.393	8	3	0.521	22.4407753051	35.5126949685	30.7627829003	37.1989210726	4.374502777	1.6644712403	22.9891516545	31.7921191251	33.0664648435	11.6032810189	32.4435740422	26.8335889803	33.9086598432	33.5766630519	33.1564510387	40.0855995327	NA	42.7616931461	18.4498063856
822	Alcoba�a	mergulho	4736	54	1.547	8	3	0.653	22.7937944409	34.8614027872	31.434298441	34.2844715774	1.8899650685	4.8592448376	22.0507304035	30.9378509483	32.02277621	12.7818783015	33.1121808054	28.9505960398	32.4745632157	32.6179205109	31.7603160641	34.4778202702	NA	38.1580572743	19.3208524653
823	Alcoba�a	mergulho	4869	61	1.28	8	3	0.547	26.06796875	38.0262291596	33.1731481481	40.5047575802	8.7160783147	8.4428251862	24.868277761	35.2276904442	36.4450905036	14.7392844156	34.9785412894	29.456671221	37.2699311071	36.7728251519	36.5050444458	43.5253194767	NA	45.8861030987	20.5443707685
824	Alcoba�a	mergulho	4882	64	1.731	8	3	0.652	24.1062969382	37.1229214926	32.990202482	37.7691792175	1.5930861314	3.4864534451	24.6729339313	34.0664512443	35.4219727093	12.5235764188	35.33018536	30.6340914686	35.8950574177	35.770936033	35.1208375908	37.5489332833	NA	42.0886601113	18.9983378357
825	Alcoba�a	mergulho	4892	69	1.782	8	3	0.774	29.9696969697	41.781789328	37.7787610619	43.082848541	5.7170436642	12.7581439978	28.7994009781	40.2680094867	41.6325541977	17.1310437298	40.6331420867	36.4440791067	41.9217305586	41.6571056227	41.1909246761	41.500086985	NA	46.6456446346	21.9642162963
826	Alcoba�a	mergulho	5034	60	1.419	8	3	0.571	24.1437632135	36.6229837116	32.1739130435	38.0749028443	5.2414467237	5.0445342436	23.833539544	33.329962011	34.5647668975	13.1115346298	34.0048688797	28.8350842393	35.2739365709	34.9929429196	34.4809641872	39.9469856581	NA	43.162184451	19.4631818303
827	Alcoba�a	mergulho	5052	65	1.538	8	3	0.491	20.7509752926	34.9665475712	29.7869955157	37.1043565548	2.2353960213	-3.2613571494	23.0983108871	31.0938948663	32.5455232255	9.6486029409	31.5946795944	25.5068654997	33.4812267793	33.0439452813	32.7150595633	40.139169767	NA	43.2809230501	17.0718669284
828	Alcoba�a	mergulho	5112	70	1.506	8	3	0.632	29.3758300133	41.494653569	36.539050536	44.5891003652	9.0583891439	11.2963641404	28.4663437779	39.9539798187	41.3647132092	16.4085748545	38.9988689409	33.7197900746	42.0102908972	41.3827105729	41.0739307428	45.3107884905	NA	49.8499016017	21.4500729168
829	Alcoba�a	mergulho	5173	57	1.412	8	3	0.594	23.9787535411	36.0761693565	32.0280528053	36.8472378369	4.9166634679	5.9598620542	23.1503040843	32.5852594361	33.7325217791	13.415844082	33.7413141614	28.9546885355	34.3593828152	34.2222665882	33.5979227773	38.3066685205	NA	41.4846734766	19.7152261741
830	Alcoba�a	mergulho	5203	67	1.884	8	3	0.635	22.5822717622	36.4260789372	32.140736342	36.9590209909	-0.7373085811	-0.3781307415	24.3541846631	33.1937776508	34.6681767704	10.8892997064	34.6280953677	29.7305934378	35.1368434404	35.0233532521	34.4316732783	36.8138457397	NA	41.2460996563	17.8608343104
831	Alcoba�a	mergulho	5205	65	1.448	8	3	0.599	26.8888121547	39.1325248471	34.3870192308	41.5133059528	7.4338040437	8.4559655566	26.1993908092	36.7578005129	38.0775156166	14.875494383	36.5447108841	31.2870662366	38.7685401869	38.2919715657	37.8980513186	42.9289383319	NA	46.7408745577	20.5504457201
832	Alcoba�a	mergulho	5209	67	1.743	8	3	0.767	29.4830751578	41.1760881488	37.2709008425	42.2736514769	5.6920443192	12.6084638468	28.1433360696	39.4315794696	40.7465360341	17.0009610192	39.991297741	35.8538111668	41.0500580753	40.8312661683	40.3090871403	40.8292525503	NA	45.8600836716	21.933407651
833	Alcoba�a	mergulho	5246	68	1.908	8	3	0.886	31.5765199161	42.7617913356	39.2786885246	43.2650551462	5.2876623893	16.138591486	29.625063139	41.4345457868	42.7243728574	18.8768843504	42.3123396911	38.7632357029	42.8348548641	42.729557986	42.336372997	41.0605923859	NA	45.7203222247	23.1820843492
834	Alcoba�a	mergulho	5253	71	1.923	8	3	0.818	30.2017680707	42.2010980196	38.2925130586	43.2246636166	4.1641193897	12.4604159724	29.3770723283	40.8807562151	42.3013122184	17.0238574682	41.4207965003	37.4003699008	42.489380044	42.2713602931	41.9035691403	41.29689651	NA	46.2229409768	21.8330339758
835	Alcoba�a	mergulho	5257	64	1.63	8	3	0.714	28.0343558282	39.7693227806	35.8153846154	40.843361645	5.8078319482	11.0410334612	26.7259021254	37.554837968	38.8143066269	16.1160416644	38.2329674007	33.9139731446	39.2172455536	39.0100357866	38.4187716234	40.1339812845	NA	44.8395580119	21.4117122875
836	Alcoba�a	mergulho	5310	64	1.701	8	3	0.617	23.214579659	36.5221561216	32.2238507662	37.3438689103	1.4336908454	1.7714716371	24.1860465691	33.2472158206	34.622250667	11.7592562166	34.4537497647	29.5126682012	35.1725752424	35.0126716541	34.3806701234	37.6337956764	NA	42.0069991337	18.4895162113
837	Alcoba�a	mergulho	5314	62	2.237	8	3	0.691	19.1515422441	33.5832427342	30.1237113402	31.4605438596	-7.3021939497	-5.4723369355	21.4162918703	29.0342089384	30.4297307257	8.7102405165	32.5370444398	28.3206080208	30.6545311407	31.0895186358	30.3710855098	31.4624308166	NA	34.0094253601	16.485960069
838	Alcoba�a	mergulho	5390	75	1.885	8	3	0.665	26.4588859416	39.9740859704	35.178041543	42.1646191897	2.6172755388	4.4282955471	27.9311527096	38.2684920691	39.8954829431	13.155128114	38.1436475464	33.0318717648	40.3582553007	39.8862750541	39.5774153327	41.5921788441	NA	46.6940252122	19.1784032619
839	Alcoba�a	mergulho	5397	70	1.692	8	3	0.568	23.4988179669	37.3708458846	32.3324396783	39.6641182932	2.597207311	0.4585633096	25.4323430346	34.5902010181	36.1324271151	11.3007716674	34.6985464908	29.0542044429	36.8516699264	36.3729125012	35.9969689109	40.8034031339	NA	45.2368321518	18.0766244438
840	Alcoba�a	mergulho	5425	57	1.435	8	3	0.455	18.0731707317	32.3341115057	27.6396761134	33.0937582479	0.8603899895	-6.0675343793	20.2322217476	27.1469715266	28.4220914979	8.3651023421	28.8268792792	22.8866006758	29.386171868	29.2512958287	28.7667908518	36.9360816271	NA	38.9547249101	16.3058172638
841	Alcoba�a	mergulho	5426	59	1.638	8	3	0.614	22.115995116	35.1704896532	31.2280945758	35.2106915332	0.853222455	1.3889964102	22.6726677157	31.3072766634	32.559288274	11.4524543408	33.1441448072	28.4450939713	33.0939453089	33.1052888174	32.3382203859	35.6554032676	NA	39.63829856	18.3627800017
842	Alcoba�a	mergulho	5636	59.5	0.996	8	3	0.385	22.999497992	35.8096969065	29.1802763819	40.3421381463	9.9164761405	2.9637472726	23.0161806201	32.2054776877	33.4523003916	12.1579952917	30.6257166346	23.0038853666	34.9193265731	33.9439966544	34.6926455061	48.8251148419	NA	46.9297566566	18.8296065581
843	Alcoba�a	mergulho	5648	62.5	1.786	8	3	0.785	27.4706047032	39.1743975025	35.6762295082	39.2220411403	3.0987968722	10.5654913281	26.2671280378	36.7553170541	37.9828077758	15.8280354821	38.2250206	34.4020312158	38.2297338283	38.2287386998	37.5794146647	37.7077649846	NA	42.3665251649	21.2513983849
844	Alcoba�a	mergulho	5716	47	1.216	8	3	0.489	18.9004934211	31.3850993201	27.6801181102	30.8644956286	2.7057094005	-0.2139738389	18.5814226314	26.0976628187	27.0652196518	10.2597072398	28.398584247	23.4107452621	27.8466992075	27.9784156474	27.3286424537	34.3987879408	NA	35.4373575438	17.6341578255
845	Alcoba�a	mergulho	5721	56	1.566	8	3	0.562	20.0970625798	33.48507038	29.5402635432	33.2153687099	0.1378347259	-1.5736303637	21.0444579914	28.8914405578	30.0991676456	10.1074624818	31.0833557479	26.1739868906	30.731220848	30.8131867513	30.010206174	34.5506536595	NA	37.9161986133	17.492599593
846	Alcoba�a	mergulho	5728	60	1.374	8	3	0.519	22.6637554585	35.6580702545	30.8688245315	37.4567749196	4.7736786446	2.1070386615	23.0938778498	31.9957705435	33.265133127	11.7965427885	32.5459662988	26.9039185153	34.1197559806	33.7640160873	33.3717778303	40.4778052942	NA	43.0449885821	18.579429796
847	Alcoba�a	mergulho	5808	52	1.922	8	3	0.747	20.2101977107	32.9763048496	30.1649245064	30.361174193	-5.0868913961	0.2992071111	20.4289217857	28.2451564879	29.3322707358	10.7226194459	31.9627762312	28.4235585357	29.5418414653	30.1014058712	29.061797584	29.3438028956	NA	32.9453689475	17.9398714372
848	Alcoba�a	mergulho	5831	42	1.749	8	3	0.644	15.4648370497	28.6579253812	26.3060038735	24.4909434678	-7.0736002678	-5.654320468	15.9996718225	22.0308954573	22.928297224	7.9128695486	26.8505775825	23.3222336371	23.2439962507	24.1515359763	22.7418443191	24.3932104453	NA	27.3431481835	16.0032391729
849	Alcoba�a	mergulho	5835	61	1.374	8	3	0.533	23.6630276565	36.4445700465	31.629471891	38.4563354805	5.5912057722	3.7083621595	23.7802755507	33.0930322648	34.369348565	12.5385166598	33.4067609191	27.8170320327	35.2005580651	34.8002734702	34.4255783003	41.2558786208	NA	44.001027725	19.0613447548
850	Alcoba�a	mergulho	5896	54	1.201	8	3	0.547	24.5945045795	35.9657685831	31.7862137862	37.203878346	8.0943682434	8.6302998375	22.6360383208	32.4949255572	33.5324111003	14.5131941737	33.194902001	28.1785609789	34.2804362414	34.0407624563	33.6341821395	40.2429982336	NA	41.8862510688	20.5013892152
851	Alcoba�a	mergulho	5898	50	0.717	8	3	0.36	25.1046025105	35.5019620497	29.2843326886	38.9721435906	15.1753392252	11.8961143573	21.1180530682	32.0431001155	32.9375894205	15.8151850404	30.5191823816	22.9649408132	34.2872128883	33.4709374111	34.4993570549	46.8202233186	NA	43.5259456785	21.430146352
852	Alcoba�a	mergulho	5993	48	1.909	8	3	0.533	13.4017810372	28.4535140819	25.4558221182	24.5006276329	-7.8798632538	-12.9765145751	15.856286552	21.057881551	22.1593364634	5.6957665025	26.0590315849	21.5812856374	22.6456741951	23.5247598931	22.1775697919	25.4859746437	NA	28.1271600237	14.4998943363
853	Alcoba�a	mergulho	6100	78	1.845	8	3	0.719	30.3967479675	43.1410490084	38.2990881459	46.0233392445	6.0894672903	10.5474589292	30.663850936	42.4412143072	44.0699880899	16.1561917647	41.4771720171	36.5387656406	44.4644510845	43.8537516908	43.6448166505	44.7614908672	NA	50.3676130895	21.049020539
854	Alcoba�a	mergulho	6129	50	1.09	8	3	0.434	19.9082568807	32.4758277542	27.8876404494	33.5310631477	5.4394561184	0.5590356335	19.6215910149	27.5860182348	28.6201085956	10.7350247065	28.740233098	22.839356548	29.6476033123	29.4341075697	29.2555346863	39.0301483216	NA	38.7534489107	17.9566389112
855	Alcoba�a	mergulho	6133	38	1.474	8	3	0.664	17.118046133	28.5932797806	26.5557299843	25.0434273934	-3.0945026067	0.8596535284	16.0269247392	22.7050514875	23.4402637426	10.0271490766	26.8248681945	23.7074106169	23.7594681396	24.5221813628	23.2523937471	25.2538538045	NA	27.7425210956	17.345647682
856	Alcoba�a	mergulho	6138	59	1.208	8	3	0.338	16.5082781457	31.547533036	25.3392857143	34.6686990581	3.0237894344	-9.8347098379	20.045295164	25.9194076901	27.2728197405	7.0260972179	26.2059411662	18.5205030123	28.8433254632	28.1813785219	28.6570591144	43.2239608583	NA	42.0816762605	15.3769087639
857	Alcoba�a	mergulho	6141	62	1.409	8	3	0.731	32.1660752307	42.2143777663	38.4466501241	43.8075452552	12.6810243968	19.9452631899	28.1497959185	40.5827539551	41.6610699463	20.7137213832	40.5747532111	36.5175212384	42.0839951617	41.7781216126	41.2931093403	43.6665139829	NA	47.6453912565	24.6516252415
858	Alcoba�a	mergulho	6148	51	1.287	8	3	0.407	16.1282051282	30.4065585283	25.9034038638	30.4940050447	0.712478512	-8.0617699721	18.1395328433	24.2481240009	25.3897539338	7.4517097796	26.4940192632	20.4244251155	26.4545748481	26.464414696	26.0271756791	35.6816226536	NA	36.2346700132	15.7182097016
859	Alcoba�a	mergulho	6156	57	0.805	8	3	0.38	26.9068322981	37.9315391742	31.0082644628	42.8053446035	15.7935560045	11.9232301308	23.6867744552	35.1022244588	36.171184411	16.2634308632	32.56424607	24.6740951608	37.6222454678	36.5380292018	37.6521157567	51.4156944571	NA	48.3261558524	21.661388885
860	Alcoba�a	mergulho	4571	55	0.975	8	3	0.479	27.0205128205	37.6436077502	32.6	40.4632904006	13.5222450353	13.1732938853	23.5611911392	34.7554389846	35.7567305295	16.7754791623	33.9727888592	28.0572638363	36.7433767691	36.1498105099	36.32287111	45.8534901375	NA	45.3621052237	22.0481537512
861	Alcoba�a	mergulho	4581	43	1.216	8	3	0.536	18.9539473684	30.6314329411	27.6062992126	29.1920996278	2.3502200306	2.123271747	17.7529571782	25.3344426721	26.1775244448	10.9418846342	28.1344022683	23.8890391125	26.7924680833	27.1136421822	26.2785124203	31.7114633331	NA	33.0187240545	18.0655530351
862	Caravelas	mergulho	6063	34	1.37	8	3	0.594	14.7416058394	26.5697104188	24.7145299145	22.3854235758	-3.8961262455	-2.5152545984	14.0041633977	19.8195782651	20.4926427487	8.416501345	24.329321967	21.1339569135	20.8736323257	21.7741272599	20.421873881	23.3628964199	NA	25.1522391569	16.1351601569
863	Caravelas	mergulho	6175	45	1.505	8	3	0.567	16.9534883721	29.9683735236	27.030651341	27.4609389195	-2.6221017358	-3.6614333845	17.3191321495	23.956394264	24.9094112968	8.8088932564	27.7064910964	23.5406497257	25.4257363149	25.9855553851	24.8356987147	28.6422580521	NA	31.259549598	16.6401213695
864	Caravelas	mergulho	6341	44	1.54	8	3	0.589	16.8285714286	29.7239411345	26.9671641791	26.8622560057	-3.3198282064	-3.4481747592	17.0687459603	23.6532244273	24.5793669168	8.8328561468	27.6116653726	23.6566052966	25.0399878877	25.6730526155	24.4601529947	27.6711415504	NA	30.4109459012	16.6491179891
865	Caravelas	redagem	5116	43	0.896	8	3	0.398	19.1004464286	30.7067876564	26.5431034483	31.0876371881	6.8466723057	2.4710776689	17.5400126493	25.4607285569	26.2999194968	11.0835436468	26.8946897307	21.1210232698	27.3285032885	27.2255396568	27.2126300166	37.1459575177	NA	35.4373787897	18.1612517052
866	Alcoba�a	mergulho	4653	46	1.31	7	3	0.451	15.8366412214	29.5295548833	25.8792792793	28.1335254366	-0.5452438768	-7.8130361766	18.1830467715	23.1041040572	24.1098943514	7.7459376809	26.2542767159	21.0537610593	24.9414111739	25.2699983593	24.4620022388	31.8481499766	NA	32.9499245388	15.9196730333
867	Alcoba�a	mergulho	4654	43.5	1.121	7	3	0.489	18.9754683318	30.7484228793	27.3740499457	29.9077840785	3.7038243792	0.4603167475	19.1721663707	25.4570440265	26.3151675292	10.8779770984	27.8529399517	23.1499982416	27.057668415	27.247648647	26.61888837	33.5533133573	NA	34.03126833	18.0286164468
868	Alcoba�a	mergulho	4655	58	1.526	7	3	0.594	22.5766710354	35.3303470524	31.2911010558	35.7329993416	2.4805013483	1.4387866733	24.2011155722	31.5353675283	32.7471141783	11.9904651963	33.0769017213	28.2590578637	33.3488791539	33.2876111045	32.5805629554	36.7755514328	NA	40.3840923994	18.7382732386
869	Alcoba�a	mergulho	4658	42	1.369	7	3	0.795	24.3900657414	33.1455958514	31.1976047904	31.3826741898	5.9254175102	13.9443795682	21.673817909	29.5675922823	30.2167976034	16.939780577	32.0961798092	29.5499694018	30.4444881734	30.8172369801	29.9530193195	31.0315911126	NA	33.6064084016	22.1388199748
870	Alcoba�a	mergulho	4663	52	1.274	7	3	0.541	22.0816326531	34.0962114006	30.1601489758	34.4804628847	4.8392500716	2.920308094	22.6632766806	29.9076319708	30.9490103054	12.4324389826	31.4143640833	26.5110614426	31.6673803776	31.6097168117	31.0211706384	37.1805334014	NA	39.1160223136	19.0997486888
871	Alcoba�a	mergulho	4664	47.5	1.114	7	3	0.505	21.5327648115	32.9485582901	29.1766958425	33.1483952844	6.2398966213	3.9727651956	21.3091247853	28.4970012525	29.4123580859	12.6665338119	30.0539789583	25.1537537037	30.1826764358	30.1530804309	29.6899514968	36.8636779966	NA	37.4940473189	19.2701957641
872	Alcoba�a	mergulho	4672	46	1.264	7	3	0.571	20.7800632911	32.2288683943	29.0657894737	31.2800221391	3.438520402	3.1317810462	20.66351181	27.5349060655	28.4233269607	12.1951551365	29.9439497651	25.7428274209	29.0016710545	29.2209804096	28.4183967405	33.28672766	NA	35.1444468811	18.9433926769
873	Alcoba�a	mergulho	4679	78	1.508	7	3	0.675	34.9137931034	46.4487947673	41.0626911315	51.0356747737	14.2593781379	17.0349963322	35.0093195797	46.4136586477	47.9287859162	20.3640313325	43.8130115783	38.3963621048	48.5467069489	47.6114443556	47.5140090446	51.1452138787	NA	56.4387122381	23.83476896
874	Alcoba�a	mergulho	4722	44	1.337	7	3	0.624	20.5355272999	31.6716017108	28.9498680739	29.9860609282	2.1020114077	3.7235773498	20.1258470901	26.8983546491	27.7300721694	12.3181632187	29.7708967321	26.0815118209	28.182152689	28.5543350263	27.5996866667	31.0312374555	NA	33.3562935928	19.0095755382
875	Alcoba�a	mergulho	4742	52	1.105	7	3	0.561	26.4	36.6804144481	32.764640884	37.9027201978	11.1009329365	11.8763321981	24.6226799411	33.5643978518	34.4860647213	16.7554342335	34.0644280987	29.3556034137	35.1844411576	34.942393953	34.6101107442	40.9854618715	NA	42.095610136	22.0704567055
876	Alcoba�a	mergulho	4818	48	1.276	7	3	0.436	16.4012539185	30.1480855423	26.1412639405	29.4844430551	0.5018601116	-7.3926156996	18.932678278	23.991705619	25.0436688357	7.9816967929	26.6508600134	21.1163885977	25.9647594026	26.1349341942	25.5009386134	33.8204835988	NA	34.6372106799	16.0855244727
877	Alcoba�a	mergulho	4852	77	1.569	7	3	0.468	22.9674952199	37.6208942793	31.1585098612	42.6860558625	4.7756943345	-3.2507978481	28.2412958672	35.2533026018	36.9994193653	10.203588719	33.4053002197	26.3545046716	38.1725989618	37.0903039504	37.3200883442	46.7106676034	NA	50.2070500433	17.2323561187
878	Alcoba�a	mergulho	5044	62.5	0.984	7	3	0.392	24.8983739837	37.4615837132	30.4081632653	42.8778926944	11.8343147538	4.2698515464	26.4696451787	34.4942022596	35.7865030987	13.4305419384	32.0560359716	24.1934316644	37.2960495182	36.1321712845	37.0435366347	51.6089903125	NA	49.6611114442	19.6329613199
879	Alcoba�a	mergulho	5046	63.5	1.038	7	3	0.39	23.8583815029	36.894600691	29.8627684964	42.2856256226	10.3716185337	1.9648950061	26.2405265858	33.7459036806	35.0921681506	12.3740627802	31.4999940547	23.644927473	36.6165482242	35.4630014732	36.3108622437	50.9437298101	NA	49.370052376	18.9078340065
880	Alcoba�a	mergulho	5109	60	1.06	7	3	0.45	25.4716981132	37.4887509689	31.6279069767	41.3420305979	11.1266519902	6.3037570734	26.1062020185	34.5025878533	35.7043598672	14.3384357837	33.1999817831	26.5096126462	36.8829122016	36.0751616066	36.3983562555	47.66040473	NA	47.3425095468	20.2918491751
881	Alcoba�a	mergulho	5176	56	1.389	7	3	0.671	27.0525557955	37.8468984497	34.2607232969	38.4467371016	7.8388921309	11.1544953721	26.1189902839	35.0047420782	36.0374499427	16.6068226763	36.0404397697	31.9026728582	36.5164759729	36.4145171647	35.7746453439	38.9893967881	NA	42.3710957967	21.9155759631
882	Alcoba�a	mergulho	5227	63	1.753	7	3	0.677	24.3302909298	37.1478213509	33.207340631	37.4642211889	1.311395005	3.0216414284	26.1303277649	34.0799123866	35.4005885878	12.8536431721	35.5639747362	31.0861796398	35.8157566625	35.7606219785	35.0727320671	36.9293583655	NA	41.4793308007	19.2372070123
883	Alcoba�a	mergulho	5232	61	2.132	7	3	0.925	26.4657598499	38.2878446811	35.385610766	36.7297223789	-2.5428734359	7.8192196812	27.0508274206	35.5739214211	36.7810197801	15.1169704788	38.2555065544	35.1169833038	36.7806621514	37.0933575383	36.6063545791	35.1283998076	NA	38.170059363	20.800560275
884	Alcoba�a	mergulho	5235	62	1.628	7	3	0.648	24.6781326781	37.2484336675	33.1764705882	37.9806604672	3.0702533189	4.0306461615	26.1542767644	34.1994085549	35.481874333	13.3041290968	35.3625751372	30.7177746448	35.9828996343	35.8471604393	35.1854679764	38.0282715846	NA	42.3718060425	19.5575063353
885	Alcoba�a	mergulho	5256	70	1.563	7	3	0.742	33.2309660909	44.1997424229	39.8826118855	46.6820818379	11.6409209776	16.8664195767	32.4806078188	43.2657963113	44.5732803757	20.1623230583	42.5110441414	38.0571482989	44.9891550284	44.4937503984	44.1131809805	45.8077284077	NA	50.886759431	23.9979835625
886	Alcoba�a	mergulho	5311	64	1.778	7	3	0.771	27.7525309336	39.5794524694	35.9214195184	39.9489026777	3.5635508241	9.0930560185	28.3053522389	37.310589532	38.577439925	15.8462847082	38.5269861959	34.5566933819	38.8508647832	38.7827163043	38.1679477977	38.5062055996	NA	43.2823338999	21.2287871287
887	Alcoba�a	mergulho	5334	57	1.508	7	3	0.576	21.7718832891	34.6777915133	30.6360856269	34.9534457888	2.052082667	0.2268859884	23.5624100213	30.6155599274	31.8159915275	11.4173499938	32.302829716	27.4086243673	32.4499562385	32.4164438034	31.6986466161	36.3024570694	NA	39.6878149443	18.3648508794
888	Alcoba�a	mergulho	5386	68	1.01	7	3	0.518	34.8752475248	45.0475140486	38.8444444444	50.4986893372	20.8974432751	20.6407985424	32.2043723888	44.1805388485	45.3753139172	22.2856492516	40.7455022995	34.1631424715	46.4384271425	45.3099253127	45.8194781346	55.9618563346	NA	56.1712616795	25.5551872614
889	Alcoba�a	mergulho	5440	57	1.099	7	3	0.391	20.279344859	33.7320482513	27.8609566185	36.8283364958	6.326017347	-2.727940823	23.0013439064	29.2431568048	30.4761441165	10.1400016895	29.036080014	21.9612262941	31.8160101436	31.1617551178	31.4885877126	44.232126009	NA	43.2955647843	17.5043991712
890	Alcoba�a	mergulho	5449	73	1.091	7	3	0.574	38.4069660862	48.3025128187	42.2469135802	54.0596884468	23.3393984256	24.912545837	35.1563209656	48.2169423983	49.4704171107	24.9659623201	44.2978722803	38.0560720057	50.4075398756	49.2332882485	49.609398592	58.1552873179	NA	59.7187782432	27.2428931496
891	Alcoba�a	mergulho	5639	54.6	1.373	7	3	0.645	25.6496722505	36.7218957502	33.126172208	37.1251445482	6.7050468535	9.008478099	25.0809260637	33.5194728538	34.5469039569	15.4533971068	34.7813933621	30.5415819705	35.0616394301	35.0006143037	34.3342155648	38.0134226723	NA	41.1516664393	21.1397019276
892	Alcoba�a	mergulho	5644	62	0.717	7	3	0.338	29.2273361227	40.265429303	31.2108317215	47.4827691928	19.3303668933	12.6774163138	27.9266487447	38.1478738013	39.3117169809	17.6499310363	33.3254054556	23.6033947386	41.1472581286	39.5096434692	41.5362686678	58.1515210384	NA	53.5129329118	22.5107753332
893	Alcoba�a	mergulho	5670	45	1.676	7	3	0.782	20.9964200477	32.1351969641	29.8577235772	29.3926291976	-2.1101627503	4.1772428166	20.7243913297	27.5047542903	28.355536402	12.5922856997	31.079037958	28.0884053708	28.5601340848	29.1458683737	28.0465448292	28.4104249626	NA	31.7983810619	19.2060379121
894	Alcoba�a	mergulho	5672	77	1.435	7	3	0.602	32.3024390244	44.4242386823	38.5538461538	49.5497627601	12.9446809897	12.8543747488	33.3843827673	43.9397381411	45.4918219982	18.039192587	41.1290466705	35.1105622185	46.30750296	45.2545906371	45.2754061591	51.2388375848	NA	55.7151390043	22.3186213311
895	Alcoba�a	mergulho	5717	46	1.51	7	3	0.708	21.5682119205	32.6592302396	30.0824427481	30.7024515944	0.7378822135	4.8767549876	21.173845508	28.2048958077	29.0716536057	12.9776990375	31.2466159426	27.8893577731	29.3943955556	29.8214306911	28.796428499	30.491934722	NA	33.6875686752	19.4759557989
896	Alcoba�a	mergulho	5733	55	1.523	7	3	0.6	21.667760998	34.3231587494	30.582010582	34.0627697873	1.5250225492	0.7927011346	23.0906348536	30.1372296904	31.2802263042	11.6008748951	32.1881587427	27.601494456	31.8404207539	31.919731588	31.1099389568	34.9806417042	NA	38.4293659615	18.5107509891
897	Alcoba�a	mergulho	5818	42	1.216	7	3	0.471	16.2680921053	29.0618079165	25.8681102362	27.2240354772	0.2832235138	-4.9768702438	17.5359647248	22.7632471998	23.6425901389	8.6114130519	26.0380749676	21.3202955404	24.3817281597	24.7946352104	23.9401195045	30.6737461832	NA	31.446793597	16.4775577455
898	Alcoba�a	mergulho	5825	50	1.578	7	3	0.573	18.1558935361	31.4553246558	28.1204644412	29.7348655568	-2.0593580326	-4.4414977714	20.131164928	25.9924224475	27.0662517813	9.2034299668	29.2416269627	24.7980306582	27.6067202508	27.9986932579	26.9605287145	30.7491076479	NA	33.8406018561	16.9170939183
899	Alcoba�a	mergulho	5826	62	1.476	7	3	0.565	23.7330623306	36.6216705103	32.0141065831	38.2443940383	4.4157842046	2.234330351	25.6662665051	33.3477632244	34.6523237114	12.4639062396	33.9440812977	28.6220554326	35.3791210847	35.0599852209	34.5642297286	40.0264948136	NA	43.5227652715	18.9943788667
900	Alcoba�a	mergulho	5830	52	1.648	7	3	0.703	22.182038835	34.1562965995	31.1160220994	32.7266020596	-0.1483040415	3.1285442428	22.7689011641	29.9953852293	31.0341922011	12.5270279864	32.7761535469	29.0265010403	31.3711270211	31.689455482	30.7234027006	32.2079300958	NA	36.0240657559	19.1640560938
901	Alcoba�a	mergulho	5838	61	1.513	7	3	0.558	22.4970257766	35.6777248609	31.1789794364	36.8741330771	2.9867185637	0.2171582622	24.7788125983	32.0305391704	33.3331196004	11.5234550716	33.0319407769	27.7416622899	34.0508879174	33.8208955194	33.2576345515	38.5932327779	NA	42.0951763473	18.3813460123
902	Alcoba�a	mergulho	5891	61	2.105	7	3	0.957	27.7325415677	39.1209698057	36.2923884514	37.7087933689	-1.1787298659	10.2457245176	27.8327126695	36.6644352584	37.8377745206	16.3451331415	39.1715346298	36.16420712	37.8211927737	38.103978894	37.653503966	35.9533556596	NA	39.0548933248	21.6378860497
903	Alcoba�a	mergulho	5972	60	1.446	7	3	0.744	30.8713692946	41.0091483244	37.4638844302	42.058488233	10.86320614	16.7291498431	29.0212753501	39.0638510219	40.1151011871	19.7697113666	39.5479762858	35.6764062536	40.4973100358	40.3023724821	39.7379215396	41.666447057	NA	45.6806142359	24.040960105
904	Alcoba�a	mergulho	6158	50	1.304	7	3	0.57	21.8558282209	33.6100118222	30.0543478261	33.3607499899	4.0829080739	3.3908755739	22.1094222641	29.2998961979	30.2850657314	12.5464975587	31.2371155133	26.7306881052	30.907209421	30.982662838	30.2623059645	35.3906455509	NA	37.5969536872	19.1871045256
905	Alcoba�a	mergulho	4463	64	1.889	7	3	0.993	33.643197459	43.5480965037	40.6583777383	43.4512221923	7.5521950035	20.123766423	31.8194284692	42.2491454424	43.3489531874	21.8568474425	43.4796283408	40.5809386366	43.3719804211	43.3933386168	43.0139694926	41.1003288647	NA	45.1892457617	25.3986172065
906	Alcoba�a	mergulho	4549	53	1.682	7	3	0.607	19.1266349584	32.4727994865	29.0627530364	30.9476788727	-2.3633756212	-3.5957349958	21.2315273473	27.4421849077	28.5829692283	9.6553923288	30.5282850331	26.1471440054	29.06135604	29.4068131458	28.3990252408	31.3387763729	NA	34.9088666933	17.2109293878
907	Alcoba�a	mergulho	4569	55	1.468	7	3	0.742	27.7997275204	38.1269745786	34.9605678233	38.1492556355	7.4724163298	13.1508157778	26.360411321	35.3994485035	36.3779407207	17.5914953564	36.8000082219	33.1755313825	36.7264798578	36.7421071362	36.0285826216	37.7345591561	NA	41.4853587864	22.616646717
908	Caravelas	mergulho	3148	32.7	1.32	7	3	0.537	13.3029545455	25.6898317551	23.8213392857	21.1750745685	-4.3422859515	-6.8540037486	13.9607029828	18.2934965893	18.9629479222	7.2774654963	23.0708048767	19.6471491196	19.4128029207	20.3908591325	19.0008323556	22.784271423	NA	24.1248526839	15.3318007228
909	Caravelas	mergulho	5607	39.5	1.301	7	3	0.591	17.9435049962	29.3395735679	26.9250681199	26.7674837848	0.0772306524	0.4362554846	17.8056709789	23.7293833736	24.489561598	10.5699166798	27.2307746131	23.6436453375	24.9487741193	25.506846097	24.4347912851	28.1490122065	NA	29.9797683173	17.7491678571
910	Caravelas	mergulho	5905	37	0.829	7	3	0.489	21.8250904704	30.3895189725	27.8108108108	29.7309634821	10.7154830891	11.8904652524	18.4450935403	26.3119979134	26.8729245685	15.3181114231	27.9525827665	24.0993398651	27.4836286919	27.5912081612	27.3040087019	33.2083427317	NA	32.4225851625	20.8330815888
911	Caravelas	mergulho	5915	37	1.295	7	3	0.634	18.1142857143	28.7730213987	26.7378995434	25.8661179148	0.1881609652	2.5788775377	17.3294429178	23.3284421793	24.0038641746	11.219897429	26.899499193	23.7750474442	24.3767810488	24.9971055206	23.8951036741	26.7754512661	NA	28.6219116262	18.1031671403
912	Caravelas	mergulho	5920	48	1.719	7	3	0.938	26.1919720768	35.6794146207	33.6036866359	33.6950332815	2.5848274336	13.7889404283	24.2807060411	32.4599219959	33.2552630049	17.4473704323	35.2429588081	32.7904066685	33.3407770754	33.756399872	32.9336188871	32.0339625286	NA	35.4401483976	22.5710397045
913	Caravelas	mergulho	5921	43	1.003	7	3	0.599	25.6799601196	34.091091831	31.4283935243	33.8790600292	12.3148445067	16.1552948447	21.9289284864	30.8240383231	31.4655976387	18.1738158408	32.152877388	28.6519964623	31.9605873554	32.0027576366	31.5511260441	36.1557049646	NA	36.7551592043	23.0248223252
914	Caravelas	mergulho	5932	37	1.26	7	3	0.532	15.6222222222	27.6874308453	25.3245283019	24.5390229976	-1.4047697755	-3.6745012634	16.0799277069	21.2018839868	21.9451506739	8.7619374759	25.1675869909	21.3701395618	22.4738279498	23.1584910527	22.021995591	26.6131023874	NA	27.8866604076	16.4736381057
915	Caravelas	mergulho	5941	38	1.192	7	3	0.555	17.6929530201	28.8522588146	26.4415322581	26.4382531056	1.2635559652	0.8188756333	17.2989144816	23.1946214161	23.9140972808	10.5960814688	26.5416043625	22.8589831139	24.4278964286	24.9476088288	23.9729370635	28.5083696858	NA	29.6707847269	17.724234354
916	Caravelas	mergulho	6031	48	1.195	7	3	0.52	20.8870292887	32.6823531357	29.0050251256	32.5466167454	4.6163877708	2.3120557295	21.1509744191	28.0459631252	28.9942043815	11.9540798703	29.9259332308	25.1351684917	29.7215102667	29.7689340219	29.1686502654	35.7079579078	NA	36.9297621877	18.7862002895
917	Caravelas	mergulho	6038	47	0.768	7	3	0.358	21.9088541667	33.0568459082	27.5105633803	35.4585087024	11.3218976637	5.0650338285	21.1243555804	28.7096390176	29.5988100217	13.1311685532	28.3657603691	21.2902996857	30.8952483917	30.3217346125	31.0422115393	43.1228139282	NA	40.080726017	19.5855242605
918	Caravelas	mergulho	6048	48	1.34	7	3	0.55	19.7014925373	32.012576537	28.5964912281	31.0837250203	1.7396680726	-0.2527727984	20.5811388451	27.0073158288	27.9857143544	10.8422234825	29.5522686973	25.0341710484	28.6141186827	28.8351863037	27.9975311059	33.1721032299	NA	35.3164738624	18.0312133041
919	Caravelas	mergulho	6059	29	0.571	7	3	0.23	11.6812609457	24.1520023118	20.7277628032	22.2847954315	4.072541475	-8.6999743514	12.3641977249	16.1199777582	16.716515218	6.3479289524	18.9724047592	11.8311890586	18.0552211529	18.2976329909	18.8527520877	29.0185601228	NA	25.4024277617	14.5331574857
920	Caravelas	mergulho	6088	48	0.986	7	3	0.394	19.1805273834	31.7182539288	26.9109414758	32.9461884815	6.0764490954	-1.3798456516	20.3538106186	26.5439268902	27.5350105388	10.3674986517	27.5632035514	21.2646823035	28.6861895301	28.4191936087	28.4847246195	39.5933606435	NA	38.1397335891	17.7091156838
921	Caravelas	mergulho	6177	48	0.776	7	3	0.38	23.5051546392	34.1614798604	28.75	36.6697187419	12.7632194758	7.9761927381	22.0029053455	30.2685330186	31.1445961443	14.561276686	29.7147795691	22.9171109375	32.3597792588	31.772980861	32.418637643	43.8496522838	NA	41.1567049968	20.5673893394
922	Caravelas	mergulho	6339	43	1.353	7	3	0.561	17.8292682927	30.0529318133	27.2012142238	27.8950708871	-0.3616955938	-1.8912094048	18.5296371202	24.3531315157	25.2251448447	9.8788992491	27.7368739596	23.6692908103	25.7656160763	26.245132246	25.2062980204	29.5799477697	NA	31.6131066607	17.3474708741
923	Caravelas	mergulho	6347	44	1.233	7	3	0.451	16.0940794809	29.3380339212	25.8315585673	27.8810341403	0.2493188082	-6.3549511452	17.9019850263	22.981265721	23.9237244518	8.1982564242	26.0885231194	21.0184075038	24.7430794762	25.0789034767	24.3044740236	31.775610823	NA	32.4741866377	16.2174348151
924	Caravelas	redagem	4141	40	1.282	7	3	0.565	17.6287051482	29.3076909944	26.7467652495	26.865896287	0.124393226	-0.6351469585	17.7546546171	23.5644426731	24.3487808402	10.1757258091	27.0324401816	23.2316341316	24.8586270821	25.3917384963	24.3490214877	28.6213217919	NA	30.2768262549	17.4968799071
925	Caravelas	redagem	4435	43.5	1.071	7	3	0.583	23.6792717087	33.1941744366	30.3335246843	32.7387225403	8.9641326227	11.2028035882	21.2830082659	29.3710022934	30.0935593517	15.7480698146	31.076983961	27.2839823927	30.6338187506	30.7333973305	30.1695370119	35.1123724387	NA	35.9889583663	21.346713562
926	Caravelas	redagem	4438	51	1.212	7	3	0.494	20.7871287129	33.1578728932	29.0059288538	33.6752883927	4.5759632412	0.6733148038	21.7962537716	28.5661211511	29.6092546231	11.3862096907	30.064593458	24.7868365358	30.4449721771	30.3566793032	29.8780711592	37.4340100284	NA	38.5879622434	18.3948292958
927	Caravelas	redagem	4948	31.5	1.155	7	3	0.668	18.2181818182	27.0230118873	25.6356020942	24.0409465971	2.6158717352	7.6406532996	15.9925226043	22.1174302047	22.6067348678	12.6186609205	25.3449538715	22.9551936498	22.894256391	23.5093984687	22.5309251505	24.89299377	1.1758177099	26.0710944088	18.6779691484
928	Caravelas	redagem	5022	46.5	1.124	7	3	0.5	20.6850533808	32.2779584635	28.6038961039	32.1755552764	5.3086859518	2.6514061252	20.6816864283	27.5588630519	28.465562335	12.0147122731	29.3802563983	24.5184279991	29.2306873766	29.2654994194	28.7477964445	35.8625549628	NA	36.4914683691	18.8233437441
929	Alcoba�a	mergulho	4651	58	1.493	6	3	0.572	22.2210314802	35.1027505638	30.9327146172	35.692570928	2.6748774562	-0.5014646127	25.7416261453	31.2136552002	32.433613061	11.676576546	32.651230093	27.6554904528	33.092395555	32.9924652566	32.327979007	37.1832523283	NA	40.5570072333	18.5269147457
930	Alcoba�a	mergulho	4652	38	1.092	6	3	0.581	20.2179487179	29.9896968261	27.6883408072	28.2599695152	5.1574324486	5.3295408344	19.9561621041	25.2815161724	25.9271363756	13.2415605805	27.9335070087	24.5333225722	26.4029460271	26.7661954058	25.9858563563	30.3073117893	1.187579937	31.159019394	19.4872779794
931	Alcoba�a	mergulho	4656	48	1.153	6	3	0.631	26.2688638335	35.7228551123	32.6631689402	35.8050932508	10.4441443451	12.1808926905	25.609904564	32.5214304207	33.3143757017	17.5330273463	33.7967938503	30.0106277891	33.8164432374	33.8121733687	33.2521547771	37.5277522744	NA	39.1909552282	22.6311669371
932	Alcoba�a	mergulho	4659	50.5	1.294	6	3	0.608	23.7279752705	34.7983887229	31.3747714808	34.7218281317	5.8730151683	5.5681996018	24.9484787694	31.0061369487	31.9562942541	14.2973834359	32.6797685421	28.4439685377	32.5123740406	32.549767855	31.8546591513	36.2898405959	NA	38.6875367055	20.3815565602
933	Alcoba�a	mergulho	4662	52	0.835	6	3	0.357	22.2323353293	34.1863950936	27.9118110236	37.687207439	10.9115878619	1.846634336	24.8109293762	30.0392905899	31.0768052481	12.5745186216	29.0381574857	21.4430511607	32.5218888401	31.7293554632	32.6033254937	46.3149900838	NA	43.1887116077	19.1963509689
934	Alcoba�a	mergulho	4666	51	1.232	6	3	0.563	23.3060064935	34.6453891608	30.9040697674	35.0089294441	6.3708478157	4.4686912043	24.8578039247	30.756049725	31.7337729744	13.7837547493	32.1501601015	27.5117289918	32.3984331012	32.3426988649	31.7666399965	37.4912491829	NA	39.329423513	20.0271270005
935	Alcoba�a	mergulho	4667	45	0.928	6	3	0.52	25.2155172414	34.396436933	30.989010989	34.9651746587	12.5512228952	11.815419689	24.1137196915	30.9573548365	31.6822533441	17.0986393567	31.7830350557	27.3656780001	32.3697474689	32.2413144026	32.0278241039	38.6690250319	NA	38.4049861202	22.306575404
936	Alcoba�a	mergulho	4724	50	0.877	6	3	0.562	32.0410490308	39.5414583033	36.0413589365	41.1448612509	20.859222735	22.8741957642	28.4909178398	37.5110913638	38.1841282335	23.7732536159	37.1112668202	32.9004491095	38.8048837796	38.4629967649	38.4627818507	44.4399952333	NA	44.2418350306	27.135840568
937	Alcoba�a	mergulho	4727	60	1.047	6	3	0.522	29.9140401146	40.3850030755	35.2066115702	43.8347822964	15.4146882205	13.2642939818	30.5092428292	38.2771785827	39.3567717272	18.7561645374	36.8618067524	31.0535552684	40.2821459105	39.5713986013	39.6963183998	48.4371704066	NA	48.9316427765	23.3290804039
938	Alcoba�a	mergulho	4729	55	1.319	6	3	0.726	30.2729340409	39.6611679042	36.4521894549	40.3127150413	12.1923696105	16.3506073357	29.559643452	37.4024705729	38.3056427177	20.2834264531	38.1518998449	34.5187004442	38.7018552008	38.58781796	38.0171936617	40.5643427036	NA	43.6848067405	24.519951956
939	Alcoba�a	mergulho	4739	39	0.94	6	3	0.395	16.3882978723	28.4954681457	25.0067567568	27.4585828233	3.702107924	-4.3830920047	18.4160323294	22.2791865368	23.0646165029	9.1622394873	24.8419075128	19.529500542	24.0038940472	24.2121041648	23.8710685538	32.9502127612	NA	31.5594469136	16.794791558
940	Alcoba�a	mergulho	4825	54	1.031	6	3	0.572	29.9592628516	39.2559458371	35.2202166065	41.1749779564	15.8528849397	16.267554907	28.9054861426	36.9110589204	37.7903816403	20.180354412	36.6028614672	31.9008926656	38.4853200533	38.0949330118	37.9456382	44.4260722123	NA	45.1820306532	24.4635650336
941	Alcoba�a	mergulho	5101	59	1.68	6	3	0.683	23.9863095238	36.3788366501	32.7277027027	36.2147675261	1.5334300186	2.4960991901	26.8545903402	32.9924364466	34.2007054071	13.1160088124	34.8358277355	30.5930296003	34.6035567953	34.6547668925	33.8736137437	35.7625961646	NA	40.0561858633	19.4824248147
942	Alcoba�a	mergulho	5110	60	1.33	6	3	0.713	32.1654135338	41.8528200526	38.1592920354	43.4112156084	13.8427537215	17.4894640483	31.7910574007	40.113619128	41.1255796394	21.1735658175	40.1063986608	36.0735225507	41.5775214423	41.2790002376	40.8177248385	43.770532185	NA	47.2139630746	25.0378745278
943	Alcoba�a	mergulho	5114	59	0.694	6	3	0.413	35.1109510086	43.5660919441	36.8157894737	48.6097352715	25.8477227342	23.5391067878	32.0668248787	42.1970006965	43.0813581303	24.7893231016	38.4871776787	30.8843355341	44.3129553757	43.1860984755	44.380014825	55.6740402012	NA	52.8993758332	27.7034587808
944	Alcoba�a	mergulho	5177	54	1.331	6	3	0.427	17.3238166792	31.5066949889	26.8240495137	32.1351867048	1.2587062395	-8.6763293449	22.270245534	25.9135937468	27.1180759301	8.0815464386	27.7237770226	21.6477955547	28.1596193068	28.0530471644	27.6440572495	36.9098025621	NA	38.0101313782	16.1355877532
945	Alcoba�a	mergulho	5200	74	1.792	6	3	0.925	38.1975446429	48.3006549285	44.5917085427	50.1815685479	13.4068731575	22.474427835	38.6006640516	48.2790882328	49.5719481226	24.5142281238	47.6918979249	44.1219013909	49.6923540125	49.3120167675	49.0969570524	47.595040765	NA	52.8419461929	26.8735058207
946	Alcoba�a	mergulho	5234	68	2.053	6	3	0.725	24.0136385777	37.5213920963	33.5995682677	37.43642579	-1.9647732744	-0.2858526144	28.3362484842	34.7194115885	36.1940514473	11.9474650898	36.4738589379	32.1181317496	36.4535404829	36.4579653327	35.9433807246	36.503623859	NA	40.5966882422	18.5400861575
947	Alcoba�a	mergulho	5238	54	1.826	6	3	0.571	16.8860898138	31.2382394681	27.7576875769	29.1542389171	-4.8531586527	-9.5404546092	21.3196603908	25.4888276836	26.7008596743	7.7432932921	29.1199437792	24.4977002109	27.2044604501	27.6691037606	26.6086646927	29.8012599959	NA	33.1657416173	15.9046321841
948	Alcoba�a	mergulho	5249	74	2.17	6	3	1.422	48.4921658986	55.6902325816	53.4964467005	55.9795901827	21.3398469916	40.0869205489	45.4387734126	56.3232552762	57.2826592177	36.5225587073	56.6365882085	54.8419607836	57.0450323644	56.9733693244	57.5445724835	55.2546530744	NA	55.3417303621	35.959619902
949	Alcoba�a	mergulho	5315	73	1.966	6	3	0.935	34.7177009156	45.6685842802	42.0583238958	46.7542689459	7.5562961158	16.8590242793	36.2483632176	45.1726216676	46.5343760526	21.0898658391	45.3974873522	41.8828156129	46.5834621499	46.352023571	46.1759728895	44.3004224821	NA	48.9108300987	24.5245255382
950	Alcoba�a	mergulho	5316	69	1.624	6	3	0.916	38.9187192118	48.0224883178	44.6376404494	49.6574859693	16.797545209	25.712965754	37.8801176279	47.669829744	48.7732576046	26.5073547387	47.2692707572	43.9396875185	48.9438971856	48.6258821529	48.2879606853	47.5106149773	NA	52.4104205284	28.556200271
951	Alcoba�a	mergulho	5324	52	1.205	6	3	0.49	21.1452282158	33.5358470299	29.2338308458	34.3509440387	5.0394935379	-0.3401750361	23.9898468005	29.0823005622	30.147099386	11.5642137096	30.3554816075	24.9517886852	31.0120135588	30.8603614601	30.4421717158	38.2952340519	NA	39.3904623031	18.5103018982
952	Alcoba�a	mergulho	5385	73	1.457	6	3	0.774	38.7796842828	48.5686127192	44.2020684169	51.8610181155	18.6810023218	23.8479987583	38.5696549857	48.5186092449	49.7607179536	25.3720521354	46.7459099644	42.3814406455	50.1720187107	49.5193212377	49.2766983044	51.0388516182	NA	55.9897625739	27.5337527553
953	Alcoba�a	mergulho	5421	68	1.598	6	3	0.86	36.5957446809	46.2396644453	42.660944206	47.9234146691	14.5946898429	22.0293393268	36.2811229827	45.5760734665	46.7185983424	24.1526472195	45.2594892304	41.6592694109	46.9525907707	46.6245096004	46.2288933836	46.1074755053	NA	51.0524762374	26.8877886624
954	Alcoba�a	mergulho	5424	60	1.11	6	3	0.51	27.5675675676	38.8551847825	33.6263736264	42.1040493579	12.2966928881	8.8606506399	29.3563076136	36.3102260897	37.4564158588	16.3634131157	35.2900264035	29.3664055532	38.4141198545	37.7471501662	37.7886051815	46.7035976147	NA	47.5267547176	21.6721004372
955	Alcoba�a	mergulho	5446	59	1.539	6	3	0.643	24.6504223522	36.8078975279	32.9029126214	37.3400032982	3.9134271025	3.7523132723	27.3354187843	33.5795005344	34.7712994312	13.7283245548	34.8769191123	30.3519405489	35.2850998405	35.1955379302	34.5017787315	37.697964505	NA	41.6588359365	19.8962034059
956	Alcoba�a	mergulho	5448	66	0.888	6	3	0.413	30.6959459459	41.8659838149	34.2412790698	48.4823955059	18.4583485593	12.2852140873	32.5356243312	40.256672302	41.5072291891	18.3697945413	36.1395859509	27.9829401775	43.0031299196	41.579933386	42.7810905503	57.2510751707	NA	54.880354225	22.8959730796
957	Alcoba�a	mergulho	5638	52.8	1.075	6	3	0.55	27.0139534884	37.2121843907	33.12	38.7761187265	12.1347736109	11.0512256657	27.1914232821	34.2511562106	35.1808231701	17.2341208502	34.4478408064	29.5708748858	35.9186837221	35.6032421639	35.3624694066	42.2059489893	NA	43.0598456433	22.3964446711
958	Alcoba�a	mergulho	5642	50.4	1.423	6	3	0.652	23.0926212228	34.4068115352	31.2353229763	33.6840369721	3.5238958172	4.3187660532	24.5560217588	30.4460086555	31.4105662586	13.6817245382	32.6341671824	28.6967305818	31.863896212	32.0372121	31.1889653363	34.2523327265	NA	37.3569761929	19.9602338957
959	Alcoba�a	mergulho	5650	60.5	1.502	6	3	0.804	32.3848202397	42.0890147201	38.7880184332	42.9311434705	11.6878390894	17.6665814937	32.1279150056	40.4087162089	41.4306058993	21.2965484547	40.9643392622	37.4307024839	41.7233722216	41.569870385	41.0088309479	41.8878632347	NA	46.1329060669	25.1112853179
960	Alcoba�a	mergulho	5653	53	1.281	6	3	0.58	23.9968774395	35.42415799	31.6003700278	35.9778617232	6.4151174477	4.9381453666	25.7009018012	31.7717307579	32.7938669015	14.1045442342	33.017064789	28.3768988478	33.4372078919	33.3437864786	32.7563965409	38.0786476357	NA	40.366885486	20.2318572999
961	Alcoba�a	mergulho	5677	42	1.28	6	3	0.801	26.2828125	34.0972828086	32.2425925926	32.7784472748	9.678399566	16.324832281	24.2251539337	31.0297334032	31.616471451	19.1927058377	33.09988344	30.7128856013	31.8437554652	32.1214408232	31.3828321612	32.6480761501	NA	34.8696434614	23.7161719312
962	Alcoba�a	mergulho	5678	50	1.402	6	3	0.644	22.967189729	34.2572222686	31.081530782	33.5476926963	3.6798413603	4.2541885431	24.3975556022	30.2536022241	31.2089190747	13.6304429855	32.4324056115	28.4699436104	31.6758509626	31.8464262268	31.0063969233	34.2693878524	NA	37.2481007912	19.9266805233
963	Alcoba�a	mergulho	5681	36.5	1.28	6	3	0.585	16.681640625	28.0199639329	25.8819444444	24.872216982	-0.9136387326	-2.1530061137	17.783002655	22.0132606842	22.7129532038	9.8666737507	25.8472236094	22.4512901811	23.1488976168	23.825836337	22.679229648	26.2708494687	NA	27.86469979	17.1893836912
964	Alcoba�a	mergulho	5718	53.5	0.996	6	3	0.475	25.5145582329	36.4378211372	31.5734924623	38.8114012741	11.7507865464	7.7254581699	26.6471324428	33.165394742	34.1613927553	15.5281554913	32.8494350763	27.0347549569	35.1346883995	34.6361205742	34.7119627569	44.0907460716	NA	43.6985555938	21.2044815915
965	Alcoba�a	mergulho	5719	43	1.715	6	3	0.875	21.9387755102	32.1667388642	30.2475247525	29.1959757174	-1.8016599158	5.90115096	22.2591938962	27.8437774889	28.6027164502	13.9701685829	31.412469949	28.9009038438	28.7188243477	29.3423224959	28.3033329579	27.8549046797	NA	31.0291679007	20.1187327783
966	Alcoba�a	mergulho	5723	50	1.188	6	3	0.442	18.6026936027	31.7155223218	27.3481781377	32.1499351033	3.2278707135	-4.7019729626	22.1837450308	26.4037306698	27.4678538596	9.5849336432	28.1408443536	22.4155600463	28.4406345227	28.3687491747	27.9778917121	36.9933585267	NA	37.422120736	17.1762875441
967	Alcoba�a	mergulho	5805	51.2	0.891	6	3	0.482	27.6974186308	37.2830253262	32.7328509407	39.5183811721	15.4411546154	13.2779052347	26.9577717749	34.430989388	35.2868246811	18.3434452056	33.9046020547	28.4137389618	36.1830009442	35.7005772409	35.8721696017	44.5716019138	NA	43.6793705449	23.1912206218
968	Alcoba�a	mergulho	5813	36.5	1.37	6	3	0.652	17.3708029197	28.3148481362	26.3743589744	24.9633412542	-1.5577292823	-0.4706482646	18.1479471487	22.5963530569	23.2768927056	10.5570660858	26.4877248207	23.4549980751	23.6132280447	24.3291085168	23.1281339238	25.5094111548	NA	27.6168749389	17.6454408817
969	Alcoba�a	mergulho	5816	45	0.577	6	3	0.401	31.273830156	37.6434110315	33.3289124668	39.6436841297	24.498246797	24.9555595553	25.755231788	35.5758340163	36.0969357778	24.5014795931	34.3186470919	28.681164596	36.9183643628	36.409825384	37.1005052704	43.9942579139	NA	42.026511375	27.6542004131
970	Alcoba�a	mergulho	5824	53	1.312	6	3	0.649	26.2172256098	36.7696851334	33.3246402878	37.126060965	8.0499478742	9.3621877663	26.8908257446	33.6403443562	34.6000216711	16.3518421003	34.8613772971	30.7734021846	35.1044887316	35.0518172728	34.4120819534	38.1789806749	NA	40.9671172653	21.7798221434
971	Alcoba�a	mergulho	5834	43	1.261	6	3	0.657	22.4036478985	32.4058552545	29.9066918002	30.9905388667	4.9714283466	6.9347078844	22.4102137746	28.223383666	28.9683859546	14.4682320151	30.7154921359	27.3687384644	29.3723200557	29.6804032889	28.8263868558	31.9327459035	NA	34.0079623786	20.4588683016
972	Alcoba�a	mergulho	5892	50	0.999	6	3	0.499	24.974974975	35.4264723962	31.2265331665	36.8464546362	11.1402500929	8.3742629828	25.4360269025	31.9361509434	32.834446765	15.6789907882	32.3185362032	27.1311356113	33.6705024034	33.3737138531	33.2427372172	41.2673930089	NA	41.1742562043	21.3358175753
973	Alcoba�a	mergulho	5902	39	0.977	6	3	0.48	19.1606960082	29.7834182685	26.8468468468	28.6823653502	5.6347226453	2.1286647198	19.6872505783	24.6453439772	25.3553305586	11.8960616989	26.9936190926	22.6559533979	26.0525108943	26.277241349	25.7518719216	32.4839746213	NA	32.1533650088	18.6224159566
974	Alcoba�a	mergulho	6154	47	0.806	6	3	0.46	26.82382134	35.788094019	31.5841584158	37.4768500217	15.8851555348	13.9694625808	25.2597324419	32.7185905573	33.460190595	18.4144147963	32.5103548264	27.2030611888	34.326117546	33.939596655	34.1605894131	42.4895712223	NA	41.0895743722	23.2489413782
975	Alcoba�a	mergulho	6163	56	1.524	6	3	0.711	26.125984252	37.265840336	33.8942598187	37.2304297388	5.1152783017	7.7912810016	27.5329159455	34.2256903133	35.2845218365	15.6675003703	35.7996588036	31.9019447313	35.6695784919	35.6976841782	34.9447732091	36.9044878221	NA	40.836102937	21.2672530606
976	Alcoba�a	mergulho	4552	44	0.714	6	3	0.413	25.4509803922	34.2542151907	29.9455252918	35.8025697177	15.8063897088	13.0022797472	23.6641204722	30.8968235439	31.5801883391	17.6299559094	30.7141950446	25.049094	32.5160823421	32.1291873641	32.5455497349	41.2130853017	NA	39.145103253	22.6634246143
977	Alcoba�a	mergulho	4578	44	1.135	6	3	0.49	18.9955947137	30.8625103451	27.4438502674	30.0652036519	3.5705866917	-1.1705882106	20.9065225646	25.577807657	26.450959623	10.8140515152	27.961080022	23.2240572202	27.1971605766	27.3795437774	26.7451248262	33.6822808075	NA	34.2490559197	17.990871993
978	Caravelas	mergulho	3152	32.9	1.277	6	3	0.578	14.8913077525	26.3216775266	24.5275766017	22.3442294482	-2.6345621018	-4.1752061454	15.9520820328	19.7182899116	20.3529176427	8.7506835337	24.0178613244	20.8550868087	20.7554472228	21.606240148	20.3340175576	23.6777400618	NA	25.0774081234	16.300219758
979	Caravelas	mergulho	3233	37	1.26	6	3	0.668	19.6158730159	29.4271415665	27.5056603774	26.8668978222	2.2301366606	4.6279122315	19.461424313	24.5596295138	25.1904016191	12.8165693419	27.7664132303	24.8839363142	25.5247528765	26.0656165173	25.0579413339	27.5928297114	0.6188931096	29.399377975	19.1618728765
980	Caravelas	mergulho	5580	33	1.096	6	3	0.548	16.5	26.9410459238	25.0491071429	23.9472646197	1.3219482843	-0.0743844304	16.8100668611	21.09149666	21.6838876331	10.3654628223	24.6276542119	21.3767056777	22.1477982119	22.776265227	21.7911315841	26.0661055082	NA	26.6730482695	17.3480680835
981	Caravelas	mergulho	5922	42	1.125	6	3	0.463	17.2853333333	29.5732842695	26.2551351351	28.2806610428	2.1931551689	-3.9414471792	19.5344758826	23.6725716902	24.5275198431	9.5297623373	26.4806921756	21.6651589904	25.3066910781	25.5946290127	24.912982112	32.2299405778	NA	32.4771203217	17.0984618207
982	Caravelas	mergulho	5934	36	0.924	6	3	0.497	19.3636363636	29.0136939599	26.5635359116	27.5798849301	6.6409811473	4.7817696705	18.9240112755	24.1199982407	24.7251907708	12.7750303988	26.5136098999	22.7026846806	25.3255238248	25.6096176206	25.0696725653	30.88665451	0.6773470178	30.4980813344	19.0867971353
983	Caravelas	mergulho	6056	38	1.193	6	3	0.713	22.7108130763	31.1126605925	29.2990936556	29.2920109151	6.8196461745	11.2732162006	21.2765708618	27.2529424404	27.8193470439	16.0805620022	29.748564069	27.1730016464	28.1120603535	28.4913361723	27.675368556	29.8832286935	NA	31.5364732733	21.3998535714
984	Caravelas	mergulho	6066	34	1.23	6	3	0.651	17.9951219512	27.824984699	26.1300970874	24.7648062301	1.0197262621	2.9603219578	17.857663702	22.5438216927	23.1243745531	11.744359043	26.0332856833	23.2769187591	23.4527450322	24.0951980615	23.0286399352	25.6336435494	NA	27.152403887	18.3003822531
985	Caravelas	mergulho	6081	31	0.936	6	3	0.538	17.8183760684	26.6977270891	25.0516304348	24.285910819	5.1460901118	5.1779369141	16.8194900785	21.6795293518	22.1646279125	12.2906126848	24.5522515409	21.6031654729	22.6071574211	23.0917403182	22.3597128844	26.617646295	0.7282879145	26.5597313211	18.4252953603
986	Caravelas	mergulho	6084	33	1.072	6	3	0.568	17.4850746269	27.3027745254	25.4862385321	24.5728810936	2.6923030125	2.4809131297	17.2871989096	21.8963157545	22.4592067343	11.4199021432	25.162094402	22.088427623	22.891872615	23.4593184448	22.5411962119	26.5268929081	NA	27.1328206537	18.027002758
987	Caravelas	mergulho	6176	47	1.378	6	3	0.54	18.4179970972	31.1169760293	27.7928692699	29.7226216044	0.2271038043	-3.8441723633	21.1800342074	25.6654422119	26.6444950551	9.8258917597	28.611277887	24.0944913709	27.2697399343	27.5917908642	26.6673645971	31.7625290383	NA	33.9419593288	17.3398083324
988	Caravelas	mergulho	6338	41	1.418	6	3	0.558	16.1339915374	28.7987298935	26.1724137931	25.7992884673	-2.6125813507	-6.0419251272	18.4879962365	22.4494584496	23.3019434331	8.6315269623	26.4529632671	22.5060952684	23.807611844	24.469407819	23.2708569024	27.2310091734	NA	29.357005951	16.4767356978
989	Caravelas	mergulho	6340	44	1.377	6	3	0.563	17.9898329702	30.3340760813	27.4018691589	28.2817713298	-0.4460662298	-3.378748822	20.2439437459	24.6948101273	25.5933973056	9.874549874	28.0290922854	23.9016911899	26.1373135584	26.5957492042	25.5614742807	29.8957088709	NA	32.0730492302	17.3551924291
990	Caravelas	redagem	4391	37.5	1.602	6	3	0.587	13.7406367041	26.9711755464	24.8305991441	22.2970640643	-6.8612548695	-9.8605443609	16.2072910112	19.608515636	20.4112268844	7.0076653836	24.7020334382	21.1623088219	20.7925930328	21.8153952564	20.3085630218	22.8787118071	NA	25.282059957	15.3103128975
991	Caravelas	redagem	4870	34	1.128	6	3	0.671	20.225177305	28.6853865021	27.1056034483	26.3444108815	5.1662136186	8.6405660166	18.9345406468	24.3105104155	24.820410492	14.2756402274	27.1208095468	24.6247554337	25.1263647578	25.6083386882	24.7476390757	27.3001209772	3.4312646998	28.4700532905	19.9500575569
992	Caravelas	redagem	4876	29	0.957	6	3	0.484	14.6666666667	24.9877005684	23.3764861295	21.6198259672	1.4153195609	-1.6054047278	14.8305191961	18.6722586858	19.1879358145	9.284639578	22.334771786	19.0812983399	19.698349328	20.3913640131	19.4823850187	24.4204432422	NA	24.13283509	16.371201691
993	Caravelas	redagem	4942	29	1.073	6	3	0.529	14.2972972973	24.8843037886	23.3917525773	21.0106481091	-0.5593329656	-2.6447651499	14.6704828068	18.367200737	18.8937015847	8.8972976364	22.373854993	19.3646611861	19.3297132123	20.1402898788	19.0323278784	23.1111880895	NA	23.4763979604	16.1317480147
994	Caravelas	redagem	4947	28	0.958	6	3	0.477	13.9415448852	24.4261859903	22.9234828496	20.7576923246	0.6748295129	-2.7426568068	14.2183068484	17.8475240698	18.3518707613	8.7336731941	21.6912973818	18.4848802672	18.8573555567	19.6144529011	18.6535550862	23.5464237192	NA	23.2283772501	15.9424883322
995	Caravelas	redagem	4950	30	0.886	6	3	0.413	13.9841986456	25.1323131421	23.1049562682	22.0621080231	1.7706199247	-4.3713077351	14.803111558	18.3251522567	18.8927131156	8.3814203606	21.9578008765	17.9527111086	19.5726180227	20.199105986	19.4729648838	26.0488220544	NA	24.9650018172	15.8871000294
996	Caravelas	redagem	4952	31	1.058	6	3	0.592	17.3459357278	26.5435300577	25.0256410256	23.6281936651	2.9019376771	3.9038343793	16.6796642971	21.3065463959	21.8067039195	11.751032621	24.550961524	21.8381017946	22.1786458077	22.7785064908	21.8536202582	25.2581087987	NA	25.8674048643	18.0849087568
997	Caravelas	redagem	4953	31.5	1.07	6	3	0.6	17.6635514019	26.8360590359	25.2873563218	23.990977979	3.064292981	4.2846440155	16.9740161182	21.6802079824	22.1872352976	11.9834266198	24.8864470899	22.1736090572	22.5547314856	23.1408304024	22.2184788067	25.5519215699	0.1088440681	26.2438149331	18.2747415743
998	Caravelas	redagem	5016	36	1.029	6	3	0.629	22.0058309038	30.1232621371	28.2798552473	28.5412880772	8.461401078	11.2846851675	20.2354047041	26.1970425572	26.7174326832	15.8186611933	28.4648435582	25.7028836639	27.088896824	27.4101052089	26.7333255872	30.1054114561	NA	30.819607773	21.1105290343
999	Caravelas	redagem	5024	45	1.184	6	3	0.674	25.6165540541	34.6113740222	32.0426829268	33.9961214701	9.5344141573	12.685245973	24.5345198709	31.2744320691	31.9865791793	17.5553884291	33.0159754052	29.7453223685	32.388395893	32.5265214603	31.8559193134	35.0671908799	NA	36.9131737716	22.6261606242
1000	Alcoba�a	mergulho	4660	50	1.189	5	3	0.699	29.3944491169	38.0001892391	35.1365015167	38.2810347003	13.4372425668	15.5371394998	30.1737528395	35.4796945813	36.2409258832	20.5842936023	36.4396244983	33.0452493446	36.6473052421	36.6036898716	36.0661395945	39.2022605754	NA	41.3344960805	24.7986192392
1001	Alcoba�a	mergulho	4665	45	0.918	5	3	0.554	27.1568627451	35.4369078786	32.3259052925	35.9981613356	14.9884499913	14.0694168479	27.4822183312	32.4762830595	33.1383813881	19.354282247	33.1459828355	29.1583465743	33.7349935194	33.6089201302	33.3872095797	39.1216593766	NA	39.0669858982	23.8967749998
1002	Alcoba�a	mergulho	4728	42.5	0.845	5	3	0.524	26.3550295858	34.2877532344	31.3023255814	34.6892366368	15.3283418529	14.0885671841	26.2679171063	31.215339879	31.8171438319	19.128461842	31.937718865	27.9635763602	32.4258692274	32.3206657552	32.1783801562	38.0661216716	NA	37.5180214044	23.6851309256
1003	Alcoba�a	mergulho	4740	50	0.928	5	3	0.528	28.4482758621	37.4491775205	33.5164835165	39.0688177109	15.8412860151	13.6569005064	29.6881288191	34.7378866498	35.5296263388	19.4893173899	34.6351091728	29.8576417692	36.2698659808	35.9260817433	35.8845581271	43.0263918778	NA	42.8050107958	24.0128332958
1004	Alcoba�a	mergulho	4823	45	0.942	5	3	0.47	22.4522292994	32.9154430489	29.0970350404	33.4792392839	9.4069188378	4.2043039048	25.1464122043	28.7216815746	29.5308875226	14.084620541	29.7968532001	24.754357832	30.3630622743	30.2347356488	30.0583114677	38.1275613642	NA	37.4620508947	20.2238808541
1005	Alcoba�a	mergulho	5100	46.5	1.281	5	3	0.69	25.0468384075	34.6809650913	32.0120259019	33.9089873481	7.412754323	8.7586731399	26.7553523113	31.1835277442	31.9641401143	16.5402005646	33.1434614283	29.789324363	32.3504838645	32.5258986943	31.7650017685	34.544187106	NA	36.9622209772	21.930990747
1006	Alcoba�a	mergulho	5103	61.5	1.46	5	3	0.947	39.8907534247	47.2280911766	44.6035714286	48.1407848464	21.4584354513	29.03163844	39.3770219257	46.5009689262	47.3123986209	29.8388574395	46.5887915888	43.9319580099	47.470607518	47.3033247866	46.9120348759	46.6181871761	NA	50.3892534122	31.4506240642
1007	Alcoba�a	mergulho	5179	49	1.044	5	3	0.75	35.2011494253	41.0817385088	38.8981042654	41.595707866	23.5014808173	27.7854339018	32.8793819506	39.576119445	40.1026723449	28.1981533785	39.9019260869	37.352275083	40.4015669403	40.3024126953	39.9889835143	42.4366946415	NA	43.7120994632	30.5184767723
1008	Alcoba�a	mergulho	5230	64	1.219	5	3	0.752	39.4815422477	47.4814904781	43.8351324828	49.9060634982	23.5228800868	27.0561772888	39.6623614578	46.8488902131	47.7620283962	28.5558184713	45.6952171269	41.8778128096	48.1853379689	47.7129556414	47.4679588046	50.380449434	NA	53.3829355532	30.3391338882
1009	Alcoba�a	mergulho	5240	54	1.156	5	3	0.687	32.0916955017	40.5637552565	37.320083682	41.6916542567	16.6520540343	18.5503737522	32.7742514848	38.5870184498	39.3978634101	22.6369499372	38.7944528113	35.0963180061	39.8564547065	39.6402909078	39.2434736959	42.931968946	NA	45.0068751853	26.2434934756
1010	Alcoba�a	mergulho	5241	59	1.157	5	3	0.678	34.5738980121	43.219120134	39.4796238245	45.2719265113	19.0250823887	20.6232625529	35.5415649587	41.7790353601	42.680915497	24.1590979555	41.1663429966	37.0599917892	43.1995465714	42.7964310956	42.523249639	46.7332226371	NA	48.9835467672	27.2366087111
1011	Alcoba�a	mergulho	5326	52	1.672	5	3	0.879	27.3373205742	37.2413270545	34.7608695652	35.9774839721	4.2437410194	10.4112251226	29.3519602793	34.3292332098	35.2227594791	17.7611010321	36.6403816319	33.7982481504	35.3697346079	35.6418986743	34.8543850675	34.393576313	NA	38.2149570826	22.7739724267
1012	Alcoba�a	mergulho	5398	62	1.417	5	3	0.822	35.9661256175	44.7345410369	41.4658997535	46.0897306904	16.8462792431	21.7242911727	37.144094105	43.6174411262	44.5770278941	24.9619669543	43.5637102192	40.1432738679	44.8711971521	44.6152628786	44.1629423685	45.2054593235	NA	49.2064508846	27.7245500052
1013	Alcoba�a	mergulho	5418	58	1.041	5	3	0.559	31.1450528338	40.8138023733	36.2211652794	43.6091869882	16.8075478443	14.7750475584	33.44829392	38.8182210581	39.7948538707	20.5248015033	37.7929079991	32.6028602418	40.5788513349	40.0081834822	39.993757795	47.3194392704	NA	48.0972387655	24.627611445
1014	Alcoba�a	mergulho	5657	59	1.056	5	3	0.602	33.634469697	42.6121872148	38.3154205607	45.3171161827	19.2976147481	18.8978960097	35.0426385276	41.042344029	41.9745037116	23.0724163032	39.9224787375	35.1427625545	42.6561659508	42.1101095573	42.0396574214	48.2515275686	NA	49.4615179041	26.4388184687
1015	Alcoba�a	mergulho	5730	49.5	1.023	5	3	0.658	31.8387096774	39.289309408	36.4167679222	40.1124728591	18.8337625826	20.7118709291	31.2724124448	37.2251901177	37.8874716409	23.6820626482	37.5354845115	34.1180408241	38.339127226	38.1750958293	37.8684757916	41.9082370455	NA	42.9569959085	27.0706375293
1016	Alcoba�a	mergulho	5807	38	1.164	5	3	0.663	21.6443298969	30.6322405633	28.6452282158	28.783433595	5.8368099178	6.8836620862	22.5491978639	26.4194325872	27.0203995313	14.8389485479	29.0277760343	26.1589038692	27.3738941771	27.7611374753	26.9296278693	29.8305021431	NA	31.2802824809	20.5596648889
1017	Alcoba�a	mergulho	5814	34	1.21	5	3	0.657	18.4611570248	28.004790737	26.3346534653	25.0959706395	1.8281567008	2.3868951275	19.6657391352	22.9191566719	23.4853666794	12.2569036195	26.2667752054	23.5690252879	23.8077714852	24.4161683494	23.3913374438	25.9686442965	0.1217659787	27.4280028325	18.6334612258
1018	Alcoba�a	mergulho	5827	56.5	1.057	5	3	0.675	36.0808893094	43.6276812543	40.2304550758	45.480553139	22.5677076877	24.7266755675	35.5866063708	42.2925928069	43.0573949884	26.7083946638	41.6652339678	37.8753687708	43.5464857876	43.1790462262	42.984569647	47.2323352363	NA	48.7090261938	29.2279098436
1019	Alcoba�a	mergulho	5970	60	1.161	5	3	0.637	32.9198966408	42.344716734	38.1893860562	44.7573115072	16.9939973529	17.1264812344	34.9152371876	40.7187710325	41.707336624	22.0098273562	39.9445348583	35.3658971846	42.3212920964	41.8425937198	41.6117248457	46.7879124865	NA	48.9506524766	25.6380876251
1020	Alcoba�a	mergulho	6094	50	1.42	5	3	0.761	26.7957746479	36.486829949	33.7950819672	35.8073746739	7.2322459202	10.3730439783	28.6346730756	33.4209791784	34.2645484565	17.6350310215	35.2972718975	32.0904001932	34.5672039551	34.7250018156	33.9473718153	35.4404786356	NA	38.7083174148	22.6996960741
1021	Alcoba�a	mergulho	4561	61	0.612	5	3	0.421	41.9624183007	48.4795417368	41.9927184466	53.3026014181	34.6841257782	33.0420904208	39.1323320139	47.9078194972	48.6294096992	32.6509136905	43.6065485274	36.1882513606	49.6948863068	48.6075949803	49.8403456147	59.1178883014	NA	56.6383163196	33.7091462547
1022	Alcoba�a	mergulho	4593	49	0.631	5	3	0.273	21.1996830428	33.0472090039	24.9118329466	37.5543021158	12.6197918587	-0.3204196509	26.4739978593	28.5239260029	29.4951174061	12.0862256773	26.4121081928	16.6733356513	31.3743436901	30.2412426746	32.2143043307	47.7741986898	NA	42.638861779	18.8760103013
1023	Caravelas	mergulho	3150	34.6	0.865	5	3	0.534	21.36	29.3507195394	27.3329323308	28.1172552835	10.0407250624	8.9564494215	21.3472412526	25.3393976506	25.8325520531	15.4564710084	27.3105955539	24.1395440145	26.314444848	26.5468826252	26.093179299	30.7530787883	5.2443877581	30.4256742165	20.7722223471
1024	Caravelas	mergulho	3227	41.5	0.9	5	3	0.514	23.7011111111	32.6572082813	29.6442857143	32.6085986043	11.4894883512	9.0156426659	24.688375188	28.9026164105	29.5569135317	16.2781753446	30.1735987701	26.0534539453	30.1990685339	30.1933762789	29.911860179	36.1313642108	NA	35.7218828661	21.6677372187
1025	Caravelas	mergulho	3229	45.5	1.083	5	3	0.678	28.4847645429	36.2938570621	33.8040770102	36.2148858061	14.4397651138	16.5105360548	28.3714038286	33.6244779215	34.2597164115	20.8063954593	34.7558435746	31.6531112012	34.6532574728	34.6750890145	34.1817810147	37.5395806509	NA	38.8769835501	24.9446736884
1026	Caravelas	mergulho	3241	35.9	1.276	5	3	0.912	25.6589341693	31.6158945396	30.5211895911	29.8991594262	11.2473735443	18.062695503	24.2523000193	28.9001492618	29.2906339434	20.4840488623	30.925388087	29.4005581328	29.4079754532	29.7550153159	29.1008579666	29.4833744996	NA	31.1667731943	24.2845815478
1027	Caravelas	mergulho	5582	31	0.689	5	3	0.441	19.8417997097	27.3581404619	25.4212678937	26.1666896615	11.0488110345	8.5595651797	19.3597007025	23.2389916233	23.6570797473	14.710111959	25.0213696187	21.5594732211	24.214340036	24.4043631568	24.2119682614	29.3411410394	4.7959945599	28.1531471259	19.9571315272
1028	Caravelas	mergulho	5923	28	0.787	5	3	0.454	16.1524777637	24.9882294603	23.461669506	22.4783584187	5.5112725286	1.7514767408	16.7399700624	19.6274161868	20.0636895348	11.1686500123	22.4834717812	19.2951702527	20.5866924898	21.0698610851	20.5063025434	25.5126475909	NA	24.6028130374	17.4190293191
1029	Caravelas	mergulho	5927	36	1.107	5	3	0.646	21.0081300813	29.7042857649	27.8676957001	27.7376448624	6.1058991908	6.937100073	21.6375924081	25.4237179972	25.9768669123	14.6387794682	28.0476955172	25.2773111011	26.3321565342	26.7388510339	25.9343127493	29.003223156	3.6872287841	30.0979634076	20.322302786
1030	Caravelas	mergulho	5964	37	1.039	5	3	0.507	18.0548604427	28.747134613	26.2205005959	26.8568930306	3.6745086834	-0.7345080617	20.3887586998	23.2789895463	23.9561253145	11.1584711367	26.1825856369	22.2700681347	24.5574890076	24.9542470453	24.2106485143	29.9253003409	NA	30.0925818754	18.0624940309
1031	Caravelas	mergulho	6032	47	1.131	5	3	0.631	26.2219274978	35.4536215065	32.4994629431	35.4386139387	10.7693039675	10.8850151723	27.5961548043	32.2425598271	33.0032876283	17.7293014974	33.5585364076	29.8671856879	33.4948949849	33.5087433985	32.9555425232	37.1952250595	NA	38.7038008321	22.7658425519
1032	Caravelas	mergulho	6039	53	1.525	5	3	0.856	29.7495081967	38.9102422597	36.3381132075	38.3883676267	8.947967434	14.58032792	31.1398213522	36.501492306	37.3536395698	20.1964715789	38.1397809925	35.2466500685	37.5541233894	37.6765452639	36.9758945666	37.1581713711	NA	40.8717538468	24.4901633301
1033	Caravelas	mergulho	6043	33	1.357	5	3	0.948	23.0537951363	29.3476606969	28.404494382	27.0242490293	7.2261150675	14.6611945611	22.0488279364	26.1767659246	26.5546709856	18.1246388231	28.6019526956	27.1838579097	26.644488892	27.1130310485	26.3632859703	26.4180448319	9.9425293598	28.1527192965	22.3961943966
1034	Caravelas	mergulho	6049	35	1.56	5	3	1.125	25.2403846154	31.0632756114	30.2022058824	28.8150693729	7.8630707038	17.9610533343	23.9996907477	28.3388244915	28.7114624537	20.2711284259	30.6579222986	29.4787700046	28.7304693227	29.1803432652	28.5383814802	27.7752138314	NA	29.5589194486	24.054683828
1035	Caravelas	mergulho	6072	31	1.131	5	3	0.591	16.198938992	26.1691685214	24.619763695	22.7643573333	0.5680347972	-0.8836916369	17.6058825012	20.3856918792	20.9213516406	10.481854857	24.0560393291	21.2447710555	21.2956329594	22.006392211	20.9383490544	24.2602747177	NA	25.1344804663	17.2844499034
1036	Caravelas	mergulho	6078	35	1.275	5	3	0.69	18.9411764706	28.5223715536	26.8372093023	25.5932490158	1.4039771718	2.7781286303	20.1909530849	23.542744862	24.1275595884	12.5476469494	26.9222164176	24.2838594771	24.4187751916	25.0331693397	23.979634136	26.0865110553	0.4466533407	27.885939543	18.8833269519
1037	Caravelas	mergulho	6173	41	1.039	5	3	0.588	23.2030798845	32.2673950176	29.7115613826	31.4716424014	9.064565246	8.2618105018	24.2649052119	28.3867901973	29.0399866672	15.8389918945	30.2665821469	26.7569332667	29.5376851261	29.7029943081	29.1207503783	33.7173698738	NA	34.411638399	21.3512885446
1038	Caravelas	redagem	4139	44	1.453	5	3	0.956	28.9497591191	36.0924980374	34.4804469274	34.712759038	10.8357687649	18.5506284361	28.4139770915	33.5768864581	34.1433252801	21.8630063355	35.5853121129	33.6481556409	34.2519312915	34.5389859334	33.8615852685	33.6293609942	NA	36.275591292	25.6846143998
1039	Caravelas	redagem	4382	44.5	0.744	5	3	0.399	23.8649193548	33.5481474294	28.9623161765	35.1707362775	13.6158479077	7.4606903448	25.8138556719	29.7581051207	30.5083684253	15.7135218326	29.7158492765	23.7021764471	31.5370926883	31.1366686952	31.5707136639	41.1872440603	NA	38.9190727088	21.3380822603
1040	Caravelas	redagem	4385	36	1.458	5	3	0.809	19.975308642	29.2705607744	27.7456279809	26.0984403245	0.0272259498	4.488160374	21.0192178215	24.6093352531	25.1954728104	13.4563456936	28.0983943934	25.8223685906	25.3714117586	26.0331013369	24.949265779	25.5452367253	1.7796065583	27.9784515426	19.5373191359
1041	Caravelas	redagem	4427	38	0.919	5	3	0.5	20.6746463547	30.1954259893	27.5104311544	29.2546672076	8.0466635646	4.6544059371	22.0991548311	25.6488598781	26.2803914833	13.7450540231	27.6806588612	23.7103954003	26.9059861681	27.0871352909	26.6374328556	32.6993505985	NA	32.2926080965	19.8244023125
1042	Caravelas	redagem	4429	35	0.777	5	3	0.446	20.0900900901	28.9858074666	26.3951473137	28.0985315237	9.5654488883	5.5473447882	20.8803045059	24.4553287208	25.0039015969	13.844901149	26.2853610523	22.1820814861	25.6764259143	25.8191597172	25.5944929992	32.008932463	2.5585087321	30.777416115	19.7356563776
1043	Caravelas	redagem	4437	43.5	0.706	5	3	0.468	28.835694051	35.8752660903	32.4466403162	37.0600783614	20.0962546665	18.680424772	27.6020914912	33.3560902494	33.908665824	21.8863981162	33.1707922536	28.6560004479	34.6024064421	34.3073594097	34.541472061	41.0098133191	NA	39.6589669959	25.689725941
1044	Caravelas	redagem	4496	32	0.706	5	3	0.404	18.3116147309	27.244180932	24.837944664	25.9886600294	8.7385923899	3.6817677721	19.0721790946	22.3147427508	22.8181061927	12.5932492254	24.3595683656	20.1490486892	23.5233568969	23.723982753	23.5670833438	30.0588446555	1.0324808557	28.4581101677	18.7046895798
1045	Caravelas	redagem	4878	32	1.343	5	3	0.828	19.7289650037	27.7366174993	26.593175853	24.6580270263	2.1405372746	7.2853890362	19.8505234503	23.4153969625	23.8723603982	14.2636461251	26.566066376	24.706007354	24.0251738541	24.6563827451	23.6743649569	24.333929212	3.8147750431	26.1984386428	19.7741085193
1046	Caravelas	redagem	4939	30	1.232	5	3	0.964	23.474025974	28.0165589409	27.4031007752	26.2317709408	11.8577589794	19.2211495943	21.3596522337	25.604796186	25.8570287278	19.913033193	27.3800486441	26.383074702	25.9290181323	26.2817413956	25.728822308	25.9228635266	13.8265527997	27.0341513674	23.154107545
1047	Caravelas	redagem	4941	31	0.998	5	3	0.537	16.6803607214	26.3262969356	24.6453634085	23.4769491366	2.9396203042	0.364280597	17.9093078379	20.7749199433	21.2958692267	11.0074651667	24.0513683039	20.9992452344	21.7476292591	22.3325346934	21.4637574596	25.7642947899	NA	25.9176907121	17.6160141025
1048	Caravelas	redagem	5020	30	1.347	5	3	0.879	19.5768374165	26.8320853635	25.9197907585	23.756193379	2.6594771555	8.9117627601	19.2386818302	22.7720869377	23.163859963	14.7032200696	25.7472230775	24.1873187617	23.2782610394	23.9024945629	22.9793543857	23.3219813944	5.0472343968	25.0135334071	19.8357773341
1049	Caravelas	redagem	5025	32	1.239	5	3	0.92	23.7610976594	29.1375200157	28.3156881617	27.231306526	10.6399244224	17.5371096279	22.083005515	26.4032944574	26.7192670574	19.4607002344	28.4148703075	27.1484490195	26.81811053	27.198719543	26.5658666462	26.9284134507	12.4107386907	28.2708165246	23.1627193532
1050	Caravelas	redagem	5026	32	0.846	5	3	0.372	14.0709219858	25.7708174182	23.1950464396	23.32080868	2.5253252622	-7.1002180528	17.0540982924	18.8238825452	19.4522001098	8.1097040836	22.1777198651	17.4330047078	20.2938148221	20.7830882327	20.2981116699	28.3340299848	NA	26.6189939248	15.8381619839
1051	Caravelas	redagem	5123	40	1.051	5	3	0.562	21.3891531874	31.1049885	28.5076380729	29.9827322848	6.9045059054	4.9078485992	23.0161792042	26.6985350646	27.3748499619	14.0558731272	28.9216748975	25.2398830698	27.9101393411	28.1451541975	27.4994223749	32.4793122767	NA	33.0804434615	20.105854815
1052	Caravelas	redagem	5125	38	1.225	5	3	0.678	21.0318367347	30.3563299924	28.3941463415	28.2258422786	4.2613218305	5.4755695603	22.1993219979	25.9341654714	26.554538701	14.144084368	28.7871689508	25.9416102983	26.8878382746	27.3365648694	26.4230929132	28.9889908809	NA	30.7263516187	20.0921319459
1053	Alcoba�a	mergulho	4820	33.5	1.206	4	3	1.008	28	31.4284031392	30.8429423459	30.3528605661	18.832648577	23.6706874166	27.1293947601	29.8363142562	30.0509136963	24.8268038267	31.038070575	30.2077137148	30.1087376465	30.3200676052	29.9385701812	30.056102914	NA	31.0201924097	27.0566693963
1054	Alcoba�a	mergulho	5427	57	1.551	4	3	1.053	38.6982591876	45.4031474791	43.3612139156	45.4262933376	19.9693975363	27.1328602199	40.6356553713	44.3875560037	45.0798199856	29.8465348955	45.18031423	43.1091720781	45.1448321689	45.1516730368	44.7484965078	43.6744976152	NA	46.9751300236	31.6467469491
1055	Alcoba�a	mergulho	5431	62	0.935	4	3	0.507	33.6192513369	43.1781126319	37.5428571429	47.5517849642	20.7632596506	15.7508800586	39.9808096376	41.7574992045	42.7914021425	22.3006976172	39.2089669266	33.0094948903	43.7894446809	42.8751352606	43.3228432615	52.9747291043	NA	52.5040758366	25.7843208998
1056	Alcoba�a	mergulho	5669	46	0.541	4	3	0.309	26.2735674677	35.2285495539	28.3108504399	38.6023908466	18.933253023	9.7388576945	31.3940469365	32.0385694908	32.7637358695	18.0460973098	29.8766709672	21.1983186381	34.1580146996	33.2709486911	34.7850165451	45.6010911013	NA	42.0360697029	22.9818673485
1057	Alcoba�a	mergulho	5675	45.5	1.1	4	3	0.718	29.6990909091	36.9508718962	34.6766666667	36.8165694289	15.8869631308	16.92588461	31.9412228042	34.5433396948	35.1372692047	22.3093633033	35.6314812945	32.8302176093	35.4730099251	35.5063704972	35.0144129526	37.7383046007	NA	39.2258529525	26.0379633136
1058	Alcoba�a	mergulho	5806	38	1.482	4	3	0.861	22.0769230769	30.8271113613	29.2808112324	28.099966331	2.0915613409	5.994498473	24.6873051302	26.7592408473	27.3463028858	15.3377492533	29.9005335348	27.7382210142	27.4920948904	28.0586854737	27.0804080847	27.2873471971	NA	29.8557543215	20.8964157632
1059	Alcoba�a	mergulho	5829	49	1.128	4	3	0.738	32.0585106383	39.2783828197	36.8125	39.5844826841	17.924112036	19.355774634	34.4185780539	37.2567376202	37.8937795636	24.1195078275	37.9720965877	35.070530807	38.2301636665	38.1773185198	37.7302200358	40.3333264143	NA	42.1121652166	27.3987419935
1060	Caravelas	mergulho	3147	36	0.655	4	3	0.514	28.2503816794	32.7456106115	31.0417582418	32.7391058355	22.1211449265	21.5649944502	27.8044117087	30.7831722379	31.0828258429	24.0113286727	31.2625706946	28.7094680361	31.4503004696	31.4111355432	31.4071147212	34.7617393638	NA	34.0813998528	26.7877123103
1061	Caravelas	mergulho	3149	33.3	0.868	4	3	0.702	26.9315668203	30.9251465976	29.9949101796	30.1762930985	19.494683968	21.3540669917	26.2453187822	29.0343616739	29.2816860947	23.3580427108	30.0867278848	28.6629639531	29.4662466474	29.6041756648	29.2979794963	31.001752196	NA	31.2206503307	25.9942789658
1062	Caravelas	mergulho	3230	34.5	1.201	4	3	0.821	23.5840965862	30.1912530409	28.9955044955	28.2649463449	9.1944803471	12.2345374532	24.8021833489	26.9856125016	27.3989544366	18.2735431515	29.2374486741	27.4683368432	27.5685798837	27.9591156234	27.2353883877	28.2633419005	NA	29.7657939669	22.6460101781
1063	Caravelas	mergulho	3237	34.9	1.467	4	3	0.986	23.4569870484	30.3038078928	29.243409629	27.8128178095	5.5485640913	11.5781313838	24.7506227809	27.0016178037	27.4337609677	17.9698309518	29.6430589154	28.1290391311	27.5057188212	28.0108134488	27.2170828049	26.9028202038	NA	28.9525130725	22.4762975354
1064	Caravelas	mergulho	5917	40	0.887	4	3	0.553	24.9379932356	32.8011484522	30.2765647744	32.5305887645	13.403103597	10.8145727491	27.6267524495	29.4809771027	30.0429107687	18.1651368836	30.7430335751	27.2489159444	30.5643378536	30.6037953774	30.282864972	35.3089800293	NA	35.1332266837	22.9238620246
1065	Caravelas	mergulho	5919	38	1.173	4	3	0.898	29.0912190963	33.9868501774	32.9126413155	32.9629530187	17.4291265419	21.5215475186	29.1767759475	31.9783661266	32.3215905587	24.3191466173	33.3880874665	31.9723588533	32.4463002103	32.652039133	32.1657116652	32.8009372449	NA	34.1502795916	27.1942942831
1066	Caravelas	mergulho	5926	35	1.113	4	3	0.695	21.8553459119	29.6978565969	28.1325301205	27.7381143652	7.3965746423	7.7775186778	23.9823116487	25.8222643723	26.3127935714	15.9366256745	28.2965543827	25.9226771822	26.5983212146	26.9993041522	26.2262038303	28.5766115308	5.9488446762	29.7547467501	21.1207896562
1067	Caravelas	mergulho	6073	32	1.131	4	3	0.811	22.9460654288	28.8543495944	27.8754027927	26.9621875205	10.2352417883	13.1399591182	23.6556040944	25.8148043731	26.1601972437	18.3583573422	27.906096634	26.3562087395	26.3182793443	26.6967500927	26.037700524	27.1263420282	10.5949293594	28.2598377181	22.4338808776
1068	Caravelas	mergulho	6343	42	1.139	4	3	0.742	27.3608428446	34.6393243753	32.6986155485	33.8289870085	13.0344731705	14.5286686481	29.424377277	31.8458074052	32.3958946209	20.5259068784	33.462246202	30.9559933133	32.6806394886	32.8507599611	32.2477956892	34.4171998528	NA	35.9981317768	24.6642985211
1069	Caravelas	redagem	4388	36	0.837	4	3	0.611	26.2795698925	31.9179841787	30.3233908948	31.3204487695	17.1407597118	17.0694686509	26.8987164823	29.3786064433	29.7504378835	21.2787767504	30.5468124689	28.2070463541	30.0797136941	30.1822504961	29.8748048266	33.0182480194	NA	32.9745519738	24.8479486584
1070	Caravelas	redagem	4420	34	0.942	4	3	0.754	27.2144373673	31.3819886065	30.4528301887	30.5329236112	18.8787050893	21.2527232151	26.6927989712	29.4471195251	29.7102512166	23.4400304145	30.6038439963	29.2248201241	29.8769907896	30.0389207658	29.6773080313	31.1308949553	NA	31.6057049963	26.1470961551
1071	Caravelas	redagem	4434	34.5	0.657	4	3	0.555	29.1438356164	32.3858042138	31.2636761488	32.2422454752	24.3708156538	25.2262619504	27.5841522812	30.9385142873	31.1478132954	26.0258112244	31.3909512173	29.6624651893	31.3892211464	31.3895813675	31.3395824282	33.5518645627	NA	33.1598738543	28.0614561776
1072	Caravelas	redagem	4439	47.5	1.009	4	3	0.681	32.0589692765	38.8472013142	36.3504326329	39.3456141629	19.7960108815	20.3095064358	34.0167597593	36.8490522344	37.4325652057	24.6283138063	37.3327703542	34.3188000266	37.8203224763	37.7207820027	37.3960933403	40.8351087879	NA	41.8180509122	27.7786482964
1073	Caravelas	redagem	4440	36	1.041	4	3	0.754	26.0749279539	31.8320464556	30.5398335315	30.6814322493	14.5598209359	16.6026695782	26.7727759077	29.2306583722	29.6098661635	21.0026680062	30.842846937	28.9978565058	29.8243514717	30.0529821674	29.5265770036	31.2798655032	NA	32.2024493628	24.654760833
1074	Caravelas	redagem	4492	33.5	0.759	4	3	0.514	22.6864295125	29.4270256952	27.5831842576	28.5575934351	13.4956384574	11.0421700058	24.1668826167	26.0449711036	26.453831769	17.4676341933	27.5339715291	24.5674472979	26.9080027736	27.0506486775	26.7867808781	31.1198225147	8.7471868847	30.4590342021	22.0114390502
1075	Caravelas	redagem	4493	30.5	0.554	4	3	0.425	23.3980144404	28.2604509898	26.6737288136	27.7970434033	17.9160736428	15.9016526712	23.2750222524	25.7012520264	25.974950875	19.5870752486	26.520644406	23.6343569354	26.3991984328	26.425760352	26.48591764	29.9918610581	13.1035384865	29.0094186073	23.0257007121
1076	Caravelas	redagem	4872	31.5	0.948	4	3	0.627	20.8338607595	27.9046956573	26.5648395722	26.0332258193	9.0732547404	8.4602721825	22.3538757826	24.119166203	24.5209387705	15.7890161307	26.3691852175	24.1040741171	24.831954999	25.2015346024	24.5720810726	27.4781390374	6.4714541209	27.8074746879	20.7028696992
1077	Caravelas	redagem	4879	35	0.956	4	3	0.716	26.2133891213	31.4557552756	30.2380952381	30.4781049611	16.2563127736	17.8779564231	26.5071341955	29.0395977219	29.3770116409	21.593475784	30.4446061957	28.6570545635	29.6007077491	29.7895142353	29.3519991876	31.3400234676	NA	31.8847347404	24.9710696017
1078	Caravelas	redagem	4937	30	0.995	4	3	0.744	22.432160804	27.6999045766	26.8427672956	26.0297965763	12.0356157077	14.0406818762	22.7040229143	24.8649927142	25.155533943	18.4585454002	26.6926240053	25.2223579029	25.3316672288	25.6589849067	25.1080834697	26.6089238031	11.386276458	27.2132521264	22.2161407839
1079	Caravelas	redagem	4949	32	0.715	4	3	0.606	27.1216783217	30.3051021138	29.4601941748	29.8424229661	22.0041701392	23.3334003027	25.6982335901	28.7580629653	28.9487779226	24.2738809223	29.4693929946	28.0915873693	29.1414777223	29.2129729282	29.0624550466	30.8714751056	NA	30.6734717224	26.4266074838
1080	Caravelas	redagem	4954	31	0.778	4	3	0.596	23.7480719794	28.6330857536	27.5363321799	27.6409233853	16.0247611051	16.2018486234	23.7197305715	26.0988023169	26.3782214074	19.8613218687	27.4166031208	25.5498584025	26.6467201603	26.823197597	26.5147302406	29.075073803	13.3890896332	28.884203083	23.2839058587
1081	Caravelas	redagem	5017	39.5	1.336	4	3	0.959	28.3536676647	34.2462938822	33.0286091549	32.8449624832	13.363069432	18.5821417838	29.1909824824	31.8866640444	32.3119466632	22.7007004679	33.7123293078	32.1572577999	32.4138224396	32.6992480848	32.0943632073	32.1633760853	NA	34.1194119391	26.1189215655
1082	Caravelas	redagem	5027	32	0.89	4	3	0.586	21.0696629213	28.2024223839	26.7130434783	26.5703022035	9.9818303746	8.5593145304	22.6941052842	24.4310069009	24.8424347952	15.9196677939	26.5323033909	24.0385235952	25.2027558889	25.5187587104	24.9739695657	28.4227782756	6.5626553645	28.4360113776	20.8419067565
1083	Caravelas	redagem	5117	40	0.619	4	3	0.42	27.140549273	33.8538550528	30.5011933174	34.765321529	19.6609697629	15.5565603623	28.9938436608	31.1372171371	31.6235806697	20.9241647754	31.0608023396	26.3624005083	32.3383243446	32.0730916467	32.4310592608	38.6873688994	NA	37.0246518198	24.8681087596
1084	Alcoba�a	mergulho	5671	48.5	0.978	3	3	0.825	40.9125766871	44.1794070068	42.8952442159	44.5521449006	33.7631372762	34.2050412678	43.9363164386	43.4536768024	43.7501066209	36.5009017172	43.5222106496	42.0409789189	43.9106101713	43.8371863235	43.6716420002	44.9532370831	NA	45.7017047856	37.3425200918
1085	Caravelas	mergulho	3226	42.2	0.88	3	3	0.791	37.9320454545	40.0439842891	39.2944117647	40.0919283611	33.5005604565	33.5957613045	39.7376677089	39.3919702777	39.5601736948	35.3142151598	39.5992905075	38.6616168617	39.6686197602	39.6551028678	39.5416135612	40.4915435754	NA	40.7661009811	36.1429823189
1086	Caravelas	mergulho	3240	37	0.91	3	3	0.833	33.8692307692	35.6361770025	35.1563380282	35.427381562	29.9647813624	30.2412938139	35.1721026827	34.9466185869	35.0703059955	31.9193166048	35.3238138236	34.6784932353	35.1424536736	35.1799516831	35.0447670939	35.6470612475	NA	35.9097772209	32.8652931868
1087	Caravelas	mergulho	6244	16	0.785	3	3	0.626	12.7592356688	16.9888568201	17.0871794872	14.4916652563	5.7355144383	4.0748747115	14.2049877153	13.8242129565	13.9498163264	10.9622525984	15.5686624864	14.8881314668	14.0644387883	14.5427668254	13.9985633614	15.0872924117	4.7633734901	15.0417551094	14.2781405839
1088	Caravelas	mergulho	6253	18.5	0.752	3	3	0.733	18.0325797872	18.5601858313	18.5516304348	18.2874371108	17.0066793842	16.9492862331	18.2476157436	18.1967715663	18.2153900404	17.7257246319	18.4064676325	18.3038031068	18.2305735939	18.2807012145	18.2190829611	18.3591446284	16.9282063701	18.3639730698	18.1723228906
1089	Caravelas	mergulho	6257	18	0.881	3	3	0.832	16.9988649262	18.1602979575	18.1439060206	17.5052249416	14.4355087022	14.6141823955	17.4233569576	17.3469287405	17.3866436236	16.3588118034	17.8238145462	17.6355500195	17.4107276944	17.5338876481	17.3798471594	17.5846841399	14.6039146494	17.6606534838	17.3320209891
1090	Caravelas	redagem	4955	28.5	0.768	3	3	0.721	26.755859375	28.0337998917	27.7966549296	27.6977256049	24.311655839	24.1319608432	27.5484945662	27.3610684912	27.4302046796	25.6463062579	27.7470882227	27.3184465219	27.4864299882	27.5457678643	27.443511642	27.9644232839	NA	27.9844323109	26.5803484067
1091	Caravelas	redagem	4956	29	0.826	3	3	0.767	26.9285714286	28.4201494177	28.1517571885	28.0096249046	23.8937524333	23.8660272455	27.8355830516	27.6447701182	27.7267614549	25.6228623291	28.1113451885	27.643991786	27.7851879697	27.8597781936	27.7271992489	28.2555787709	NA	28.342971323	26.700020242
1092	Caravelas	redagem	5028	26.5	1.102	3	3	1.037	24.9369328494	26.1686351816	26.0315964523	25.6403095889	21.5486786602	22.4079716819	25.5250434086	25.4797287846	25.541706502	23.9406060912	25.9675776088	25.7158010411	25.5607325003	25.6615442831	25.5100579892	25.5767598223	22.258648952	25.839322507	24.8840602188
1093	Caravelas	mergulho	6242	21.5	0.783	2	3	0.783	21.5	21.5	21.5	21.5	21.5	18.2577167661	24.8862311299	21.5	21.5	21.5	21.5	21.5	21.5	21.5	21.5	21.5	21.5	21.5	21.5
1094	Caravelas	mergulho	6243	18	0.826	2	3	0.826	18	18	18	18	18	14.7577167661	20.7322035359	18	18	18	18	18	18	18	18	18	18	18	18
1095	Caravelas	mergulho	6247	16	0.699	2	3	0.699	16	16	16	16	16	12.7577167661	18.7198596828	16	16	16	16	16	16	16	16	16	16	16	16
1096	Caravelas	mergulho	6259	15	0.848	2	3	0.848	15	15	15	15	15	11.7577167661	17.2353728728	15	15	15	15	15	15	15	15	15	15	15	15
1097	Caravelas	mergulho	6260	14	0.8	2	3	0.8	14	14	14	14	14	10.7577167661	16.1726749857	14	14	14	14	14	14	14	14	14	14	14	14
1098	Alcoba�a	mergulho	4854	77	3.032	22	4	0.62	15.7453825858	32.3573896888	28.4533898305	29.7855740657	-11.576162849	-9.0080798954	15.1392983048	27.6257085232	29.4347739752	5.4303436162	31.4069906434	26.5386816997	29.5684890883	30.0065365862	30.6099019189	41.0237033335	NA	30.1726950097	14.1073225902
1099	Alcoba�a	mergulho	6097	64	2.097	20	4	0.454	13.8559847401	30.2171086818	25.8914074855	28.9332991678	-5.8482898612	-11.0461455606	13.4732415338	23.8240368775	25.3263018441	4.9652485185	27.1592050964	21.3321808418	26.0962122802	26.3670107982	25.7159045889	31.7320319605	NA	33.8084138165	13.9055634945
1100	Alcoba�a	mergulho	4143	83	1.525	19	4	0.553	30.097704918	43.4074710006	36.7841509434	49.7538693813	10.5728858537	18.3391074618	21.6784542963	43.1094331146	44.8928671826	15.2429209032	39.4957926674	32.756689923	45.8792940873	44.5460392267	44.8071586199	52.1435611665	NA	56.9000812278	20.3131028757
1101	Alcoba�a	mergulho	4853	77	1.41	18	4	0.688	37.5716312057	48.2644470312	42.9884297521	52.9502853332	18.056476945	36.1053524909	23.5826954608	48.4438016449	49.8530336084	23.219620951	45.572551417	40.2897970366	50.4672136452	49.5221743508	49.4527828487	53.3352406077	NA	58.1698093022	25.8266997637
1102	Alcoba�a	mergulho	4889	60	1.172	18	4	0.393	20.1194539249	33.9992743595	27.9423868313	37.4597978982	5.6494762257	4.687028032	15.3340539648	29.6274550514	30.9497895651	9.6683932674	29.2371057433	22.0442507965	32.3169547846	31.5891585406	31.9146296578	44.7210381897	NA	44.3346129872	17.15292388
1103	Alcoba�a	mergulho	5102	84	1.697	18	4	0.46	22.7695934001	37.9912478583	31.1155644623	44.0142884176	4.1953490546	1.4569590478	20.4521245241	36.1540687557	38.0901406185	9.4870204221	33.5543018411	26.1891125463	39.3197780978	38.0041109596	38.4635066793	48.0045873258	NA	51.9531197681	16.6485097406
1104	Alcoba�a	mergulho	6090	83	2.529	18	4	0.758	24.8770264927	39.5002707245	35.0940317733	40.1527460913	-4.526837341	6.1867558706	21.753170321	38.1190202447	39.9993570586	11.0877777253	39.0056903662	34.4012256442	40.0650571682	39.8399193601	40.3002613127	41.9606111844	NA	41.7187020312	17.6786773274
1105	Alcoba�a	mergulho	4676	78	1.559	17	4	0.614	30.7196921103	43.3775348275	37.6688741722	48.044235741	10.1029741435	19.3652902986	22.8691492872	42.7318675565	44.3530602792	16.4439817622	40.4012047324	34.5279821729	45.0951997977	44.1280944446	44.0652646743	48.9289656039	NA	54.0360986339	21.2368989463
1106	Alcoba�a	mergulho	4677	79	2.283	17	4	0.705	24.3955321945	38.8291462705	34.3038886222	39.8550857638	-2.5977484377	5.5350314516	21.535208109	36.9881135894	38.7663974072	11.0930320784	37.7469902818	32.9053587783	39.009081555	38.7370262041	38.7322079625	39.9713453626	NA	42.7992998278	17.7637682521
1107	Alcoba�a	mergulho	5254	75	1.771	17	4	0.777	32.9051383399	44.6255219066	40.2005092298	47.106109482	8.7475093333	25.5133306381	23.5954880672	44.0548758777	45.5294363841	18.9363177444	43.2795458371	38.8212677524	45.8433323948	45.3317247768	45.0435402232	45.3691108009	NA	50.9782485892	22.9859785482
1108	Alcoba�a	mergulho	6194	76	1.642	17	4	0.482	22.3093788063	37.0616483211	30.9514563107	41.3408473693	3.4469618782	2.1019370644	19.7856548735	34.437765513	36.1666065109	9.8054201247	33.2126682982	26.4540992412	37.2337779969	36.3168600768	36.3879260421	44.6194538207	NA	48.4322841239	16.9938373959
1109	Alcoba�a	mergulho	5255	77	1.45	15	4	0.557	29.5786206897	42.4391089793	36.2792	47.7602594963	10.5764105174	14.8766779793	24.0727629922	41.5098021264	43.127607918	15.5704501956	38.7938325847	32.3875646425	44.065967006	42.9614936854	43.0585076566	50.2871977106	NA	54.4317013839	20.6963148295
1110	Alcoba�a	mergulho	5259	69	1.152	15	4	0.604	36.1770833333	46.1105784136	40.7941176471	50.5877095241	20.2612096592	32.9384718939	23.965568309	45.4731938544	46.6617920441	23.4619463776	42.8309661525	37.2559118347	47.4564286943	46.5514785671	46.6424765967	53.5599336945	NA	55.7709191089	26.3499559301
1111	Alcoba�a	mergulho	5388	69	2.623	15	4	1.155	30.383149066	42.0701146902	39.3128353281	40.2616501344	-5.4244510326	20.2772126	24.8054295982	40.6258984634	41.9795792659	17.5277068633	43.2817525648	40.6532467665	41.6698385377	41.9926213644	42.6908796095	42.7651527655	NA	39.013453573	22.2321722143
1112	Alcoba�a	mergulho	4881	67	1.91	14	4	0.664	23.2921465969	36.9147049435	32.7532163743	37.3083080816	-0.7027133769	4.4784581334	21.3719184875	33.8639419687	35.3243898329	11.4671913625	35.3435358282	30.6363824314	35.7301677853	35.6447959845	35.0535824033	36.8144671559	NA	41.2941900488	18.2422353885
1113	Alcoba�a	mergulho	5303	76	2.066	14	4	0.847	31.1577928364	43.4788334764	39.4169346195	44.7818041976	3.4742120426	17.2393110849	26.483789093	42.7294966857	44.2795219834	17.1335498733	42.9343228065	38.8771116678	44.3894187162	44.0967089985	43.9700400548	42.8532191231	NA	47.3349944838	21.7520365917
1114	Alcoba�a	mergulho	5304	81	1.309	14	4	0.59	36.5087853323	47.978780778	41.4517583408	54.6550006488	18.557038252	25.7912144297	28.0981036645	48.4150125778	49.9816271302	21.3935478814	43.9511274121	37.4303527127	50.9237358144	49.5548365581	49.8668848554	57.4579184016	NA	61.2629632062	24.4062012373
1115	Alcoba�a	mergulho	5417	74	1.553	14	4	0.553	26.3502897618	39.7965820011	34.088691796	43.8528688469	6.6251930599	8.1995650271	23.5517016342	37.9859543761	39.586202117	13.183197137	36.5411818043	30.4075633314	40.4526143222	39.6067952967	39.5033257602	45.8546500582	NA	50.1814534698	19.220126316
1116	Alcoba�a	mergulho	6205	72	2.336	14	4	0.817	25.1815068493	38.7602301013	35.0205992509	38.2197166216	-4.2472866376	6.5326888665	23.3232829854	36.532859347	38.0992425622	12.4475179282	38.4849498909	34.4994815926	38.1440550016	38.2165716611	38.0992402718	37.8670888372	NA	39.9111911894	18.7857389864
1117	Alcoba�a	mergulho	4473	79	1.755	13	4	0.561	25.252991453	39.4599530861	33.6971061093	43.4940914309	4.1105307195	3.2048508849	25.2520493453	37.8225571718	39.5862732534	11.7520796521	36.4180237034	30.258445815	40.3858092374	39.5196420939	39.4663601399	44.7548669603	NA	49.6835983181	18.1849516277
1118	Alcoba�a	mergulho	4755	79	1.678	13	4	0.751	35.3569725864	46.8931460922	41.9952638701	50.6110258146	12.3746889561	22.9393905916	29.4187410581	47.0048994406	48.5395703698	20.6207888511	45.052111398	40.2054067264	48.9499762456	48.1870885959	48.0189378818	49.186718446	NA	55.1128496409	23.9681625447
1119	Alcoba�a	mergulho	5199	67	2.811	13	4	0.978	23.310565635	36.9273832646	34.0045959403	33.9207387613	-12.0163677645	3.3904173006	22.6771334726	33.8812335712	35.3413107633	11.4823452234	37.7363647381	34.6059039888	35.0930005185	35.6608389594	36.1765505541	38.6881716177	NA	32.875230944	18.2522392164
1120	Alcoba�a	mergulho	5248	75	0.964	13	4	0.448	34.8547717842	46.0323230222	37.8534031414	54.2563176228	21.5711608451	23.7303409462	26.8196617087	45.7233604607	47.1451957953	20.847793712	39.9746117038	31.6304414915	48.6459275891	46.909029436	48.1631356449	62.7019125474	NA	61.3787452314	24.2800972486
1121	Alcoba�a	mergulho	5836	79	1.702	13	4	0.625	29.0099882491	42.2238618801	36.6944074567	46.3213717178	7.1020438361	10.5428101974	26.8107514703	41.3666874615	43.0563665334	14.8165728247	39.5884898502	33.8624318464	43.7158143881	42.8534033956	42.7383892955	46.5419660905	NA	51.9935647783	20.1513137413
1122	Alcoba�a	mergulho	6092	71	1.156	13	4	0.4	24.5674740484	38.2239285786	30.6694560669	44.9136552904	10.0767722867	4.5043995536	23.1119383003	35.7773709648	37.3273197193	12.0571552836	32.5852169913	24.4612909805	38.919353269	37.4952979558	38.4265861467	53.3898173547	NA	52.9334079005	18.5518078758
1123	Alcoba�a	mergulho	4464	69	1.357	13	4	0.532	27.0508474576	39.7462975492	34.0605012965	43.7966493291	9.1344289464	10.4530457936	23.7550715836	37.6895460185	39.1266050445	14.435639599	36.2072774446	30.0203342451	40.0766822285	39.2444807023	39.2039738206	47.0832457691	NA	50.08193403	20.1622035951
1124	Alcoba�a	mergulho	4890	71	1.623	12	4	0.538	23.5354282193	37.4954218452	32.1138439916	40.4865967763	3.6122344221	1.3030582807	24.1169790783	34.799392272	36.3692938865	11.222924001	34.4054981889	28.4064013086	37.2094348078	36.5839245396	36.3346916942	42.4252794021	NA	46.5834172378	18.0065646341
1125	Alcoba�a	mergulho	5086	86	2.262	12	4	0.736	27.982316534	42.0698815913	37.1561590689	44.5172500265	0.4777241706	5.3097460388	29.0509063025	41.6480433563	43.5592754198	13.1779985	40.970253253	35.9986232636	43.7749397544	43.1934477428	43.4715810639	44.1906714917	NA	47.5422602812	18.9264992392
1126	Alcoba�a	mergulho	5164	78	2.621	12	4	0.743	22.1114078596	37.0738529149	33.0086741016	36.4162763405	-7.3791403706	-3.5800412177	24.575439176	34.556574429	36.3420137605	9.4936429897	36.6526435785	32.1948273756	36.3944434118	36.4510146186	36.7736725553	39.2776965946	NA	37.6095061374	16.7579699638
1127	Alcoba�a	mergulho	6107	68	2.253	12	4	0.821	24.7794052375	38.0519997895	34.5192401364	37.1323376123	-4.1267578617	4.9189884189	24.3232970657	35.430440386	36.8889756551	12.5907620846	37.7252726843	33.8906616951	36.9538452521	37.1192521596	36.7937321427	36.2943253874	NA	38.9894406063	18.9643273015
1128	Alcoba�a	mergulho	6210	73	2.184	12	4	0.681	22.7623626374	37.1331428787	32.8492943548	37.4419253207	-3.1984883212	-0.8874758891	24.1557203798	34.3935979634	36.0331791176	10.4179371367	35.8855536502	31.1188635842	36.3352415807	36.2360892081	35.9216012341	37.3114139384	NA	40.7177779213	17.444556197
1129	Alcoba�a	mergulho	5208	70	2.4	11	4	0.959	27.9708333333	40.5087893135	37.25	39.4484078328	-3.9252099284	9.3498128585	27.4957821287	38.7092060107	40.1545547887	15.1185743446	40.9148267905	37.6018523489	40.0356856066	40.2167939409	40.3055373882	39.1877605693	NA	39.9961266778	20.5903343021
1130	Alcoba�a	mergulho	5383	75	1.482	11	4	0.5	25.3036437247	39.1404954078	32.8705148206	44.1017255818	6.9509949259	2.4023021285	26.9906261266	37.1809236641	38.8308908056	12.2096465066	35.1749913706	28.4241152974	39.9098108055	38.8673597589	39.0012496962	47.6879773007	NA	51.2164146116	18.5659581542
1131	Alcoba�a	mergulho	6002	70	1.92	11	4	0.78	28.4375	40.8362420345	36.8604651163	41.7184573134	2.7829919678	10.2752387548	27.5119603354	39.1250603395	40.559108924	15.5423387858	39.8863077332	35.7052120255	40.7949576589	40.6060906331	40.1759234719	40.0776712771	NA	44.9565699814	20.8720030451
1132	Alcoba�a	mergulho	6004	73	1.567	11	4	0.53	24.6904913848	38.5097187275	32.7944403804	42.3347915868	5.2614624545	1.847228229	26.2889705723	36.2478720309	37.8526538661	11.933765444	35.1359375637	28.8871062213	38.7668187655	37.9658527254	37.8569942804	44.7242183326	NA	48.7969752738	18.4297502683
1133	Alcoba�a	mergulho	6026	75	1.596	11	4	0.681	32.0018796992	43.9737556645	38.9505730659	47.5239335342	10.3746554003	15.2462932533	29.9443608124	43.2700449418	44.7681046423	18.0759006492	41.7307875531	36.5741003623	45.3171768787	44.5908462122	44.3496415179	47.2136240309	NA	52.5667710439	22.410026127
1134	Alcoba�a	mergulho	6211	70	1.48	11	4	0.555	26.25	39.3013074048	33.8671875	42.8127175994	7.0350850771	5.9373048662	26.3099256614	37.1539929102	38.6391924	13.5969018894	36.1475373165	30.2180346358	39.4851326871	38.7628392863	38.572741256	44.9996885188	NA	48.8721216037	19.5841375134
1135	Alcoba�a	mergulho	6304	57	1.998	11	4	0.678	19.3423423423	33.1383189384	29.8364849833	31.0518461928	-5.4703337708	-3.424301373	20.530707755	28.363269539	29.6150909331	9.3694504417	31.8343495862	27.7198107251	29.9121092855	30.3589328706	29.4112204208	30.5683715049	NA	34.1354834021	16.9849360204
1136	Alcoba�a	mergulho	4465	73	1.737	11	4	0.554	23.2826712723	37.5046140793	32.2068965517	40.2712517323	2.3820037704	-0.8876818907	25.6180291593	34.8992813921	36.5299610643	10.818828935	34.6594055989	28.772626361	37.2954627812	36.7073486785	36.4395114517	41.6050732653	NA	46.1067365807	17.7051029455
1137	Alcoba�a	mergulho	4883	68	1.971	10	4	0.68	23.4601725013	37.1378896881	33.0095990966	37.4398327449	-1.2123751332	-0.0353605403	25.894758454	34.2004990233	35.6863369334	11.4909825478	35.7219330054	31.0855887103	36.0473612135	35.9757966145	35.4238731885	36.8057106534	NA	41.1843371426	18.2393821235
1138	Alcoba�a	mergulho	5053	72	1.745	10	4	0.856	35.3191977077	45.957696076	42.0789644013	47.8152661496	11.1620552845	21.3670785056	32.6076623998	45.453900427	46.7662188028	21.9055677466	45.0544389972	41.2004850789	46.972713087	46.5982643435	46.2723353919	45.6307006046	NA	50.976314622	25.1290158152
1139	Alcoba�a	mergulho	5201	73	1.488	10	4	0.65	31.8884408602	43.6486511884	38.5170807453	47.4002022837	11.6106840869	14.4140476524	30.9951341331	42.7596060868	44.198506778	18.2976849603	41.0879111479	35.7606804886	44.8375168525	44.0753584505	43.8608554156	47.9503924509	NA	52.7183623617	22.6250781543
1140	Alcoba�a	mergulho	5252	73	2.097	10	4	1.033	35.9604196471	46.5558157968	43.2730627306	47.097489472	6.9262784559	22.1436451942	33.5076029847	46.2103418987	47.5365226943	22.3661617528	46.7977842015	43.6964561545	47.4606225184	47.3330656449	47.3596315476	44.8889440676	NA	48.2878994353	25.4084732605
1141	Alcoba�a	mergulho	5260	69	0.984	10	4	0.439	30.7835365854	42.3493293262	34.9375	49.0570447236	17.3146595037	13.9196316657	29.1429319372	40.9708380909	42.3138690687	17.9153023586	36.9044596883	29.0658553535	43.7362236894	42.3161422486	43.2920580305	57.0486241408	NA	55.8359445395	22.4947763156
1142	Alcoba�a	mergulho	5297	79	2.091	10	4	0.849	32.0760401722	44.4794634504	40.2490745637	46.2134352919	4.1415519832	12.5819018471	32.6183879485	44.1396882565	45.7585470274	17.5244716253	43.9116884103	39.7497310777	45.860464374	45.4722202052	45.4624153235	44.2860708013	NA	48.7658720376	21.9125974913
1143	Alcoba�a	mergulho	5343	86	2.202	10	4	1.038	40.5395095368	51.5779995053	47.6263736264	53.7461371961	10.1447659053	25.3313816029	38.6001505602	52.9134152653	54.5278241954	24.4805137691	51.7718628091	48.251423743	54.3907487186	53.9083169116	54.4665727032	51.7358284906	NA	54.7198699315	26.2640860634
1144	Alcoba�a	mergulho	5395	71	1.833	10	4	0.795	30.7937806874	42.6189914555	38.5823637477	44.050084666	5.8554440761	13.1152803933	30.2404848846	41.3964852632	42.801745767	17.5850211837	41.5960158456	37.4398987683	43.0518140526	42.7558008803	42.359675712	42.235631699	NA	47.4416409998	22.2098529842
1145	Alcoba�a	mergulho	5399	78	1.776	10	4	0.773	33.9493243243	45.742532727	41.0875634518	48.7823519597	9.7667277443	16.3713142663	33.2483422606	45.58154179	47.1222271445	19.4329357421	44.2648363668	39.6388171012	47.4530588938	46.8228819617	46.6211604861	47.0074838675	NA	52.8323652091	23.2105518666
1146	Alcoba�a	mergulho	5429	55	1.513	10	4	0.644	23.4104428288	35.4041889065	31.8354912414	35.2060628344	2.9209041109	5.2027268702	23.0876135717	31.681046177	32.7811003299	13.2013479361	33.5549664037	29.2732265471	33.2657701047	33.3303004066	32.5317328227	35.608436219	NA	39.2439214076	19.5952269682
1147	Alcoba�a	mergulho	5729	53	1.517	10	4	0.662	23.1285431773	34.8979489319	31.576309795	34.2641732494	2.4602797213	5.6252755234	22.5068271008	31.0244314893	32.0697251196	13.2622548404	33.1986188605	29.1558637594	32.5071327043	32.6621468373	31.803175165	34.445069847	NA	38.0230732475	19.6568498976
1148	Alcoba�a	mergulho	6020	64	2.499	10	4	0.964	24.6882753101	37.5150103986	34.6220095694	35.1112204653	-8.112538805	3.8649007472	25.7433033691	34.5953390577	35.9376293134	13.0327795121	37.9708579263	34.8642380658	35.7963205164	36.2609652575	36.2157379795	35.7037972305	NA	35.2568210833	19.3379474539
1149	Alcoba�a	mergulho	6201	71	1.225	10	4	0.595	34.4857142857	45.2250758074	39.6536585366	49.9667047591	17.5350433915	20.2168759292	31.3422894591	44.5370750586	45.8410469133	21.2471500609	41.8419919586	36.0323436216	46.674205971	45.7124776473	45.7855921981	52.8057127337	NA	55.5884550592	24.7110325627
1150	Alcoba�a	mergulho	6206	70	1.77	10	4	0.967	38.2429378531	47.7165648326	44.4267515924	48.9603962116	13.9413742107	27.9486170512	33.6320546617	47.3744440611	48.5328742034	25.4956432725	47.323087456	44.1389259119	48.6167613816	48.3704162949	48.0933493402	46.4196605801	NA	51.2437835069	27.7682334706
1151	Alcoba�a	mergulho	4670	48	1.626	9	4	0.904	26.6863468635	35.9587148303	33.8232819074	34.2891230536	4.4506598562	15.2213992129	24.4122587972	32.8542837608	33.6341448834	18.0010345369	35.3855981939	32.8571589882	33.7607799674	34.1140866635	33.2941216838	32.8219733622	NA	36.2616993053	22.9604339098
1152	Alcoba�a	mergulho	4725	57	1.623	9	4	0.682	23.9519408503	36.0591795617	32.532677442	35.7544958953	2.0480662889	4.0254098811	25.1771312092	32.5617240072	33.7096648359	13.3907909192	34.4937512682	30.3489087597	34.1174945055	34.2006551767	33.3906570334	35.4436747173	NA	39.549317441	19.6982379888
1153	Alcoba�a	mergulho	4754	62	1.696	9	4	0.813	29.7205188679	40.5925041872	37.2098930481	40.9246210078	6.2733254123	13.4809988559	29.2328942302	38.562350508	39.7122746427	18.1503126706	39.6819639353	36.0485415068	39.9508696373	39.8952776198	39.279829963	39.3339066371	NA	43.998691253	22.8566120316
1154	Alcoba�a	mergulho	4863	54	1.535	9	4	0.564	19.8410423453	33.0504958854	29.270411985	32.4809193416	0.0779263563	-3.3754032084	22.4835389865	28.2864883104	29.4412107287	10.1375389894	30.6844998652	25.9065363572	30.0570311573	30.2037565124	29.3547835747	33.8392707263	NA	37.0337117812	17.530354333
1155	Alcoba�a	mergulho	4891	60	1.282	9	4	0.689	32.2464898596	41.9056789904	38.0776340111	43.7060177786	14.5921551754	19.6269500589	29.574009414	40.1788877102	41.1883509521	21.2628057884	39.9686160323	35.7741903222	41.6885426622	41.3397654679	40.9320893849	44.5328448438	NA	47.6561528078	25.1016933324
1156	Alcoba�a	mergulho	4894	70	2.028	9	4	0.806	27.8205128205	40.4033117543	36.5754923414	40.8017562325	0.9173238305	6.4745194464	30.0184397649	38.5747307611	40.0236762784	14.983076154	39.7265471504	35.7013575247	40.1869791658	40.0909529059	39.7087488363	39.1567856633	NA	43.5472478466	20.5004163504
1157	Alcoba�a	mergulho	5035	58	1.756	9	4	0.736	24.3097949886	36.4394838751	33.0899742931	35.7395503524	0.6277642784	4.316254253	25.5803513511	33.0782128622	34.2478680012	13.5675255115	35.2723577632	31.395244454	34.5458071631	34.7051933997	33.8908739283	34.7103992686	NA	39.0270513964	19.803297353
1158	Alcoba�a	mergulho	5043	60	1.621	9	4	0.732	27.0943861814	38.5466870158	34.9753694581	38.8553863024	4.8564083676	9.1227279081	27.4316849107	35.9064991607	37.0655806782	15.8968772839	37.2011391745	33.2057129997	37.4199331242	37.3733380029	36.6785386155	38.0466231029	NA	42.480262185	21.3524975173
1159	Alcoba�a	mergulho	5051	75	1.697	9	4	0.742	32.7931644078	44.5447246402	39.9131596526	47.437381221	9.6623512806	13.9282702311	33.769104872	43.9580011837	45.4355079887	18.8287836105	42.8721675716	38.1751945582	45.8331361366	45.2402380458	44.9524974604	46.1379213937	NA	51.7563643614	22.9137835415
1160	Alcoba�a	mergulho	5087	71	1.49	9	4	0.772	36.7865771812	46.849222783	42.6139534884	49.6848144783	16.1792843928	22.9627918074	34.6473726634	46.434054775	47.6703681474	23.6681089481	45.1667261046	40.8828795724	48.0651384663	47.5036621564	47.1923060631	48.7713916018	NA	53.7204964565	26.4103315614
1161	Alcoba�a	mergulho	5175	63	1.293	9	4	0.696	33.9118329466	43.5534484401	39.5132662397	45.862245632	16.1105824612	21.3447473175	31.0905271065	42.230482623	43.2887838115	22.3843830819	41.5326680429	37.2039228545	43.7993686888	43.3473151827	43.0044969401	46.59683797	NA	49.9612763623	25.8105582319
1162	Alcoba�a	mergulho	5182	61	1.555	9	4	0.795	31.1864951768	41.3925336361	38.0036900369	42.1286058991	9.6628515347	16.9347077103	29.6263196128	39.5517872051	40.6265141573	19.8863290817	40.2686758512	36.6258143355	40.9203981551	40.7872145382	40.1977267593	40.9786779886	NA	45.4073950172	24.096139848
1163	Alcoba�a	mergulho	5204	72	2.112	9	4	0.972	33.1363636364	44.4079473041	40.9958158996	44.7637276411	4.0732146768	15.7041138583	33.3900882719	43.6192814172	44.99319079	19.690948751	44.4939912652	41.1684843126	44.958649895	44.8669811306	44.791854207	42.6937837572	NA	46.2410434095	23.6031828069
1164	Alcoba�a	mergulho	5206	68	1.654	9	4	0.72	29.6009673519	41.3929103904	37.166437414	43.1481852564	7.0788439929	10.615537705	30.54665395	39.7413270989	41.0843808905	16.9454744084	39.7950088716	35.3066475887	41.4944024093	41.1428417579	40.659853131	42.273473069	NA	47.3101003327	21.8677348924
1165	Alcoba�a	mergulho	5207	73	1.516	9	4	0.758	36.5	46.9410459238	42.4726443769	50.1122794265	15.5055416049	21.5467571865	35.0248557951	46.6569471569	47.9673877945	22.9296601826	45.127846938	40.6296536711	48.38880467	47.7556312009	47.480097226	49.2059868691	NA	54.3822271552	25.8021311282
1166	Alcoba�a	mergulho	5312	77	2.795	9	4	1.27	34.9874776386	46.3811055698	43.5028901734	45.2345662502	-3.3971399141	17.1909475119	35.6075054292	46.2649646391	47.7465864064	20.6135053029	48.1501274833	45.6575798226	47.2917129472	47.4550425308	49.094875474	51.9831447297	NA	42.5834444931	24.0422488743
1167	Alcoba�a	mergulho	5313	63	1.798	9	4	0.738	25.8587319244	38.1696425798	34.4768460576	38.2632608496	1.7575686364	5.3242765455	27.4983087587	35.4475650007	36.7317001511	14.2308991512	36.9869285427	32.879238224	37.0387866345	37.0276468816	36.3554295505	37.0939477286	NA	41.7379156368	20.1606958033
1168	Alcoba�a	mergulho	5389	70	2.33	9	4	0.878	26.3776824034	39.3909001557	35.9154929577	38.548362648	-3.9312526206	3.7469656602	29.1027507144	37.270602666	38.7529483187	13.7075751747	39.4002240092	35.7543976894	38.7313037899	38.8717489837	38.7615298238	37.9196704993	NA	39.8256031586	19.6570761692
1169	Alcoba�a	mergulho	5393	80	2.21	9	4	1.179	42.6787330317	52.4205595905	49.223880597	53.4929775719	12.2106127011	29.8125352542	40.4632874218	53.3167698213	54.6724566912	28.0025112638	53.1095731084	50.3376100428	54.4582660306	54.2135686797	54.7701322261	51.9156081614	NA	53.6009096972	29.0481254908
1170	Alcoba�a	mergulho	5394	68	1.234	9	4	0.744	40.9983792545	49.2902957904	45.253384913	52.3980337455	24.6332544645	32.4599041733	35.32531734	49.0454116675	50.0471919192	29.2004568603	47.2538561713	43.1065912314	50.5114914228	49.9015226886	49.7294422331	52.9157704153	NA	56.2149146695	30.6228852526
1171	Alcoba�a	mergulho	5423	83	2.39	9	4	0.658	22.8510460251	37.984009657	33.1753424658	39.3267815288	-3.5633901996	-6.1067339214	29.4545947016	36.0841484122	37.9928640357	9.6207535283	36.6311842848	31.4210433626	38.2952344563	37.9298947279	38.1449950703	40.7340027287	NA	42.3554830299	16.7509313797
1172	Alcoba�a	mergulho	5432	55	1.968	9	4	0.883	24.6773373984	36.1900760441	33.5209276018	34.2046235078	-2.2895494638	6.5252830429	25.1287396954	32.7778996922	33.8446835811	14.4164375515	35.8181305696	32.7554716556	33.9203573105	34.3346608641	33.5625600365	32.497181284	NA	36.0857457476	20.4232940654
1173	Alcoba�a	mergulho	5439	65	0.975	9	4	0.52	34.6666666667	44.4116428622	38.5806451613	49.2403524047	21.2243045632	21.7910677854	31.4635450577	43.3119655071	44.4137618283	22.7412946261	40.3620791678	34.0701820335	45.4187094463	44.4172213358	44.8653002876	54.5131212388	NA	54.4703413187	25.994511574
1174	Alcoba�a	mergulho	5980	59	1.565	9	4	0.64	24.1277955272	36.4702459802	32.5714285714	36.8746554768	3.1735113087	3.4991994803	25.7407245351	33.1179853218	34.3227844545	13.2455187391	34.5462281658	30.0051509163	34.8338462217	34.7703739826	34.0557499074	37.1887854819	NA	41.1922167803	19.5698508227
1175	Alcoba�a	mergulho	5995	64	1.577	9	4	0.769	31.2086239696	41.9078821895	38.1815541031	43.1368472255	9.3827585648	15.4846635275	30.3700066721	40.2485349854	41.4204132222	19.2790430594	40.6018482074	36.6385312593	41.7577706118	41.5220117883	40.9812283314	42.0655343302	NA	46.7605573827	23.5841790263
1176	Alcoba�a	mergulho	6093	53	2.065	9	4	0.732	18.787409201	32.2672292653	29.4134048257	29.185422009	-7.387587759	-5.2360321834	21.4521582296	27.1268710867	28.2747601998	9.370999882	31.2608896983	27.6076271289	28.4656050258	29.1212882335	28.0826824972	28.4335273452	NA	31.5801450947	17.0181564121
1177	Alcoba�a	mergulho	6152	58	1.84	9	4	0.837	26.3836956522	37.7667055017	34.7597560976	36.7812224912	1.1096926097	8.6188586043	26.6661497849	34.8741143451	35.9893389496	15.5560958916	37.1373539879	33.7736557348	36.1477712344	36.3595973312	35.6238293865	35.0716448957	NA	39.2856048991	21.1575817664
1178	Alcoba�a	mergulho	6159	62	1.782	9	4	0.752	26.1638608305	38.2337567918	34.6548672566	38.203857658	2.0862810241	6.348791307	27.4350115846	35.5152824608	36.7611099109	14.669127303	37.1239047841	33.142275133	37.0494642739	37.0654117582	36.3761653368	36.9487876397	NA	41.5568433729	20.4767326256
1179	Alcoba�a	mergulho	6162	38	1.546	9	4	0.724	17.7956015524	28.898499029	27.0074294205	25.2382581346	-3.5282848166	0.8668499547	17.667579697	23.2814365672	23.9980569458	10.6989861062	27.4028220891	24.5574368229	24.2431446669	25.0230984938	23.7582389084	24.8959578927	NA	27.6135131213	17.7926945262
1180	Alcoba�a	mergulho	6208	64	1.99	9	4	1.017	32.7075376884	42.9177263155	40.0826815642	42.4647283598	5.1623216946	18.4433627118	31.4144345313	41.4865386403	42.6145000454	20.8507965946	43.0342914971	40.1954808964	42.5909179684	42.6794594213	42.3595633172	40.2377589897	NA	43.8577229212	24.6853345736
1181	Alcoba�a	mergulho	4585	55	1.77	9	4	0.642	19.9491525424	33.2570619232	29.8535031847	31.7782063862	-2.7148352082	-3.5611661275	22.649534626	28.5710150875	29.7527043766	10.1048687621	31.5839374683	27.3235078688	30.162649335	30.4925208203	29.5157113755	31.6474748998	NA	35.4880453996	17.5000523217
1182	Caravelas	mergulho	6051	38	1.242	9	4	0.442	13.5233494364	26.9739722046	24.1804222649	23.8184366162	-2.2475377795	-10.4129432289	15.7509841797	19.4989636328	20.3208764417	6.7631642907	23.7236908889	19.1265179096	21.0461175809	21.7483674985	20.6779552374	27.2891524093	NA	27.8504880282	15.1551266612
1183	Caravelas	mergulho	6335	45	1.484	9	4	0.846	25.653638814	34.6312497296	32.5778816199	32.9654342985	5.5060719267	15.0684883648	23.049715895	31.3036637649	32.0146256694	17.5978689291	33.7986611367	31.251121056	32.1989578392	32.5528225763	31.699096655	32.0520304773	NA	35.1228105602	22.6559436568
1184	Caravelas	mergulho	6348	41	1.025	9	4	0.541	21.64	31.5004219066	28.68	30.7001406854	7.489094629	8.4198162714	19.8120752656	27.1366301166	27.8385379474	14.096954654	29.1508010437	25.2130772753	28.4292641193	28.5958479322	28.0329781064	33.6131305127	NA	33.9733701322	20.1621563065
1185	Alcoba�a	mergulho	4668	50	1.742	8	4	1.008	28.9322617681	37.7310306637	35.719844358	36.1175640331	5.4048633608	17.004791091	27.6191962528	35.1184095189	35.8946155773	20.046417353	37.5214480396	35.2633494811	35.9379398522	36.2735795916	35.5908548139	34.2792926885	NA	37.5969536872	24.4116166025
1186	Alcoba�a	mergulho	4733	60	1.393	8	4	0.701	30.1938262742	40.567413897	36.7979882649	41.9055658054	10.903549387	13.8103188404	30.6435253546	38.5079995416	39.5793755535	19.0501646311	38.8118604126	34.6550185846	40.0397787842	39.7857968362	39.2579663669	42.131682136	NA	45.8583917271	23.5349238681
1187	Alcoba�a	mergulho	4736	54	1.547	8	4	0.788	27.5061409179	37.7514594133	34.8418708241	37.2616486882	6.0899048624	11.48557808	27.7791135529	34.9298091747	35.8842301493	17.4962134015	36.7111015029	33.3759343012	36.153919526	36.2727726695	35.5074508215	36.3065020247	NA	40.2123265654	22.5647626031
1188	Alcoba�a	mergulho	4869	61	1.28	8	4	0.675	32.16796875	42.0380199749	38.0324074074	44.0837357927	14.4947910886	17.2092454255	31.8029565497	40.3512272708	41.3963857616	20.9429133629	39.9626780564	35.5882356821	41.9314235571	41.5319682099	41.1559446533	45.1025207855	NA	48.225118388	24.8443133503
1189	Alcoba�a	mergulho	4882	64	1.731	8	4	0.905	33.4604274986	43.4249612167	40.2612671457	43.9196867782	9.5384529447	18.2343607295	33.4350628936	42.1007757334	43.2061256752	21.6588332337	42.8877151321	39.645508592	43.3456135516	43.2543964627	42.7699468048	41.7892909726	NA	46.4347686987	25.2576845473
1190	Alcoba�a	mergulho	4892	69	1.782	8	4	0.953	36.9006734007	46.6151818977	43.3230088496	47.6851998417	12.3419834121	22.3820668341	36.5157845782	46.0585070262	47.225015515	24.2511946429	46.2153758571	42.9933504486	47.3156371444	47.1037246682	46.7895290372	45.2030478656	NA	50.0041832289	26.9151213132
1191	Alcoba�a	mergulho	5034	60	1.419	8	4	0.692	29.2600422833	39.9586192905	36.1443806399	41.2033659998	9.6208521233	11.9569593977	30.1951394632	37.7346317134	38.8332112116	18.0761229747	38.1763409883	33.9448463556	39.3029250436	39.0677179036	38.5134855057	41.4237206316	NA	45.2391798431	22.8549183074
1192	Alcoba�a	mergulho	5052	65	1.538	8	4	0.612	25.8647594278	38.4374623218	33.8565022422	40.3282083761	5.4534184031	3.2587336105	29.7510620639	35.8475271269	37.1922263277	13.9411440894	36.0799594848	30.9673049013	37.8225757017	37.4455247065	36.9597683656	41.1710563663	NA	45.3636322291	19.9243289677
1193	Alcoba�a	mergulho	5112	70	1.506	8	4	0.8	37.1845949535	46.9739421278	42.9709035222	49.4735753522	16.4098748339	22.4542282073	36.7619338999	46.5235596366	47.7146657236	24.3278307776	45.5087431708	41.4690285183	48.0580693975	47.5660912968	47.227229246	48.2822711543	NA	53.2113124207	26.9256449546
1194	Alcoba�a	mergulho	5173	57	1.412	8	4	0.832	33.5864022663	42.1640320621	39.2937293729	42.7107554345	14.6550303035	22.2846569125	31.4870118885	40.5066387762	41.3719436416	23.5559335833	41.1682844992	38.0624056704	41.631934812	41.5388626534	40.9918908552	41.8610355029	NA	45.5025290099	26.8505146545
1195	Alcoba�a	mergulho	5203	67	1.884	8	4	0.944	33.5711252654	43.9900033635	40.7648456057	44.3910966625	7.4805043423	17.0594659249	34.249712456	42.8808224441	44.0814678393	21.1197324256	43.7342553865	40.5066826808	44.1452524183	44.0638483803	43.7033322625	42.0139066806	NA	46.5058544622	24.7714233586
1196	Alcoba�a	mergulho	5205	65	1.448	8	4	0.764	34.2955801105	44.1597726684	40.3365384615	46.0778577995	14.3040348798	19.3534342086	33.9898182365	43.0119811206	44.1251193129	22.3360582934	42.6313572621	38.6282264074	44.5080526001	44.1357584469	43.7022045945	45.4643165215	NA	49.8345377119	25.7046853494
1197	Alcoba�a	mergulho	5209	67	1.743	8	4	0.96	36.9018932874	46.2826608816	43.1497083603	47.1631855599	13.0127226033	23.3276250783	36.0115537247	45.582121397	46.6815993617	24.7357225951	45.8917874988	42.8029726226	46.7754736422	46.6049544671	46.2487450016	44.7667537841	NA	49.4301262943	27.3531080956
1198	Alcoba�a	mergulho	5246	68	1.908	8	4	1.059	37.7421383648	47.0340125674	44.1405152225	47.4520859287	11.6391190089	24.4193989275	36.8162598377	46.4930511827	47.5998538679	25.4299228531	47.1275097053	44.3670241773	47.57490006	47.4894366444	47.2992203364	44.9426862304	NA	48.8981456911	27.8140784971
1199	Alcoba�a	mergulho	5253	71	1.923	8	4	1.163	42.9396775871	51.1926104026	48.5043528729	51.8966012205	17.4784412462	32.5566803114	40.4228589217	51.3115238668	52.3531223504	30.6465951051	51.4876019729	49.0545188333	52.2694371447	52.1262051613	52.1357710894	49.4287662131	NA	52.8512302659	31.5510875747
1200	Alcoba�a	mergulho	5257	64	1.63	8	4	0.875	34.3558282209	44.0282081871	40.7692307692	44.9134694781	11.9049742182	19.956426664	33.8606278632	42.8249426421	43.9029492063	22.6358078476	43.2584427493	39.9072121542	44.0991794736	43.932787784	43.4444503021	43.0619190999	NA	47.7331580994	25.9556730462
1201	Alcoba�a	mergulho	5310	64	1.701	8	4	0.886	33.3356848912	43.3409199623	40.109260493	43.9587206291	9.8202788326	17.9944513914	33.357216416	41.9993468475	43.1084676409	21.5241019198	42.6981911	39.3706765917	43.2743904788	43.1594270591	42.6613100655	41.9356060326	NA	46.6335910528	25.1619456502
1202	Alcoba�a	mergulho	5314	62	2.237	8	4	0.968	26.8287885561	38.6747315846	35.8350515464	36.9323610335	-3.5896180416	6.2791700053	29.2006360287	36.0955818499	37.3243140088	15.297252074	38.8907615707	35.8731410736	37.2600875813	37.6034084159	37.2720217916	35.6857444431	NA	37.8726769929	20.9020020924
1203	Alcoba�a	mergulho	5390	75	1.885	8	4	0.921	36.6445623342	47.3237859635	43.5341246291	49.0546663105	10.5535593187	19.3962409028	37.8181465285	47.2261610751	48.5973828536	22.6669405309	46.8255344532	43.174175888	48.6907165613	48.3322628462	48.1649101331	46.4643806706	NA	51.575751565	25.5321629722
1204	Alcoba�a	mergulho	5397	70	1.692	8	4	0.776	32.1040189125	43.4089811657	39.3029490617	45.2778757621	8.8326301351	13.0851354092	34.16753429	42.3124572333	43.6512732064	19.0330244239	42.1070333763	37.8761041757	43.9728062669	43.5968985748	43.1766131937	43.7694396818	NA	49.0432665755	23.2233652427
1205	Alcoba�a	mergulho	5425	57	1.435	8	4	0.597	23.7135888502	35.90814841	31.8939271255	36.5577238895	4.4013815696	2.1775405276	26.6807629389	32.3520933778	33.5060322975	13.1689075792	33.6176462341	28.859692926	34.119952112	34.0081975872	33.3570166956	37.8794433692	NA	41.163652803	19.5478631406
1206	Alcoba�a	mergulho	5426	59	1.638	8	4	0.826	29.7521367521	40.1039429672	36.9777468707	40.1358218018	7.0698077985	13.4302610171	30.218042446	37.9168681093	38.9685729726	18.7975761144	39.2387173486	35.8352239044	39.1968912098	39.2055624157	38.5471565578	38.6453060825	NA	43.0404658223	23.3822006673
1207	Alcoba�a	mergulho	5636	59.5	0.996	8	4	0.457	27.3007028112	38.6013529175	32.7531407035	42.5996930619	13.6010016974	8.2940207663	29.2222339952	35.9760457621	37.1137025699	16.1902422614	34.3333570272	27.701616359	38.2656532263	37.4231013014	37.8295783041	48.9478312525	NA	48.2607284737	21.5636779049
1208	Alcoba�a	mergulho	5648	62.5	1.786	8	4	1.044	36.5341545353	45.2096932536	42.6166456494	45.2450095166	12.5077704828	24.9553704657	34.7608170726	44.1866111151	45.1449382615	25.4864243944	45.1615502253	42.5989233334	45.1652084865	45.164497726	44.8009308121	42.9028979866	NA	46.8503848315	28.0935002856
1209	Alcoba�a	mergulho	5716	47	1.216	8	4	0.618	23.8865131579	34.1558313527	31.1082677165	33.7276043823	7.0511864187	7.798041842	24.0739323449	30.3575538834	31.1898580171	15.1708257679	32.1710250088	28.2940577941	31.7007016746	31.8059143024	31.1151857175	35.3526176318	NA	37.2582236038	20.9845297352
1210	Alcoba�a	mergulho	5721	56	1.566	8	4	0.721	25.7828863346	37.0506817441	33.7306002928	36.8236917927	4.2319729528	6.8691684729	27.4094028082	33.934743479	35.0030603939	15.325269465	35.6720663729	31.8282361598	35.3632487503	35.4301894579	34.6508444864	36.2919315303	NA	40.3316749541	21.0320834981
1211	Alcoba�a	mergulho	5728	60	1.374	8	4	0.713	31.135371179	41.1812683488	37.4787052811	42.5718458735	12.1346658824	15.6790820201	31.0891935943	39.279263864	40.3225873634	20.052972909	39.4769780117	35.4182585415	40.767036142	40.5026672085	39.9956481181	42.7495070937	NA	46.4139107451	24.2410680348
1212	Alcoba�a	mergulho	5808	52	1.922	8	4	1.072	29.0031217482	38.2381779763	36.2044134727	36.3463813311	2.7412429203	15.8411519147	28.2396445825	35.6659705781	36.5078910915	19.6059408227	38.315316454	36.0992506149	36.4796826447	36.8663847489	36.2923600023	34.4442279179	NA	37.3781784095	24.08005413
1213	Alcoba�a	mergulho	5831	42	1.749	8	4	0.846	20.3156089194	31.0969290671	29.1749515817	27.6916940737	-3.8798447321	2.7783997377	21.0614840185	26.2754387246	27.0492206433	12.4819908464	30.2100341564	27.6033188956	27.175879271	27.8931684461	26.7619373355	26.4478238324	NA	29.5749207642	19.0902202134
1214	Alcoba�a	mergulho	5835	61	1.374	8	4	0.671	29.7896652111	40.4738795989	36.4488926746	42.1555337013	10.7720271439	12.527222152	30.7152085323	38.3984761628	39.514156789	18.4207147192	38.4735902076	34.0325706492	40.0393832425	39.714174193	39.2337606036	42.8101780975	NA	46.4239223433	23.0700269256
1215	Alcoba�a	mergulho	5896	54	1.201	8	4	0.658	29.5853455454	39.0266243741	35.5564435564	40.0545962414	13.1056880528	15.8398574489	28.6063582927	36.6128872621	37.5039251446	19.7613265537	37.0840792528	33.0757651476	38.0146605131	37.8203729078	37.3585867635	41.4635330701	NA	43.7316549972	24.1641379343
1216	Alcoba�a	mergulho	5898	50	0.717	8	4	0.469	32.7057182706	39.9285338608	35.6092843327	42.3391921862	23.7196268355	25.237494702	27.7951872368	38.0117895687	38.6620748163	24.6028847157	36.6987404821	31.4321914005	39.4691657414	38.9220914573	39.384889979	46.9474734693	NA	45.4083018159	27.7566370901
1217	Alcoba�a	mergulho	5993	48	1.909	8	4	0.827	20.794133054	32.6298708115	30.2726740784	29.5215691125	-5.1711049235	0.2733908821	22.7101299439	27.965344475	28.9160103293	11.8653882228	31.8840253296	28.8815314665	29.0389755153	29.6963925404	28.6403139817	28.1708989242	NA	31.529733371	18.7259163866
1218	Alcoba�a	mergulho	6100	78	1.845	8	4	0.939	39.6975609756	49.9518564845	46.0559270517	52.2709994276	14.1550913926	23.651597181	40.2038882894	50.4266654915	51.8062700087	25.236684663	49.3639346639	45.6929758258	51.8997769249	51.4244785946	51.3393164266	49.4952910432	NA	54.8608884565	27.1880061421
1219	Alcoba�a	mergulho	6129	50	1.09	8	4	0.527	24.1743119266	34.9601997341	31.0224719101	35.8658362076	9.0958175782	6.6241782987	25.0526232796	31.2711484131	32.1926302098	14.8482882946	32.1428341109	27.2531563885	32.9484352878	32.7695651269	32.4253829021	39.4634266825	NA	40.1789319592	20.7623153209
1220	Alcoba�a	mergulho	6133	38	1.474	8	4	0.767	19.7734056988	29.789442969	28.010989011	26.6909915643	-0.6055891556	4.4016067785	19.7420020291	24.9211154155	25.5802491477	12.7587379283	28.509908334	25.9209211832	25.7980267025	26.4515561123	25.3280419361	26.2601846266	0.4146318428	28.8749232641	19.1646328955
1221	Alcoba�a	mergulho	6138	59	1.208	8	4	0.541	26.423013245	37.9531086609	33.193452381	40.3460026112	9.8759232022	6.7671029966	28.6245206851	35.119667166	36.2653529208	15.4170724409	34.8725411982	29.4099611086	37.0973326278	36.6165633157	36.3920417611	43.7464151728	NA	45.5341037881	21.04416661
1222	Alcoba�a	mergulho	6141	62	1.409	8	4	0.889	39.1185237757	46.8251864874	43.935483871	48.0470848565	20.9441449205	30.2812279955	35.4891671706	46.0494891833	46.9048313293	28.7236725818	45.9269649665	42.9645338926	47.124881928	46.8964272156	46.4978725721	46.8655531304	NA	50.6609906629	30.5624499997
1223	Alcoba�a	mergulho	6148	51	1.287	8	4	0.597	23.6573426573	34.8528697551	31.3219871205	34.9214357737	5.9272771419	4.9481119837	25.0955169628	31.054679762	32.0227433357	14.1326559974	32.6397210671	28.2823524635	32.6067294433	32.6141029959	31.9458425624	36.6801895545	NA	39.0099256387	20.2660309644
1224	Alcoba�a	mergulho	6156	57	0.805	8	4	0.495	35.049689441	43.0912403388	38.041322314	46.6462513579	24.4903566406	25.2648090015	31.1634592924	41.6377211486	42.4547752925	25.2954548697	39.4349070962	33.6659469044	43.353567341	42.590027673	43.1017852615	51.7612145347	NA	50.533738165	28.1439064965
1225	Alcoba�a	mergulho	4571	55	0.975	8	4	0.61	34.4102564103	42.2276548968	38.5161290323	44.3026229763	21.7604596126	25.2596276257	30.628611933	40.6282942428	41.3969012274	25.1238969552	39.8567702608	35.6173363422	41.9938342918	41.5709728991	41.5023132365	47.0768170018	NA	47.7299954539	28.0687150665
1226	Alcoba�a	mergulho	4581	43	1.216	8	4	0.661	23.3741776316	32.9050665916	30.436023622	31.730316608	6.6622582052	9.3751327084	22.7054773403	29.0070290892	29.7223035657	15.5304990216	31.2496025918	27.9740354209	30.1239102233	30.3790673041	29.5958800301	32.7771598494	NA	34.6614197134	21.1876291575
1227	Caravelas	mergulho	6063	34	1.37	8	4	0.693	17.198540146	27.5176468473	25.8991452991	23.8671801041	-1.7714367334	0.969189495	17.403897034	21.8941934212	22.498687593	10.8887583401	25.8221134576	23.1739413603	22.7699143488	23.540320564	22.3267963566	24.0975914428	NA	26.1382684298	17.7447864826
1228	Caravelas	mergulho	6175	45	1.505	8	4	0.828	24.7574750831	34.1509476285	32.030651341	32.3412107127	4.1251595471	11.1472575113	24.058630301	30.5930130849	31.3323253945	16.5828957519	33.2545024958	30.5963706431	31.5284988226	31.9137804039	31.01473024	31.4498284624	NA	34.5947670394	21.9470811397
1229	Caravelas	mergulho	6341	44	1.54	8	4	0.859	24.5428571429	33.7770808755	31.8029850746	31.7278615562	3.5009538473	11.3832429015	23.7108486095	30.1802912276	30.8926301544	16.59162334	32.9803615723	30.486820791	31.0544629851	31.4867075858	30.5778102829	30.6648846973	NA	33.7734805287	21.9391300072
1230	Caravelas	redagem	5116	43	0.896	8	4	0.545	26.1551339286	34.3355069626	31.400862069	34.6039370543	14.3285021712	15.9774485707	23.5444451966	31.1911811795	31.8170616201	18.7391158785	32.0797567724	28.2056157429	32.4010872325	32.3314510918	32.0919579011	37.7259978952	NA	37.519651678	23.422789544
1231	Alcoba�a	mergulho	4653	46	1.31	7	4	0.666	23.386259542	33.6519596564	30.9153153153	32.6053438663	5.2497267146	5.6596588888	25.2717315968	29.718189584	30.5325485553	14.8565001267	31.9867653967	28.4725972079	30.9454500176	31.1803533269	30.349065508	33.3577368126	NA	35.8197415763	20.7622388095
1232	Alcoba�a	mergulho	4654	43.5	1.121	7	4	0.652	25.3006244425	34.0371998899	31.5331161781	33.4133714127	10.1900737804	11.6633452836	25.4328382772	30.6544817606	31.3255963006	17.5906130271	32.3602842507	29.1020482686	31.746067636	31.8818765258	31.2584607555	34.8430611208	NA	36.2555383437	22.6266591069
1233	Alcoba�a	mergulho	4655	58	1.526	7	4	0.751	28.5439056356	39.1491619803	35.790346908	39.483985504	7.4161886191	9.9092334428	31.2609602725	36.6923346305	37.7468067157	17.7419265351	37.8532095402	34.1013264301	38.0885532503	38.0390652165	37.3626686841	38.7897054552	NA	42.9234299782	22.666796169
1234	Alcoba�a	mergulho	4658	42	1.369	7	4	0.909	27.8875091308	34.9041360481	33.3430282293	33.4913416852	10.9681568826	18.8498696512	26.3620149653	32.2403457008	32.7722687804	21.1902471056	34.2526322683	32.3019940105	32.9105027678	33.2037047738	32.5125815534	32.7510757123	NA	35.1279323697	25.1411908289
1235	Alcoba�a	mergulho	4663	52	1.274	7	4	0.716	29.2244897959	38.3706493336	35.374301676	38.6631627417	11.8527522778	14.4918643516	29.9511202529	35.8415363771	36.6764552671	19.8565868186	36.8681983623	33.3797075042	37.0697286849	37.027386247	36.432400728	39.1527929763	NA	41.8673207696	24.2591664173
1236	Alcoba�a	mergulho	4664	47.5	1.114	7	4	0.669	28.5255834829	36.8671731348	34.1110503282	37.0131952407	13.7220154699	15.9446105485	28.1785062549	34.1723095881	34.8758074736	20.263106897	35.2072525459	31.8375959912	35.3054691063	35.2846281608	34.7851282625	38.4092608166	NA	39.9601614705	24.5695669194
1237	Alcoba�a	mergulho	4672	46	1.264	7	4	0.712	25.9113924051	35.0307869461	32.5112781955	34.2749959896	8.6872557357	11.2503443006	26.5231258237	31.7526529499	32.489364649	17.6324205094	33.6169838949	30.4644340397	32.8431631304	33.0129102519	32.2809088737	34.7727734086	NA	37.1228908784	22.6909222828
1238	Alcoba�a	mergulho	4679	78	1.508	7	4	0.873	45.1551724138	53.9483609571	49.8425076453	57.4449621624	24.7916879832	31.3664934674	45.6565721141	54.801056901	56.0112659868	31.2965433039	52.476179782	48.5532518661	56.28825112	55.5988142367	55.4604170457	55.6027892896	NA	60.9505200678	31.5933920896
1239	Alcoba�a	mergulho	4722	44	1.337	7	4	0.771	25.373223635	34.2133612459	32.0527704485	32.875330274	7.2929554783	11.4589893068	25.6712306853	30.8358300097	31.5216999146	17.5400613951	33.0817650674	30.3342830408	31.7871066855	32.0744671012	31.2625999651	32.7309207416	NA	35.3162835292	22.6004828656
1240	Alcoba�a	mergulho	4742	52	1.105	7	4	0.704	33.1294117647	40.707437856	37.8209944751	41.6084389693	18.9773335814	22.5904285698	31.7035033827	38.8652545615	39.5717862126	24.4850644498	39.1217853319	35.7978947002	39.9795507958	39.8065255545	39.4398876463	42.7849502884	NA	44.4999232285	27.6470349545
1241	Alcoba�a	mergulho	4818	48	1.276	7	4	0.63	23.6990595611	34.2710276909	31.1895910781	33.7606550161	6.0310405257	5.1534096799	26.0380105038	30.4295551602	31.3000008887	14.7625181735	32.3520064465	28.4652036897	31.7933129284	31.9184746929	31.173681932	35.0558131233	NA	37.3480969077	20.7058376571
1242	Alcoba�a	mergulho	4852	77	1.569	7	4	0.663	32.5372848948	44.5953952925	39.2775748722	48.7634574128	11.3300401751	10.0172608824	38.5473087636	44.1457766871	45.6919095791	18.258834415	42.0655446797	36.6454472337	46.3049437717	45.4493339358	45.2954824293	48.800655364	NA	54.1575437327	22.4643132539
1243	Alcoba�a	mergulho	5044	62.5	0.984	7	4	0.504	32.012195122	42.1985813891	36.4795918367	46.5901832658	18.3932916776	14.4977026294	34.6336634189	40.572530994	41.6719315424	20.4380370492	38.2000834045	31.9155027797	42.6976089855	41.7831661527	42.1728600028	52.034212081	NA	51.8691994627	24.4415057754
1244	Alcoba�a	mergulho	5046	63.5	1.038	7	4	0.552	33.7687861272	43.5459505183	38.2720763723	47.5892192169	19.4520685137	17.3486712546	35.7019507585	42.2334424748	43.3128121195	22.109325857	40.0458407057	34.3104908053	44.1929883111	43.3645403577	43.5589407545	51.8123735893	NA	52.576433464	25.5961570988
1245	Alcoba�a	mergulho	5109	60	1.06	7	4	0.63	35.6603773585	44.1314146174	40	46.8476609133	21.5034629879	22.7332240939	35.3942115366	42.8767462427	43.7775888902	25.1556289369	41.6186756082	37.0795114545	44.40092265	43.8558642015	43.77605811	49.3549221764	NA	50.7709397924	27.9418371728
1246	Alcoba�a	mergulho	5176	56	1.389	7	4	0.844	34.0273578114	42.2208351742	39.4987384357	42.6761444574	15.6830145402	21.8424799634	33.5687979747	40.5940034192	41.4102684834	24.3623801441	41.280761124	38.3275473334	41.6557327058	41.5806680308	41.0445194898	41.8618196382	NA	45.3161289016	27.4740822271
1247	Alcoba�a	mergulho	5227	63	1.753	7	4	1.137	40.8619509412	48.1998679853	45.9439793947	48.381003952	18.7297438026	30.9650887645	39.4188120922	47.6338231958	48.4651037344	30.5644504056	48.2924584357	46.1439259932	48.4494581019	48.4199469061	48.1744608723	46.126308085	NA	49.593920738	31.9443590453
1248	Alcoba�a	mergulho	5232	61	2.132	7	4	0.925	26.4657598499	38.2878446811	35.385610766	36.7297223789	-2.5428734359	4.5769364473	30.3748444199	35.5739214211	36.7810197801	15.1169704788	38.2555065544	35.1169833038	36.7806621514	37.0933575383	36.6063545791	35.1283998076	NA	38.170059363	20.800560275
1249	Alcoba�a	mergulho	5235	62	1.628	7	4	0.904	34.4275184275	43.7141489544	40.7058823529	44.2551001819	12.1576289574	19.3192329421	35.5164471104	42.4031077198	43.4117614682	23.2036341001	43.0895917328	39.9850805734	43.5748384094	43.4787086883	42.9726781128	42.3558401107	NA	46.8016567833	26.436708314
1250	Alcoba�a	mergulho	5256	70	1.563	7	4	0.936	41.9193857965	50.2962710099	46.9992663243	52.1920405753	21.1200303401	29.2440223253	41.7416550012	50.2676128484	51.308239884	29.7211396187	49.4999772674	46.2981377009	51.477684409	51.1108019261	50.8246867215	50.1195660003	NA	54.8694189065	30.9054322518
1251	Alcoba�a	mergulho	5311	64	1.778	7	4	1.066	38.3712035996	46.7334361055	44.1470215463	46.9946561137	14.7244836981	25.7350257047	38.2818127861	45.9937306012	46.9436839565	27.2268289273	46.7127350665	44.2035308342	46.9543340295	46.9081441228	46.6034717233	44.6051790416	NA	48.5370943232	29.3307091993
1252	Alcoba�a	mergulho	5334	57	1.508	7	4	0.768	29.0291777188	39.2763580685	36.0672782875	39.4952251971	8.1527078185	11.3521042715	31.2537486483	36.8661861294	37.8737815515	18.4628248176	38.0692520717	34.4835416818	38.191831972	38.1661575774	37.4890331855	38.7362818515	NA	42.7607562977	23.1910516458
1253	Alcoba�a	mergulho	5386	68	1.01	7	4	0.634	42.6851485149	50.4590757769	45.7185185185	54.6250146154	29.6107657722	31.622268946	41.058294668	50.3392211429	51.2847312646	31.2351402307	47.4080939463	42.416913901	51.9659343315	51.1267343082	51.3210679447	57.5352498307	NA	58.7600346065	32.1876563797
1254	Alcoba�a	mergulho	5440	57	1.099	7	4	0.516	26.762511374	37.8400905798	33.0055617353	40.3897177642	11.5994801461	6.8647112818	30.4160085494	34.9805173872	36.0535188837	16.1179552362	34.5264173397	28.9215759965	36.9468099591	36.425848013	36.3541113727	44.6811993179	NA	45.4495376696	21.5611120951
1255	Alcoba�a	mergulho	5449	73	1.091	7	4	0.732	48.9789184235	55.850294201	51.645342312	59.8480235056	35.6361409065	40.3297224901	45.5951233553	56.4151962813	57.3220954482	37.4775265531	53.3382388933	49.0577130175	57.8265864867	57.0379426024	57.1196818708	61.1787492478	NA	63.4985333774	36.8192791194
1256	Alcoba�a	mergulho	5639	54.6	1.373	7	4	0.836	33.2451565914	41.4124423323	38.7601023018	41.7098937121	15.1327778352	21.1303227137	32.7556755483	39.6318954012	40.4254830274	23.8352928483	40.4594683524	37.5425395936	40.6748765062	40.6313834804	40.0749406681	41.0098397832	NA	44.3207322518	27.1154534328
1257	Alcoba�a	mergulho	5644	62	0.717	7	4	0.438	37.8744769874	46.0001445265	39.334622824	51.3131730997	28.4333329477	25.870942215	36.6948074969	45.0983263578	45.9953666615	27.2138880938	41.003635284	33.6145000128	47.1682818457	46.0035122809	47.1312818656	58.0673008366	NA	55.6323752307	29.4093730615
1258	Alcoba�a	mergulho	5670	45	1.676	7	4	1.04	27.923627685	35.8478582429	34.2276422764	33.8967697647	6.0620295829	16.4587936439	27.4102768839	33.0655341334	33.7021251352	20.275863282	35.5871925362	33.6790280955	33.7391575263	34.1403689226	33.4332192965	32.296580471	NA	35.150105936	24.5556421101
1259	Alcoba�a	mergulho	5672	77	1.435	7	4	0.771	41.3707317073	51.0332466807	46.3538461538	55.1188985266	21.6084984167	25.2572225276	43.3829942131	51.5530372441	52.8488930809	27.273758931	48.9354845944	44.337856529	53.2935635084	52.4803094066	52.3477800306	54.3814181394	NA	59.4951511356	28.6933718892
1260	Alcoba�a	mergulho	5717	46	1.51	7	4	0.987	30.0675496689	37.3002212161	35.6198473282	36.0241673115	11.1307162138	20.4521443815	28.7446371765	34.9545484199	35.5535575679	22.6073746195	36.8991808064	34.947128716	35.6429059485	35.9092523544	35.25994822	34.7152443182	NA	37.5434133308	26.2632368776
1261	Alcoba�a	mergulho	5733	55	1.523	7	4	0.837	30.2265265923	39.6323801756	36.8518518519	39.4388516512	9.3424568053	14.7994041812	31.3365596902	37.3654321454	38.2700560754	20.2315052425	38.7695131577	35.6816833674	38.4971263566	38.5536410566	37.8786320089	38.2545811359	NA	42.1349409663	24.4828040677
1262	Alcoba�a	mergulho	5818	42	1.216	7	4	0.702	24.2467105263	33.0735157974	30.8700787402	31.8055761547	7.8093484547	10.3681307296	24.493567984	29.4552429185	30.109073494	16.7737666307	31.6490756043	28.7266655271	30.4463855273	30.717159467	29.947056649	32.4779557303	NA	34.3988092954	22.023716778
1263	Alcoba�a	mergulho	5825	50	1.578	7	4	0.855	27.0912547529	36.6589052002	34.259796807	35.4212017887	5.3910976223	11.2314407453	28.2760885984	33.6585195595	34.4929645584	17.9611175648	35.9176180398	33.1089931179	34.6731898691	34.9414710644	34.1329751241	34.1450732563	NA	37.7579346729	22.929106438
1264	Alcoba�a	mergulho	5826	62	1.476	7	4	0.673	28.2696476965	39.6302979361	35.5689655172	41.0606458977	7.9876972431	7.6148338121	32.260312177	37.3358717361	38.5261999529	16.694376096	37.7233821939	33.2284660415	39.0301447888	38.754778051	38.2057094983	41.2872089811	NA	45.3873511061	21.8540867
1265	Alcoba�a	mergulho	5830	52	1.648	7	4	1.018	32.1213592233	40.104197733	38.0773480663	39.1510680397	10.5639490306	20.4997905732	31.5793950946	38.0973652754	38.8378662168	23.2531087406	39.8827369476	37.688125315	38.8974628404	39.0996508364	38.5131803493	37.3487788906	NA	40.712671311	26.7296170531
1266	Alcoba�a	mergulho	5838	61	1.513	7	4	0.81	32.6569729015	42.359623641	39.0479817212	43.2403304222	11.8088537095	16.4361290783	34.2935587565	40.746306285	41.7765026882	21.4775076235	41.2603634054	37.7328526893	42.061928396	41.9003047964	41.3479469627	42.1153043934	NA	46.4239223433	25.2257052463
1267	Alcoba�a	mergulho	5891	61	2.105	7	4	1.192	34.5425178147	43.5996911434	41.3501312336	42.4765926357	5.9033497408	20.0478672229	35.3631038251	42.2504861367	43.2216507686	23.5891266853	44.1943486262	42.0224882753	43.0857909784	43.3043479394	43.1989067238	40.8476027399	NA	42.7875332404	26.7519285727
1268	Alcoba�a	mergulho	5972	60	1.446	7	4	0.973	40.3734439834	47.2041697399	44.8154093098	47.91120361	22.7426791172	31.8329579599	38.0253640707	46.45549114	47.1968190848	30.9529032607	46.6640187462	44.2420357708	47.3327233182	47.2061085828	46.8237697618	46.4342184983	NA	49.9300036345	32.3983256291
1269	Alcoba�a	mergulho	6158	50	1.304	7	4	0.756	28.9877300613	37.7633330771	35.1086956522	37.5772356872	11.3886394217	15.2460799003	29.2408717161	35.1618756519	35.9362917229	20.110667172	36.5160029933	33.3925424524	36.2589822456	36.3132858184	35.6622195458	37.6282376204	NA	40.4137094992	24.4577409974
1270	Alcoba�a	mergulho	4463	64	1.889	7	4	1.183	40.0804658549	47.8849956826	45.6080521018	47.8086639149	15.5885390315	28.9357461772	39.3219703478	47.3066286268	48.199680136	29.2832056127	48.2147634773	46.0837286647	48.127623917	48.1440581323	47.9989878762	45.5933561541	NA	48.6503427846	30.8974041555
1271	Alcoba�a	mergulho	4549	53	1.682	7	4	0.829	26.1218787158	36.7119050809	34.0060728745	35.5017396078	2.833297265	7.527935892	28.5108039664	33.5612835136	34.5237316599	16.2526105041	35.9346894097	32.8001408101	34.7155878304	34.9794490633	34.149503713	34.0801713711	NA	38.0526225364	21.7109774925
1272	Alcoba�a	mergulho	4569	55	1.468	7	4	0.951	35.6301089918	42.9843606848	40.7294952681	43.000227498	17.0772659736	25.6895632408	34.16354988	41.5526879403	42.2798825602	26.6295083391	42.4717279335	40.0779376337	42.4173761219	42.4281366193	41.9213865269	41.6065648285	NA	44.9936000463	29.2099331566
1273	Caravelas	mergulho	3148	32.7	1.32	7	4	0.715	17.7125	27.2834587635	25.8397321429	23.7950448454	-0.4406898942	1.8438385984	18.5056707436	22.0085148855	22.5544024392	11.7408332107	25.6874672984	23.2794326653	22.7996987815	23.5284492507	22.3881693963	24.0025305169	NA	25.8518257588	18.2127140224
1274	Caravelas	mergulho	5607	39.5	1.301	7	4	0.708	21.4957724827	31.0138973602	28.9972752044	28.8656589921	3.6195348201	5.7684041687	22.4050119692	26.6653379748	27.3216424221	14.2932000146	29.5710311256	26.736563036	27.6273782774	28.0827198095	27.1318403679	29.2174090295	NA	31.3736339318	20.2501735482
1275	Caravelas	mergulho	5905	37	0.829	7	4	0.569	25.3956574186	31.9449262731	29.972972973	31.4413250158	15.5102050187	17.6078685322	23.0403932901	29.0168300407	29.4565201213	19.7306666268	30.2411492297	27.3757554155	29.8757115706	29.9562493242	29.665165083	33.696984183	NA	33.4458870169	23.8477390588
1276	Caravelas	mergulho	5915	37	1.295	7	4	0.833	23.8	31.2498273619	29.8273972603	29.2180733383	7.3379970956	13.6038572753	22.7913586371	27.8259228927	28.3209149116	17.7034444616	30.302582663	28.3049198457	28.4955526151	28.913474292	28.1074367648	28.9442243264	NA	30.9220049014	22.4500583451
1277	Caravelas	mergulho	5920	48	1.719	7	4	1.198	33.4520069808	39.781017948	38.3963133641	38.4572501148	13.3386699898	26.253251371	31.3050809286	38.0160312127	38.5685732022	26.2570867423	39.8508416178	38.3686100916	38.5474400769	38.8154419628	38.3777660635	36.8755500814	NA	39.2061807196	29.0162708578
1278	Caravelas	mergulho	5921	43	1.003	7	4	0.762	32.667996012	37.6855275526	36.097135741	37.5590432353	22.5256938194	28.976515593	28.3809867842	36.007609521	36.4052140776	27.1693573859	36.755380366	34.7741927445	36.6369574225	36.6612640866	36.3259568483	38.2590742308	NA	39.1574616304	29.6241028502
1279	Caravelas	mergulho	5932	37	1.26	7	4	0.706	20.7317460317	29.9132372092	28.1150943396	27.517333435	3.5364607251	5.9046335668	21.2799642563	25.4530222385	26.0490819431	14.0577341168	28.44896025	25.7981949808	26.3402885525	26.8427134921	25.8866864266	27.967902246	2.6132037046	29.8365293861	19.988531978
1280	Caravelas	mergulho	5941	38	1.192	7	4	0.71	22.6342281879	31.0781613008	29.2540322581	29.2515510155	6.7306592057	9.7795592469	22.4851931111	27.1935563709	27.7624740469	15.9900692677	29.6999258305	27.1064960366	28.0585887069	28.439272121	27.620831033	29.8659592281	NA	31.5119840188	21.3383911253
1281	Caravelas	mergulho	6031	48	1.195	7	4	0.653	26.2292887029	35.7004968882	32.7477386935	35.5915055941	9.8230121506	10.6273891895	27.2860753321	32.4897808559	33.2839597394	17.4889198772	33.9164595124	30.2710115375	33.7464931757	33.7834740657	33.1647418185	36.9187656578	NA	38.8876840248	22.6002002992
1282	Caravelas	mergulho	6038	47	0.768	7	4	0.459	28.08984375	36.4916228918	32.3116197183	38.3016565586	17.8598490111	15.3479067161	27.6322767362	33.7077059637	34.4082539714	19.8892982064	33.2531858017	27.9886566646	35.2541608978	34.8358743736	35.1324740681	43.1932033771	NA	41.684357943	24.2988111851
1283	Caravelas	mergulho	6048	48	1.34	7	4	0.698	25.0029850746	35.0076887807	32.2315789474	34.2528499532	6.4782878782	7.9743642824	26.6607357707	31.5005039165	32.332307636	16.1443940185	33.5020846114	30.0632969469	32.7128232669	32.8871511573	32.0952103266	34.63434733	NA	37.4061689383	21.6613601734
1284	Caravelas	mergulho	6059	29	0.571	7	4	0.311	15.7950963222	25.3035794753	22.692722372	23.8799026751	7.9506355751	0.0935127673	16.5009678922	19.5878088558	20.069236422	10.5086207342	21.6947613263	16.4185128888	20.9682680288	21.1461598745	21.3418733795	28.5546947549	NA	26.2143438781	17.1249774189
1285	Caravelas	mergulho	6088	48	0.986	7	4	0.483	23.5131845842	34.1660164294	30.0814249364	35.2093459564	9.8640955631	4.7512817467	26.1386204047	30.2752105458	31.151041735	14.5695884332	31.0110116089	25.8230704637	32.0001964199	31.7790136395	31.6186789642	39.8054948273	NA	39.481253265	20.5731043115
1286	Caravelas	mergulho	6177	48	0.776	7	4	0.447	27.6494845361	36.5028456416	32.0069444444	38.5867107729	17.1514701094	13.6998867598	27.842278079	33.6152268092	34.3644266128	19.099520875	33.0128470069	27.4092325281	35.2820490887	34.8048900164	35.1689976708	43.9198974809	NA	42.2418301806	23.7384466473
1287	Caravelas	mergulho	6339	43	1.353	7	4	0.758	24.0901699926	33.2733515516	31.130962706	31.6522312851	5.6249774648	9.2585369586	24.734781569	29.5777794485	30.270607625	16.3334236355	32.0784706069	29.2888933519	30.5419167081	30.8885407829	30.017143172	31.5407989513	NA	34.1270546458	21.7418487955
1288	Caravelas	mergulho	6347	44	1.233	7	4	0.655	23.3738848337	33.1628946374	30.5711519845	32.0859817559	6.3651689279	6.9220919029	24.6872471424	29.2439547167	29.9926282244	15.2925563518	31.4587914359	28.0569351381	30.4113591865	30.6483333025	29.8623589427	33.160972311	NA	35.152056126	21.0407601579
1289	Caravelas	redagem	4141	40	1.282	7	4	0.692	21.5912636505	31.2015867318	29.0942698706	29.1922995946	3.9497621346	5.6173306815	22.6030247787	26.861187083	27.5312730221	14.2784700989	29.6913529622	26.7474854453	27.8611290905	28.2885256465	27.3579616357	29.7205202884	NA	31.807811283	20.2566104969
1290	Caravelas	redagem	4435	43.5	1.071	7	4	0.68	27.619047619	35.2426684523	32.9506314581	34.8777469534	13.8671805797	16.9581309008	26.4509718663	32.4402785453	33.0345422241	20.3655564207	33.7683917502	30.8363532246	33.4058428343	33.4839671679	32.9651160575	36.1509310129	NA	37.37077117	24.5913605253
1291	Caravelas	redagem	4438	51	1.212	7	4	0.708	29.7920792079	38.4757213624	35.5612648221	38.8389211002	13.4831052317	16.2963589797	29.9077473416	36.0408146804	36.8234515384	20.7738616211	36.9408087413	33.5254032831	37.2239262907	37.1647520026	36.6235100011	39.6129129114	NA	41.9325410102	24.9284079232
1292	Caravelas	redagem	4948	31.5	1.155	7	4	0.758	20.6727272727	27.8503813537	26.7193717277	25.4194164251	6.2401731899	11.204454598	19.5130871551	23.9985304682	24.4058648803	15.5855294592	26.6201305451	24.7504147074	24.6066016658	25.0993446019	24.2833665721	25.753262646	6.1325888157	26.9985988326	20.5720154892
1293	Caravelas	redagem	5022	46.5	1.124	7	4	0.65	26.890569395	35.6967184482	32.9058441558	35.6189314119	11.7064065589	13.0672302977	27.1167681903	32.6472370184	33.3696386008	18.6241484383	33.9408762163	30.4579180971	33.8226696668	33.8482250422	33.2987605399	37.1605920069	NA	38.680725547	23.3942602225
1294	Alcoba�a	mergulho	4651	58	1.493	6	4	0.864	33.5646349632	42.3622476706	39.5143078113	42.7650674416	13.4009433971	17.8878132607	36.3573850267	40.7398723056	41.6401677573	23.257561574	41.5348094827	38.4925420141	41.8577155765	41.7929520901	41.2323362073	41.4776834447	NA	45.4279289025	26.6035340823
1295	Alcoba�a	mergulho	4652	38	1.092	6	4	0.823	28.6391941392	33.7832259222	32.5717488789	32.8726649698	17.4088014519	22.1658265749	27.2423682323	31.656585612	32.0163863172	23.6911320206	33.0205271971	31.3961596419	32.1855198205	32.3676442047	31.8916087904	33.0913635196	NA	34.2299602292	26.7365325989
1296	Alcoba�a	mergulho	4656	48	1.153	6	4	0.821	34.1786643539	40.1915476959	38.2455403987	40.2438524124	21.0833056506	25.5166397863	33.48953907	38.5473041264	39.0739976801	27.216912451	39.2909293213	37.030646307	39.3039087943	39.3012908919	38.8757579881	40.3807049032	NA	42.1926361853	29.7550322348
1297	Alcoba�a	mergulho	4659	50.5	1.294	6	4	0.817	31.8844667697	39.5821157738	37.2015539305	39.5288804939	15.2015637697	18.9784788619	33.1836651224	37.524621261	38.2205744289	23.4226413905	38.5974415288	35.8736891409	38.475798359	38.5007950297	37.9305652916	39.2373416806	NA	41.9591779901	26.8714876437
1298	Alcoba�a	mergulho	4662	52	0.835	6	4	0.503	31.3245508982	39.6273706508	35.2692913386	42.0588972171	20.2459463949	16.8941239962	33.6366542046	37.4843358709	38.2512989464	22.2974632163	36.4650131108	31.2815337207	39.0622756064	38.5358601691	38.7878672842	46.6331773037	NA	45.7086892007	26.0260427629
1299	Alcoba�a	mergulho	4666	51	1.232	6	4	0.847	35.0625	41.5881537024	39.4350775194	41.7973659731	20.4003081624	25.1087951352	34.9929256448	40.0387164658	40.6427465497	27.2712278756	40.7155870347	38.2992235024	40.8677535208	40.8373951632	40.3830474692	41.57023232	NA	43.9162359674	29.7817928508
1300	Alcoba�a	mergulho	4667	45	0.928	6	4	0.624	30.2586206897	37.0993059501	34.5604395604	37.5230713143	18.9352516271	19.5113441054	30.4572343293	34.8256678988	35.3824118619	23.1871939337	35.3743360314	32.1804133244	35.8240421791	35.7307347495	35.4720047611	39.6241031436	NA	39.9881409998	26.6760683629
1301	Alcoba�a	mergulho	4724	50	0.877	6	4	0.672	38.3124287343	43.1936474672	40.9158050222	44.2371319252	29.6110312847	32.5010932704	35.8393940898	42.1012913753	42.5516330144	32.0470876775	41.7623021011	39.0715121714	42.9000195113	42.6831936128	42.6045262154	45.8550626504	NA	46.1730821101	33.591699509
1302	Alcoba�a	mergulho	4727	60	1.047	6	4	0.695	39.8280802292	46.8486115858	43.3766233766	49.1616064159	26.8847434389	28.6277672042	40.4051319755	46.0492604845	46.8095392237	30.2575414198	44.8542907866	41.0836839507	47.2834997255	46.8251223426	46.7145437486	50.7892630889	NA	52.3326713585	31.848278264
1303	Alcoba�a	mergulho	4729	55	1.319	6	4	0.952	39.6967399545	45.5069959879	43.5210008937	45.9102300508	25.0235789648	31.5451382245	38.7668824601	44.5565644743	45.1409427413	31.8992946728	44.9332271688	42.8396148445	45.2882193052	45.2202664991	44.8435045976	45.0339934686	NA	47.6929313219	33.3603398506
1304	Alcoba�a	mergulho	4739	39	0.94	6	4	0.551	22.8606382979	31.5022699242	29.0121621622	30.7621811344	10.2296069782	7.5767365159	24.8903119987	27.6218832858	28.2178234811	15.9774023594	29.3729569846	25.8277661426	28.7472954647	28.889646874	28.4285463041	33.5061725311	NA	33.5308673012	21.3750151625
1305	Alcoba�a	mergulho	4825	54	1.031	6	4	0.775	40.5916585839	45.776736676	43.5258724428	46.847046529	29.9318730295	34.0148944255	38.5850547258	44.9098690844	45.4250435793	33.5197797709	44.60135274	42.0966922835	45.7092836342	45.5006690676	45.3000421933	47.590687674	NA	48.8888147036	34.7218982712
1306	Alcoba�a	mergulho	5101	59	1.68	6	4	0.809	28.4113095238	39.2376797615	36.047972973	39.0943455519	5.177369693	7.624001076	33.4589802886	36.8043361182	37.8949507732	17.4037671529	38.3394323778	34.8273041783	38.1308047043	38.1746108244	37.481687795	37.6277770496	NA	42.0653340872	22.4108220726
1307	Alcoba�a	mergulho	5110	60	1.33	6	4	0.892	40.2406015038	47.1175610746	44.4955752212	48.2238451158	23.9681573648	29.4019490996	40.6742018094	46.3567193999	47.1026744303	30.7829393972	46.2333984084	43.518361625	47.3189450101	47.1134588807	46.7458528832	47.3746145495	NA	50.6134212324	32.263473322
1308	Alcoba�a	mergulho	5114	59	0.694	6	4	0.513	43.6123919308	49.0585859142	44.7105263158	52.3073383777	36.2009632304	36.3778708542	41.3158939266	48.5394960049	49.1292296952	35.6113350611	45.8641668558	40.8327400462	49.826541748	49.122712285	49.7059703446	56.2027756952	NA	54.9945175061	36.255437175
1309	Alcoba�a	mergulho	5177	54	1.331	6	4	0.703	28.5214124718	38.3741199702	35.1211317418	38.8107270471	10.1474688817	10.1867827939	32.4916165384	35.7570810331	36.6809371846	18.5884370721	36.7727460008	33.0191146574	37.1026712702	37.0329824934	36.4128816895	39.2252290586	NA	42.3113996736	23.332056263
1310	Alcoba�a	mergulho	5200	74	1.792	6	4	1.212	50.0491071429	56.807819906	54.3266331658	58.0661012201	28.319189842	39.508321159	50.5272976065	57.4845657235	58.3899643589	38.5026733537	56.9242967316	54.7417636255	58.3295042028	58.0843108509	58.1322390487	55.581656078	NA	59.0734587146	37.5790107849
1311	Alcoba�a	mergulho	5234	68	2.053	6	4	1	33.1222601072	43.8328508113	40.723151646	43.7654791844	4.7100585281	12.6266029596	38.2743296703	42.7333271227	43.9795096614	20.4459115378	43.9625967252	40.9011741297	43.9455592009	43.9489331861	43.7508816848	41.5768033305	NA	45.173104632	24.265327706
1312	Alcoba�a	mergulho	5238	54	1.826	6	4	0.978	28.9222343921	38.6199418876	36.2681426814	37.2117885272	3.762885406	10.978053276	32.2420607938	36.0808000291	36.9923840541	19.0269230614	38.4371201637	35.8603058795	37.0365572502	37.3307088265	36.6763235818	35.2228255921	NA	38.8459660059	23.6421132614
1313	Alcoba�a	mergulho	5249	74	2.17	6	4	1.645	56.0967741935	61.1488931889	59.6091370558	61.3519850881	34.0507166185	49.854937049	54.4937307233	61.879303365	62.5680461816	46.5863882774	62.0548508364	60.8834591884	62.3480385012	62.2987895141	62.9491416626	61.6560101489	NA	60.349026091	44.5916427541
1314	Alcoba�a	mergulho	5315	73	1.966	6	4	1.311	48.6790437436	55.6362004884	53.3425821065	56.3259419588	24.4840260737	37.6383728192	49.453558781	56.1918906061	57.1092140711	37.0949643976	56.1662493645	54.2070906617	56.9650210287	56.8245365804	57.0529003873	54.3433713648	NA	56.6020164723	36.5060209075
1315	Alcoba�a	mergulho	5316	69	1.624	6	4	1.111	47.203817734	53.8001928066	51.3476123596	54.9848733083	27.7631640156	37.0719641158	47.3813524501	53.9975461976	54.8229791685	36.593213459	53.5975881712	51.3220229892	54.8528222163	54.6285007094	54.4633311156	52.7114528502	NA	56.5342843161	36.410668691
1316	Alcoba�a	mergulho	5324	52	1.205	6	4	0.658	28.3950207469	37.8742773781	34.5830845771	38.4978550897	11.8490733809	11.0011223677	31.9192261706	35.1812280353	36.0422127886	18.9240091178	36.0059538961	32.126445044	36.5338218175	36.4220684397	35.8999003673	39.839674437	NA	42.0465864256	23.594807032
1317	Alcoba�a	mergulho	5385	73	1.457	6	4	1.035	51.8565545642	57.9047651062	55.2068416866	59.9390185135	35.2507961869	43.1055399698	51.1213058451	58.5340377734	59.3394617093	41.2282194	57.2110046601	54.6810223471	59.4523602278	59.0650062112	58.928561749	58.0624054478	NA	61.9635541057	39.9654248915
1318	Alcoba�a	mergulho	5421	68	1.598	6	4	1.08	45.9574468085	52.7264853424	50.2145922747	53.9083046051	26.564571472	35.3906499716	46.3625618187	52.7987107849	53.6318733364	35.3376294673	52.4463869159	50.083530549	53.6834538109	53.4602914646	53.252707939	51.6962434864	NA	55.6068479821	35.4549455634
1319	Alcoba�a	mergulho	5424	60	1.11	6	4	0.68	36.7567567568	44.8462157608	41.0989010989	47.1745687065	22.1645876186	22.8637904735	38.915955729	43.7235038848	44.5881471496	26.4610290423	42.7372277513	38.6583675714	45.1074485275	44.64729215	44.461042895	48.8082120611	NA	50.7709397924	28.9204629674
1320	Alcoba�a	mergulho	5446	59	1.539	6	4	0.894	34.2729044834	43.0246583767	40.213592233	43.4077032671	13.5178403816	18.7116021855	37.0278105848	41.5437797264	42.4554137786	23.8087398006	42.3286254047	39.3701740018	42.6389810895	42.5771919148	42.0378813645	41.8457150531	NA	45.9248704378	26.9784094287
1321	Alcoba�a	mergulho	5448	66	0.888	6	4	0.521	38.722972973	47.3532969686	41.4622093023	52.4653455804	26.7952845137	23.4675553721	42.1954545086	46.7726083719	47.7799610303	27.0804242886	43.1531943026	36.8190870231	48.7665715889	47.700054472	48.3202230769	57.8724250558	NA	57.2315175863	29.1272616139
1322	Alcoba�a	mergulho	5638	52.8	1.075	6	4	0.673	33.055255814	40.8641869049	37.7307428571	42.0617137677	19.1141212715	19.8689457773	34.6029863711	39.0194855384	39.7566276728	24.1450625041	39.0546238496	35.4481547152	40.2212405902	39.986195917	39.6781359392	43.6781229943	NA	45.1669902807	27.3804089285
1323	Alcoba�a	mergulho	5642	50.4	1.423	6	4	0.83	29.3970484891	38.0991429836	35.6598528209	37.5432346621	10.2371435028	13.9608393555	31.7618762364	35.5820018878	36.3568748484	20.4776074094	37.2005736486	34.382937585	36.5873158552	36.7164669242	36.0178572489	36.7675124902	NA	40.0311683585	24.7192974918
1324	Alcoba�a	mergulho	5650	60.5	1.502	6	4	0.987	39.7559920107	46.9159635829	44.4804147465	47.5373049961	21.0095041712	28.2044258845	40.5904944905	46.1308141415	46.9113892403	29.9986672338	46.4511438887	43.9965225333	47.0302103823	46.9200927686	46.5269908964	45.8413338523	NA	49.531423059	31.6221234713
1325	Alcoba�a	mergulho	5653	53	1.281	6	4	0.696	28.7962529274	38.3325712185	35.1415356152	38.7946492269	11.1894119655	11.2586149185	32.3743412111	35.7418051312	36.6238503509	19.1269489743	36.6934588029	32.9868534211	37.0547025496	36.9785563526	36.3904762647	39.4582835963	NA	42.2272798794	23.7271319048
1326	Alcoba�a	mergulho	5677	42	1.28	6	4	0.966	31.696875	36.8195131564	35.6037037037	35.9549737877	18.5699721755	25.2773984717	30.3002022772	35.0195663508	35.4156672256	26.244429817	36.3584523963	34.8853516156	35.5189298313	35.6961309891	35.212141816	35.3844987457	NA	37.1775791215	28.8764019014
1327	Alcoba�a	mergulho	5678	50	1.402	6	4	0.805	28.7089871612	37.6010048738	35.0998336106	37.0421801315	9.7206181373	12.7943570856	31.2723273502	34.9431473819	35.7265385183	19.7886303231	36.5982475829	33.6755276416	35.9830230404	36.1135038362	35.3995860166	36.4630533953	NA	39.6518066368	24.2268317647
1328	Alcoba�a	mergulho	5681	36.5	1.28	6	4	0.8	22.8125	30.6432844429	29.1666666667	28.4693009372	6.1941952018	9.5711408687	23.8640410296	26.944569589	27.4554322686	16.6446009595	29.5711548765	27.4494395509	27.6537729313	28.1023017088	27.2525277338	28.3601467785	NA	30.2916124862	21.6984469796
1329	Alcoba�a	mergulho	5718	53.5	0.996	6	4	0.618	33.1957831325	41.1209143759	37.5917085427	42.8430128246	20.203472309	19.716762247	34.9473810503	39.3094814681	40.0663947593	24.1029493038	38.8928740961	34.815799166	40.6347791399	40.2855236889	40.1363239	45.3904073507	NA	46.194421766	27.3366438015
1330	Alcoba�a	mergulho	5719	43	1.715	6	4	1.103	27.655393586	35.1071954582	33.7089108911	32.9427823084	5.8517900918	15.3687002417	28.503323493	32.3351647095	32.9105644331	20.5692207861	34.9228698255	33.2553111868	32.9166806041	33.3569056336	32.688353132	31.3998244288	NA	33.9024515237	24.7249929837
[truncated: 1,699 more rows]
