# Supplementary material for: Age, growth, reproduction and management of Southwestern Atlantic’s largest and endangered herbivorous reef fish, Scarus trispinosus Valenciennes, 1840
Source: PeerJ. 2019 Aug 30;7:e7459. doi: 10.7717/peerj.7459 (PMC6718160; doi:10.7717/peerj.7459)
Supplement: Supplemental Information 14 [file peerj-07-7459-s014.zip › peerj-26845-Inner_shelf_Bertalanffy.csv]

Lt	t
36	4
32.7	7
33.3	4
34.6	5
32.9	6
42.2	3
41.5	5
45.5	5
34.5	4
37	6
34.9	4
37	3
35.9	5
33	6
31	5
39.5	7
37	7
37	7
40	4
38	4
48	7
43	7
42	6
28	5
35	4
36	5
37	7
36	6
38	7
37	5
48	7
47	5
47	7
53	5
33	5
48	7
35	5
38	9
38	6
29	7
34	8
34	6
31	5
32	4
35	5
31	6
33	6
48	7
41	5
45	8
47	6
48	7
21.5	2
18	2
16	3
16	2
13.5	1
18.5	3
18	3
15	2
14	2
45	9
41	6
43	7
44	6
44	8
42	4
44	7
41	9
44	5
40	7
44.5	5
36	5
36	4
37.5	6
34	4
38	5
35	5
34.5	4
43.5	7
43.5	5
51	7
47.5	4
36	4
33.5	4
30.5	4
32	5
34	6
31.5	4
29	6
32	5
35	4
30	4
30	5
31	5
29	6
28	6
31.5	7
32	4
30	6
31	6
31.5	6
31	4
28.5	3
29	3
36	6
39.5	4
30	5
46.5	7
45	6
32	5
32	5
32	4
26.5	3
43	8
40	4
40	5
38	5
