# Supplementary material for: Age, growth, reproduction and management of Southwestern Atlantic’s largest and endangered herbivorous reef fish, Scarus trispinosus Valenciennes, 1840
Source: PeerJ. 2019 Aug 30;7:e7459. doi: 10.7717/peerj.7459 (PMC6718160; doi:10.7717/peerj.7459)
Supplement: Supplemental Information 14 [file peerj-07-7459-s014.zip › peerj-26845-Marginal_Increment.csv]

Number	Month	Year	TL	Otl wei	MI (%)	Years
4876	1	2011	29	0.024	17.12	6
4872	1	2011	31.5	0.022	43.30	4
4878	1	2011	32	0.017	54.55	5
4820	1	2011	33.5	0.022	20.00	4
4870	1	2011	34	0.02	24.35	6
4879	1	2011	35	0.022	21.21	4
5681	1	2012	36.5	0.022	79.50	6
5677	1	2012	42	0.03	78.72	6
4823	1	2011	45	0.032	72.03	5
5670	1	2012	45		48.39	7
5675	1	2012	45.5	0.03	94.90	4
5669	1	2012	46	0.024	88.62	4
4818	1	2011	48	0.035	91.24	7
5671	1	2012	48.5	0.028	61.94	3
5678	1	2012	50	0.04	82.95	6
4947	2	2011	28	0.015	61.97	6
4955	2	2011	28.5	0.017	20.00	3
4942	2	2011	29	0.015	65.49	6
4956	2	2011	29	0.014	37.11	3
4937	2	2011	30		24.88	4
4939	2	2011	30	0.018	28.32	5
4950	2	2011	30	0.015	31.94	6
4941	2	2011	31	0.018	28.66	5
4952	2	2011	31	0.018	19.61	6
4954	2	2011	31	0.017	44.44	4
4948	2	2011	31.5		38.54	7
4953	2	2011	31.5	0.019	58.65	6
4949	2	2011	32	0.016	34.57	4
5719	2	2012	43	0.035	44.20	6
5717	2	2012	46		65.00	7
5716	2	2012	47	0.033	85.29	8
5730	2	2012	49.5	0.041	62.33	5
5723	2	2012	50	0.029	64.98	6
5028	3	2011	26.5	0.012	22.34	3
5020	3	2011	30	0.015	32.95	5
5025	3	2011	32	0.02	41.23	5
5026	3	2011	32	0.017	58.08	5
5027	3	2011	32	0.02	45.45	4
5814	3	2012	34	0.022	65.61	5
5016	3	2011	36	0.023	38.19	6
5813	3	2012	36.5	0.026	48.96	6
5806	3	2012	38	0.027	72.50	4
5807	3	2012	38		17.78	5
5017	3	2011	39.5	0.023	25.67	4
4141	3	2007	40	0.026	53.59	7
5818	3	2012	42	0.028	101.92	7
4139	3	2007	44	0.03	18.95	5
5024	3	2011	45		18.82	6
5816	3	2012	45	0.0326	69.44	6
5022	3	2011	46.5	0.03	49.40	7
5125	4	2011	38		29.37	5
5117	4	2011	40	0.028	10.56	4
5123	4	2011	40	0.021	16.02	5
5831	4	2012	42		75.98	8
5116	4	2011	43		9.33	8
5834	4	2012	43	0.029	107.87	6
5100	4	2011	46.5	0.036	75.50	5
5829	4	2012	49	0.035	85.71	4
5825	4	2012	50	0.047	59.49	7
5923	5	2012	28	0.025	11.29	5
5905	5	2012	37	0.023	70.31	7
5915	5	2012	37	0.021	22.03	7
5919	5	2012	38	0.03	15.55	4
5902	5	2012	39		18.81	6
5917	5	2012	40	0.025	30.98	4
5922	5	2012	42	0.024	30.11	6
5921	5	2012	43	0.035	10.00	7
5920	5	2012	48		73.33	7
5179	5	2011	49	0.036	34.51	5
5892	5	2012	50	0.029	61.76	6
5898	5	2012	50	0.044	7.69	8
5926	6	2012	35	0.024	44.14	4
5927	6	2012	36	0.023	62.37	5
5934	6	2012	36	0.02	21.49	6
5932	6	2012	37	0.022	70.64	7
5964	6	2012	37	0.024	89.02	5
5941	6	2012	38	0.02	120.93	7
5993	6	2012	48	0.041	56.91	8
3148	7	2006	32.7	0.019	47.41	7
3152	7	2006	32.9	0.022	31.65	6
6043	7	2012	33	0.019	15.61	5
3149	7	2006	33.3	0.022	66.00	4
3150	7	2006	34.6	0.023	48.24	5
6049	7	2012	35		18.24	5
3147	7	2006	36	0.019	31.78	4
6051	7	2012	38	0.025	17.11	9
6056	7	2012	38	0.024	15.83	6
6032	7	2012	47	0.03	34.48	5
6038	7	2012	47	0.041	52.38	7
6031	7	2012	48	0.032	97.56	7
6048	7	2012	48	0.035	40.31	7
6059	8	2012	29		15.62	7
6072	8	2012	31	0.018	60.19	5
6081	8	2012	31	0.019	24.27	6
6073	8	2012	32	0.017	40.35	4
6084	8	2012	33	0.019	77.17	6
6063	8	2012	34	0.02	15.33	8
6066	8	2012	34	0.022	98.60	6
3230	8	2006	34.5	0.021	83.57	4
3237	8	2006	34.9	0.024	51.74	4
6078	8	2012	35	0.021	89.39	5
3241	8	2006	35.9		32.06	5
3233	8	2006	37	0.023	37.41	6
3240	8	2006	37	0.021	41.18	3
3227	8	2006	41.5	0.023	24.16	5
3226	8	2006	42.2	0.03	31.45	3
3229	8	2006	45.5	0.031	24.67	5
6088	8	2012	48	0.0348	32.83	7
6094	8	2012	50	0.026	66.97	5
4420	9	2010	34		48.03	4
4434	9	2010	34.5	0.017	24.39	4
4429	9	2010	35	0.022	35.71	5
4385	9	2010	36	0.024	107.78	5
4388	9	2010	36	0.022	43.95	4
4440	9	2010	36		58.56	4
4391	9	2010	37.5	0.025	73.00	6
4427	9	2010	38	0.022	70.09	5
6338	9	2012	41		31.02	6
6348	9	2012	41	0.024	44.05	9
6343	9	2012	42	0.026	45.42	4
6339	9	2012	43	0.024	86.41	7
4435	9	2010	43.5	0.028	136.49	7
4437	9	2010	43.5		62.50	5
6340	9	2012	44	0.03	61.97	6
6341	9	2012	44	0.03	28.46	8
6347	9	2012	44	0.032	136.13	7
4382	9	2010	44.5	0.033	89.91	5
6335	9	2012	45	0.034	36.07	9
4439	9	2010	47.5	0.03	57.69	4
4493	10	2010	30.5	0.02	40.22	4
5582	10	2011	31		50.00	5
4496	10	2010	32	0.019	58.77	5
5580	10	2011	33		7.26	6
4492	10	2010	33.5	0.019	59.09	4
6133	10	2012	38	0.026	46.21	8
6162	10	2012	38	0.044	76.00	9
6173	10	2012	41		48.40	5
4581	10	2010	43	0.031	50.00	8
4552	10	2010	44	0.028	47.37	6
4578	10	2010	44	0.031	99.42	6
6175	10	2012	45		16.08	8
6154	10	2012	47	0.039	30.11	6
6176	10	2012	47	0.031	50.82	6
6177	10	2012	48	0.034	104.76	7
4593	10	2010	49	0.031	91.49	5
6129	10	2012	50	0.038	47.37	8
6158	10	2012	50	0.039	76.42	7
4652	11	2010	38	0.03	42.39	6
5607	11	2011	39.5		13.56	7
4658	11	2010	42	0.041	24.20	7
4654	11	2010	43.5	0.037	62.82	7
4665	11	2010	45	0.029	33.55	5
4667	11	2010	45	0.033	90.65	6
4653	11	2010	46	0.033	59.65	7
4672	11	2010	46	0.032	62.73	7
4664	11	2010	47.5		94.50	7
4656	11	2010	48	0.04	29.41	6
4670	11	2010	48	0.041	58.41	9
4660	11	2010	50	0.037	67.16	5
4668	11	2010	50	0.045	53.79	8
6260	12	2012	14	0.0062	4.71	2
6259	12	2012	15	0.0063	2.17	2
6244	12	2012	16	0.0072	89.83	3
6247	12	2012	16	0.0063	34.94	2
6243	12	2012	18	0.0072	30.70	2
6257	12	2012	18	0.0084	17.50	3
6253	12	2012	18.5	0.0091	9.64	3
6242	12	2012	21.5	0.0098	11.86	2
4739	12	2010	39	0.024	87.85	6
4728	12	2010	42.5	0.031	15.04	5
4722	12	2010	44	0.031	50.85	7
4724	12	2010	50		28.57	6
4740	12	2010	50	0.036	25.14	5
5642	12	2011	50.4	0.033	61.54	6
4659	11	2010	50.5	0.042	27.68	6
4438	9	2010	51	0.041	68.85	7
4666	11	2010	51	0.043	36.88	6
6148	10	2012	51	0.038	78.46	8
5805	3	2012	51.2	0.045	58.26	6
4662	11	2010	52	0.031	46.21	6
4663	11	2010	52	0.044	73.24	7
4742	12	2010	52	0.041	20.00	7
5324	7	2011	52	0.043	36.53	6
5326	7	2011	52	0.041	71.85	5
5808	3	2012	52	0.048	70.66	8
5830	4	2012	52	0.024	102.05	7
5638	12	2011	52.8	0.037	34.91	6
4549	10	2010	53	0.048	15.27	7
5653	12	2011	53	0.036	89.77	6
5729	2	2012	53	0.038	40.22	10
5824	4	2012	53	0.047	100.63	6
6039	7	2012	53	0.04	70.18	5
6093	8	2012	53	0.045	72.55	9
5718	2	2012	53.5	0.036	77.52	6
4736	12	2010	54	0.045	33.18	8
4825	1	2011	54	0.046	18.33	6
4863	1	2011	54	0.043	31.80	9
5177	5	2011	54	0.047	75.00	6
5238	6	2011	54	0.048	67.55	6
5240	6	2011	54	0.041	43.59	5
5896	5	2012	54		28.33	8
5639	12	2011	54.6	0.046	76.19	7
4569	10	2010	55	0.045	73.08	7
4571	10	2010	55	0.044	79.66	8
4585	10	2010	55	0.054	92.86	9
4729	12	2010	55	0.042	25.33	6
5429	8	2011	55	0.055	96.36	10
5432	8	2011	55	0.055	15.38	9
5733	2	2012	55	0.043	51.15	7
5176	5	2011	56	0.04	48.39	7
5721	2	2012	56	0.04	43.46	8
6163	10	2012	56	0.037	30.43	6
5827	4	2012	56.5	0.05	42.78	5
4725	12	2010	57	0.054	40.60	9
5173	5	2011	57	0.044	41.67	8
5334	7	2011	57	0.042	80.08	7
5425	8	2011	57	0.051	114.94	8
5427	8	2011	57	0.042	60.65	4
5440	8	2011	57	0.043	43.04	7
6156	10	2012	57	0.044	23.46	8
6304	9	2012	57	0.046	36.60	11
4651	11	2010	58		61.15	6
4655	11	2010	58	0.043	60.59	7
5035	3	2011	58	0.051	68.33	9
5418	8	2011	58	0.039	83.11	5
6152	10	2012	58	0.058	38.61	9
5101	4	2011	59	0.046	31.55	6
5114	4	2011	59	0.035	27.16	6
5241	6	2011	59	0.043	31.64	5
5426	8	2011	59	0.043	95.93	8
5446	8	2011	59	0.067	27.47	6
5657	12	2011	59	0.049	85.29	5
5980	6	2012	59	0.053	66.67	9
6138	10	2012	59	0.037	65.56	8
5636	12	2011	59.5	0.043	60.00	8
4727	12	2010	60		41.22	6
4733	12	2010	60	0.047	100.94	8
4889	2	2011	60	0.081	102.70	18
4891	2	2011	60		35.29	9
5034	3	2011	60	0.044	79.78	8
5043	3	2011	60	0.048	18.56	9
5109	4	2011	60	0.045	80.49	7
5110	4	2011	60	0.041	53.11	6
5424	8	2011	60	0.047	31.91	6
5728	2	2012	60	0.055	7.33	8
5970	6	2012	60	0.052	22.75	5
5972	6	2012	60	0.053	12.14	7
5650	12	2011	60.5	0.058	79.29	6
4561	10	2010	61	0.042	94.59	5
4869	1	2011	61	0.047	13.21	8
5182	5	2011	61	0.045	31.79	9
5232	6	2011	61	0.044	61.54	7
5835	4	2012	61	0.043	32.02	8
5838	4	2012	61	0.056	56.82	7
5891	5	2012	61	0.054	28.84	7
5103	4	2011	61.5	0.045	58.22	5
4754	12	2010	62	0.047	58.33	9
5235	6	2011	62	0.056	72.63	7
5314	7	2011	62	0.058	55.76	8
5398	7	2011	62		95.92	5
5431	8	2011	62	0.043	52.86	4
5644	12	2011	62	0.057	122.03	7
5826	4	2012	62	0.054	108.14	7
6141	10	2012	62	0.039	83.13	8
6159	10	2012	62	0.064	62.30	9
5044	3	2011	62.5	0.052	76.60	7
5648	12	2011	62.5	0.055	92.23	8
5175	5	2011	63	0.051	40.21	9
5227	6	2011	63	0.057	54.39	7
5313	7	2011	63	0.051	88.37	9
5046	3	2011	63.5	0.06	36.22	7
4463	9	2010	64	0.059	30.70	7
4882	2	2011	64	0.075	34.43	8
5230	6	2011	64	0.046	47.41	5
5257	6	2011	64	0.058	78.16	8
5310	7	2011	64	0.055	78.29	8
5311	7	2011	64	0.06	47.02	7
5995	6	2012	64	0.066	14.94	9
6020	7	2012	64	0.06	91.22	10
6097	8	2012	64	0.119	17.39	20
6208	11	2012	64		39.16	9
5052	3	2011	65	0.05	40.33	8
5205	5	2011	65	0.056	26.09	8
5439	8	2011	65	0.041	80.95	9
5448	8	2011	66	0.056	99.21	6
4881	2	2011	67	0.064	29.17	14
5199	5	2011	67	0.095	21.31	13
5203	5	2011	67	0.06	37.38	8
5209	5	2011	67	0.056	54.55	8
4883	2	2011	68	0.09	76.51	10
5206	5	2011	68	0.055	50.56	9
5234	6	2011	68	0.055	70.44	6
5246	6	2011	68	0.052	49.80	8
5386	7	2011	68	0.068	79.27	7
5394	7	2011	68	0.048	75.34	9
5421	8	2011	68	0.058	34.31	6
6107	8	2012	68	0.074	161.90	12
4464	9	2010	69	0.078	75.00	13
4892	2	2011	69	0.063	83.23	8
5259	6	2011	69	0.069	65.22	15
5260	6	2011	69	0.055	89.33	10
5316	7	2011	69	0.057	81.10	6
5388	7	2011	69	0.081	79.17	15
4894	2	2011	70	0.069	51.27	9
5112	4	2011	70	0.052	66.67	8
5208	5	2011	70	0.055	74.83	11
5256	6	2011	70	0.078	39.46	7
5389	7	2011	70	0.071	71.30	9
5397	7	2011	70	0.064	47.19	8
6002	7	2012	70	0.058	61.36	11
6206	11	2012	70	0.068	76.83	10
6211	11	2012	70	0.081	61.90	11
4890	2	2011	71	0.071	84.07	12
5087	4	2011	71	0.072	46.85	9
5253	6	2011	71	0.068	79.34	8
5395	7	2011	71	0.081	63.78	10
6092	8	2012	71	0.082	65.91	13
6201	11	2012	71		52.94	10
5053	3	2011	72	0.056	28.70	10
5204	5	2011	72	0.067	22.75	9
6205	11	2012	72	0.068	255.77	14
4465	9	2010	73		16.67	11
5201	5	2011	73	0.065	25.00	10
5207	5	2011	73	0.074	51.47	9
5252	6	2011	73	0.061	74.51	10
5315	7	2011	73	0.074	39.91	6
5385	7	2011	73	0.062	73.05	6
5449	8	2011	73		50.53	7
6004	7	2012	73	0.08	15.96	11
6210	11	2012	73	0.08	60.78	12
5200	5	2011	74	0.074	32.14	6
5249	6	2011	74		73.68	6
5417	8	2011	74	0.075	120.34	14
5051	3	2011	75	0.062	36.06	9
5248	6	2011	75	0.072	46.15	13
5254	6	2011	75	0.108	44.58	17
5383	7	2011	75	0.085	38.54	11
5390	7	2011	75	0.074	56.89	8
6026	7	2012	75		47.27	11
5303	6	2011	76	0.09	61.68	14
6194	11	2012	76	0.102	122.39	17
4852	1	2011	77	0.068	79.90	7
4853	1	2011	77	0.1	50.00	18
4854	1	2011	77	0.1	36.47	22
5255	6	2011	77	0.081	134.69	15
5312	7	2011	77		87.59	9
5672	1	2012	77	0.054	47.97	7
4676	11	2010	78	0.078	66.67	17
4679	11	2010	78	0.07	41.14	7
5164	5	2011	78	0.07	55.37	12
5399	7	2011	78	0.068	65.84	10
6100	8	2012	78	0.061	100.00	8
4473	9	2010	79	0.08	44.07	13
4677	11	2010	79	0.094	22.89	17
4755	12	2010	79	0.078		13
5297	6	2011	79	0.086	67.68	10
5836	4	2012	79	0.111	86.67	13
5393	7	2011	80	0.077	61.65	9
5304	6	2011	81	0.102	133.33	14
4143	3	2007	83	0.108	68.89	19
5423	8	2011	83	0.081	68.97	9
6090	8	2012	83	0.092	14.15	18
5102	4	2011	84	0.099	29.79	18
5086	4	2011	86	0.077	42.22	12
5343	7	2011	86	0.09	56.89	10
