# Supplementary material for: Age, growth, reproduction and management of Southwestern Atlantic’s largest and endangered herbivorous reef fish, Scarus trispinosus Valenciennes, 1840
Source: PeerJ. 2019 Aug 30;7:e7459. doi: 10.7717/peerj.7459 (PMC6718160; doi:10.7717/peerj.7459)
Supplement: Supplemental Information 14 [file peerj-07-7459-s014.zip › peerj-26845-Outer_shelf_Bertalanffy.csv]

Lt	t
83	19
79	13
58	6
38	6
46	7
43.5	7
58	7
48	6
42	7
50.5	6
50	5
52	6
52	7
47.5	7
45	5
51	6
45	6
50	8
48	9
46	7
78	17
79	17
78	7
44	7
50	6
57	9
60	6
42.5	5
55	6
60	8
54	8
39	6
50	5
52	7
62	9
79	13
48	7
33.5	4
45	5
54	6
77	7
77	18
77	22
54	9
61	8
67	14
64	8
68	10
60	18
71	12
60	9
69	8
70	9
60	8
58	9
60	9
62.5	7
63.5	7
75	9
65	8
72	10
86	12
71	9
46.5	5
59	6
84	18
61.5	5
60	7
60	6
70	8
59	6
78	12
57	8
63	9
56	7
54	6
49	5
61	9
67	13
74	6
73	10
67	8
72	9
65	8
68	9
73	9
70	11
67	8
63	7
64	5
61	7
68	6
62	7
54	6
54	5
59	5
68	8
75	13
74	6
73	10
71	8
75	17
77	15
70	7
64	8
69	15
69	10
79	10
76	14
81	14
64	8
64	7
77	9
63	9
62	8
73	6
69	6
52	6
52	5
57	7
86	10
75	11
73	6
68	7
69	15
70	9
75	8
80	9
68	9
71	10
70	8
62	5
78	10
74	14
58	5
68	6
83	9
60	6
57	8
59	8
57	4
55	10
62	4
55	9
65	9
57	7
59	6
66	6
73	7
59.5	8
52.8	6
54.6	7
50.4	6
62	7
62.5	8
60.5	6
53	6
59	5
46	4
45	7
48.5	3
77	7
45.5	4
42	6
50	6
36.5	6
47	8
46	7
53.5	6
43	6
56	8
50	6
60	8
53	10
49.5	5
55	7
51.2	6
38	4
38	5
52	8
36.5	6
34	5
45	6
42	7
53	6
50	7
62	7
56.5	5
49	4
52	7
42	8
43	6
61	8
79	13
61	7
61	7
50	6
54	8
50	8
39	6
60	5
60	7
59	9
48	8
64	9
70	11
73	11
64	10
75	11
83	18
71	13
53	9
50	5
64	20
78	8
68	12
50	8
38	8
59	8
62	8
51	8
58	9
47	6
57	8
50	7
62	9
38	9
56	6
76	17
71	10
72	14
70	10
64	9
73	12
70	11
57	11
64	7
69	13
73	11
53	7
44	6
61	5
55	7
55	8
44	6
43	8
55	9
49	5
